# Supplementary material for: Single-cell RNA sequencing reveals the contribution of smooth muscle cells and endothelial cells to fibrosis in human atrial tissue with atrial fibrillation
Source: Mol Med. 2024 Dec 19;30:247. doi: 10.1186/s10020-024-00999-1 (PMC11661033; doi:10.1186/s10020-024-00999-1)
Supplement: Supplementary file 2 — Supplementary Material 2 [file 10020_2024_999_MOESM2_ESM.csv]

Cell types	FB	SMC	EC	Myeloid	Lymphoid	aCM	Neuron	Epicardial
1	DCN	TPM2	FLT1	TYROBP	PTPRC	MYL7	NRXN1	ITLN1
2	MGP	MYL9	VWF	FTH1	CXCR4	MB	GPM6B	SLPI
3	LUM	TAGLN	TM4SF1	SRGN	FYN	TNNT2	CDH19	PRG4
4	GSN	ACTA2	EMCN	LAPTM5	CCL5	ACTC1	XKR4	MSLN
5	CFH	RGS5	STOM	HLA-DRA	CDC42SE2	TPM1	CRYAB	PLA2G2A
6	COL6A2	ADIRF	PECAM1	CD74	STAT4	MYL4	PLP1	KRT19
7	FBLN1	MCAM	HLA-E	FCER1G	RPS29	NPPA	CADM2	CFB
8	SERPINF1	MYH11	PTPRB	PLAUR	BTG1	TCAP	S100B	HAS1
9	LAMA2	CALD1	ERG	SIPA1L1	RPL28	TNNC1	ADGRB3	BDKRB1
10	PRELP	MYLK	LDB2	RBM47	CREM	TNNI3	ANK3	CYSTM1
11	C1R	MYL6	IFI27	C5AR1	SYTL3	UQCRB	NRXN3	TM4SF1
12	FBLN2	CACNA1C	ADGRL4	CTSS	FNBP1	CRYAB	DST	C3
13	CST3	DSTN	ADGRF5	FTL	PPP2R5C	CKM	CHL1	KRT18
14	DPT	NOTCH3	CAV1	HLA-DRB1	RUNX3	ANKRD1	PMP22	KRT8
15	COL1A2	CPE	SYNE2	FCGR2A	CD96	DES	GRIK2	C19orf33
16	CDH19	MUSTN1	BMPR2	CD83	TGFB1	COX6A2	SORCS1	EZR
17	PTN	PRKG1	HLA-B	AIF1	CNOT6L	S100A1	CADM1	UPK3B
18	C7	FLNA	EPAS1	PLEK	HLA-B	COX7A1	LGI4	RBP4
19	CCDC80	MGST3	CLEC14A	HLA-DPA1	B2M	SLC25A4	MPZ	S100A10
20	FBN1	RCAN2	CD93	HLA-DPB1	SLC38A1	PLN	CD9	SEMA3C
21	FN1	TINAGL1	PCAT19	CXCL8	SARAF	NDUFA4	ALDH1A1	KLK11
22	LTBP1	LPP	PTPRM	DOCK4	RPS27	ATP5PF	STARD13	RPS4Y1
23	SERPING1	SOD3	RALGAPA2	SAT1	SRGN	COX7C	TENM3	SDC4
24	C1S	IGFBP5	F8	LCP2	ARHGDIB	GAPDH	NTM	MIR31HG
25	TIMP3	C11orf96	ADAMTS9	LYZ	TNFAIP3	PGAM2	COL28A1	CXADR
26	OGN	GJA4	GNG11	C1QA	GNG2	UQCRH	GPR155	COBL
27	VCAN	IGFBP7	PLEKHG1	IFI30	HLA-A	ATP5ME	SORBS2	RARRES2
28	ABCA8	ISYNA1	CDH5	MS4A7	CD69	CSRP3	PRNP	SNHG29
29	COL6A1	BCAM	ST6GALNAC3	HLA-DQA1	CST7	COX5B	FRMD5	MT1E
30	NEGR1	NDUFA4L2	TCF4	LYN	STK17B	COX4I1	SCN7A	CLDN1
