# Supplementary material for: Single-cell RNA sequencing reveals the contribution of smooth muscle cells and endothelial cells to fibrosis in human atrial tissue with atrial fibrillation
Source: Mol Med. 2024 Dec 19;30:247. doi: 10.1186/s10020-024-00999-1 (PMC11661033; doi:10.1186/s10020-024-00999-1)
Supplement: Supplementary file 3 — Supplementary Material 3 [file 10020_2024_999_MOESM3_ESM.xlsx]

## Sheet: GWAS_enichment
pattern	fold	Pvalue
1	1.64698	0.110281
2	0.991041	0.26755
3	4.36599	0.0048134
4	1.46487	0.155429
5	3.2146	0.00828011
6	1.32519	0.192896
7	1.75051	0.0790811
8	1.99193	0.0808544
9	2.74009	0.0103201
10	1.86755	0.078161
11	1.91911	0.0598675
12	0.859292	0.324284
13	1.65406	0.096388
14	1.37992	0.173696

## Sheet: protein_enichment
pattern	fold	Pvalue
1	1.8434	0.0461873
2	3.86371	0.000440006
3	3.2491	0.00789344
4	1.22129	0.232696
5	1.80019	0.0719076
6	1.96775	0.0212136
7	5.85895	0
8	2.23283	0.0333471
9	2.14377	0.0174536
10	4.14965	0
11	5.37716	0
12	9.60842	0
13	1.61371	0.0714276
14	3.34304	5.33e-05
