# Supplementary material for: Single-cell RNA sequencing reveals the contribution of smooth muscle cells and endothelial cells to fibrosis in human atrial tissue with atrial fibrillation
Source: Mol Med. 2024 Dec 19;30:247. doi: 10.1186/s10020-024-00999-1 (PMC11661033; doi:10.1186/s10020-024-00999-1)
Supplement: Supplementary file 4 — Supplementary Material 4 [file 10020_2024_999_MOESM4_ESM.xlsx]

## Sheet: overlap-gwas
pattern	genes
1	SIK3
1	ATXN1
1	PAK2
2	HSPG2
3	CREB5
3	PTK2
3	SLC35F1
4	CDKN1A
4	PTGES3
5	TRIB1
5	NAV2
5	AOPEP
5	SLIT3
6	FRMD4B
6	ARHGAP26
6	SULF2
7	SSPN
7	ALDH2
7	IGF1R
7	HAND2
8	FBXO32
8	PKP2
9	SMAD7
9	CEP85L
9	CDK6
9	NR3C1
9	HERC1
10	CASQ2
10	ENPEP
10	ZFHX3
11	ARHGAP10
11	SOX5
11	THRB
11	CAMK2D
12	RPS2
13	JMJD1C
13	STOX2
13	TCF7L2
13	CAV1
14	GYPC
14	HERPUD1
14	KIF1B

## Sheet: overlap_proteins
pattern	genes
1	GLS
1	COTL1
1	B2M
1	ROCK1
1	FNBP1
1	LRRFIP1
2	KANK1
2	TXNDC5
2	YBX3
2	INMT
2	COLEC11
2	TNC
2	DKK3
3	MAP4
3	SCN7A
3	ALDH1A1
3	GALNT2
4	TOP1
4	HNRNPF
4	PPIG
5	COLEC12
5	EGFR
5	BCO2
5	HAS1
6	PPIF
6	ALOX5AP
6	FTH1
6	CKAP4
6	MARCKS
6	S100A11
6	APLP2
6	TPM4
7	GOLIM4
7	NNMT
7	GPNMB
7	FBLN5
7	SGCD
7	MMP2
7	ALDH2
7	PTX3
7	FBLN1
7	TIMP3
7	SPOCK1
7	COL4A3
7	LGALS3BP
7	LIMA1
7	COL12A1
7	MATN2
7	ITM2B
7	MFAP4
7	EFEMP1
7	TNXB
7	ABCA8
7	PI16
7	LTBP4
7	ARL6IP5
8	EIF1B
8	CSRP3
8	PLN
8	NPPB
9	STAT5B
9	NIBAN1
9	ARHGDIB
9	CALM1
9	FAM177A1
9	OTULIN
9	GZMK
10	MYLK
10	MYH11
10	LMOD1
10	FARP1
10	CSRP2
10	MUSTN1
10	MYL6
10	C11orf96
10	SLC25A5
10	NT5DC2
10	SRL
10	BCAM
11	HTRA1
11	GAS6
11	SELENOM
11	SPARC
11	UBR1
11	THBS4
11	CARMIL1
11	STEAP4
11	FRZB
11	SERPINH1
11	CALD1
11	IGFBP2
11	PTMS
11	RRBP1
11	LTBP2
11	DMD
11	OSBPL9
11	CALU
11	COL14A1
11	SYNPO2
12	RPL22
12	NPM1
12	RPS26
12	RPS11
12	RPS23
12	RPL29
12	RPL7A
12	RPL34
12	RPL27
12	RPL23
12	RPL35A
12	RPL36AL
12	RPL37A
12	RPS17
12	RPL30
12	RPL13
12	RPL21
12	RPL26
12	RBM3
12	RPL35
13	GJA1
13	TBL1XR1
13	HLA-E
13	ARGLU1
13	PPFIBP1
13	IGFBP4
13	IFIT3
14	LIMS1
14	DAB2
14	EMILIN2
14	RCSD1
14	UBE2D1
14	CTSL
14	LYVE1
14	CTSC
14	NQO2
14	LYZ
14	HLA-DPA1
14	ATP6V1F
14	HLA-DRB1
