# Supplementary material for: Single-cell RNA sequencing reveals the contribution of smooth muscle cells and endothelial cells to fibrosis in human atrial tissue with atrial fibrillation
Source: Mol Med. 2024 Dec 19;30:247. doi: 10.1186/s10020-024-00999-1 (PMC11661033; doi:10.1186/s10020-024-00999-1)
Supplement: Supplementary file 5 — Supplementary Material 5 [file 10020_2024_999_MOESM5_ESM.csv]

gene	pattern
PPP1CB	1
VAV1	1
RIPOR2	1
PREX1	1
RFFL	1
RELB	1
ANKRD28	1
BIRC3	1
AREG	1
FAM107B	1
PLCG2	1
ISG20	1
SLAMF7	1
PIM2	1
VOPP1	1
IKZF1	1
JAZF1	1
IQGAP2	1
ARL4C	1
CD300A	1
FOXN3	1
TBC1D22A	1
COTL1	1
TNFSF8	1
PDE4B	1
PTPRJ	1
SORL1	1
MBP	1
CD53	1
LCP1	1
RAC2	1
VPS37B	1
CHST11	1
SRGN	1
FBXO34	1
PAK2	1
TNFAIP3	1
JOSD1	1
SH3BGRL3	1
RAB8B	1
ELF1	1
REL	1
SAMSN1	1
PHF20	1
JARID2	1
RHOG	1
KLHL6	1
RAPGEF1	1
TRAF3	1
NFKB2	1
NFKB1	1
SERPINB9	1
TRAF1	1
LPXN	1
RAB11FIP1	1
GRB2	1
HCLS1	1
PIK3AP1	1
CYBA	1
SMAP2	1
TANK	1
GNA13	1
ZEB2	1
CCL4	1
PATL2	1
ITGB2	1
MIS18BP1	1
AKAP13	1
DNAJB6	1
RGS1	1
PPP4R3A	1
ZBTB1	1
FAM102B	1
DOCK10	1
KLF6	1
MAF	1
BAZ1A	1
GLS	1
BIRC2	1
DDX3X	1
KMT2E	1
DENND4A	1
MALAT1	1
DYRK1A	1
BATF	1
SMYD3	1
NFAT5	1
AC020916.1	1
BZW1	1
ARHGAP15	1
YWHAZ	1
STK17B	1
ATXN1	1
BTG1	1
CREM	1
CYTIP	1
FNBP1	1
DUSP4	1
RGCC	1
EZR	1
ZNF331	1
ROCK1	1
BCAS2	1
ATP1B3	1
CCNH	1
SIK3	1
ARIH1	1
KDM6A	1
PIAS1	1
CREB1	1
BRAF	1
GPBP1	1
CAMK1D	1
CHD2	1
SLC7A5	1
RANBP2	1
AC016831.7	1
LINC00513	1
MAP3K2	1
ZHX2	1
CD44	1
OSBPL8	1
DLEU2	1
LINC01619	1
ANKRD12	1
LRRFIP1	1
PABPC1	1
USP36	1
S100A4	1
SKIL	1
BCL2	1
MT-ND2	1
ANXA1	1
RUNX1	1
NR4A2	1
ADARB1	1
WAC	1
B2M	1
HLA-B	1
TPM3	1
RAP1B	1
CMIP	1
PWWP3B	2
INMT	2
ACKR3	2
ACTN1	2
YBX3	2
ENOX1	2
TNC	2
TXNDC5	2
DKK3	2
MCU	2
ITPR1	2
MYL12B	2
CTNNAL1	2
LAMA4	2
IL6ST	2
CD9	2
HES1	2
FOXC1	2
CPXM2	2
SERPINE1	2
IFITM3	2
RHOU	2
ENG	2
MTUS1	2
HIF3A	2
IL33	2
FAM13C	2
TFPI	2
CLEC3B	2
CALCOCO2	2
ZNF521	2
HSPG2	2
PLSCR4	2
SPTBN1	2
SNHG7	2
PRKAR2B	2
SUSD4	2
QSOX1	2
SLC16A12	2
TMEM108	2
WNK3	2
BMP6	2
HS3ST1	2
ADGRG6	2
BMX	2
LINC02147	2
LINC02208	2
PLXNA4	2
PKHD1L1	2
NRG3	2
POSTN	2
CDH11	2
HMCN1	2
WIPF3	2
NECAB1	2
SCGN	2
COLEC11	2
OPCML	2
TMEM132C	2
SLC26A7	2
GDF7	2
PCDH15	2
NPR3	2
AC020637.1	2
LINC02388	2
TECTA	2
SLC6A4	2
NRG1	2
PCDH7	2
LRP1B	2
LTC4S	2
PLA2G4A	2
KANK1	2
TRIM69	2
ITGA9	2
EDN1	2
NOSTRIN	2
PDE7B	2
IL1R1	2
NFATC2	3
DLEU1	3
SLC35F1	3
MT-ATP8	3
TMEM176B	3
PRNP	3
STARD13	3
FRMD4A	3
ARHGAP24	3
CREB5	3
NLGN1	3
JAG1	3
ANK2	3
SCN7A	3
CDH19	3
NCAM2	3
DST	3
MAP4	3
EPB41L2	3
RBMS1	3
ASAP2	3
ANKRD10	3
XIST	3
SAMHD1	3
GRAMD2B	3
AKT3	3
AC105402.3	3
COL18A1	3
KHDRBS3	3
PLCE1	3
ARHGAP42	3
ITIH5	3
GAB1	3
GALNT2	3
TUBA1A	3
PMEPA1	3
COL21A1	3
MGAT4C	3
ADGRB3	3
ADGRL3	3
ALDH1A1	3
CADM1	3
ANK3	3
NRXN3	3
GPM6B	3
NKAIN2	3
CAPS	3
XKR4	3
CNN3	3
FGF2	3
PTK2	3
CLIC4	3
SORBS1	3
TCIM	3
AHNAK	4
PTGES3	4
H2AFZ	4
CEBPZ	4
PPIG	4
TM9SF3	4
SGMS1	4
TAGLN2	4
TMBIM6	4
HSPA1A	4
HSPA1B	4
CHORDC1	4
STIP1	4
HSPH1	4
HSP90AA1	4
AMD1	4
HSPA8	4
HSP90AB1	4
DNAJA1	4
HNRNPA2B1	4
MYADM	4
LMNA	4
UBC	4
DDX21	4
EIF4A1	4
MAT2A	4
SFPQ	4
HSPA9	4
EIF4A3	4
TP53BP2	4
HSPD1	4
ATF6	4
RAPH1	4
SEMA4A	4
LGALS3	4
TNFAIP2	4
SRGAP1	4
ANXA5	4
IER3	4
RAB21	4
MAPKAPK2	4
ELOC	4
DIAPH2	4
BTG3	4
RBMX	4
EIF1AX	4
GNL3	4
NOP16	4
GADD45B	4
MIR22HG	4
AC005261.1	4
COQ10B	4
SAP30	4
MRTFA	4
TAF4B	4
SLC4A7	4
VIM	4
CSRNP1	4
JUNB	4
DDX5	4
ZFP36	4
AL139260.1	4
BAG3	4
SAMD4A	4
PEAK1	4
CCL2	4
CEBPD	4
ZFAND5	4
MAFF	4
ATF4	4
PPP1R15A	4
ATF3	4
ZFP36L1	4
ANXA2	4
KLF4	4
EMP1	4
RCAN1	4
FNDC3B	4
PCSK5	4
MYC	4
THBS1	4
FOSB	4
DNAJB1	4
JUN	4
IER2	4
KLF2	4
ELOVL5	4
HIVEP2	4
CSNK1A1	4
TOP1	4
STAT3	4
IQCJ-SCHIP1	4
KLF9	4
TUBA1B	4
CDKN1A	4
SPRED1	4
PCBP2	4
RASAL2	4
YWHAH	4
PSMA3	4
HNRNPF	4
CYP1B1	4
EMP2	4
BHLHE40	4
RFX2	4
ITGAV	4
IRF1	4
PTGS2	5
CHP1	5
CUX1	5
AL078604.4	5
NFKBIZ	5
PNRC1	5
CEBPB	5
CALR	5
TAF1D	5
MT-CO2	5
MT-CO1	5
MT-CO3	5
MT-ND3	5
MT-ND4	5
MT-CYB	5
HSPA5	5
S100A10	5
TUBA1C	5
PHLDA1	5
ATP1B1	5
ARC	5
SGMS2	5
BCAR3	5
MET	5
VTN	5
TRIB1	5
CXCL1	5
SQSTM1	5
TXN	5
ACTG1	5
S100A6	5
TIMP1	5
RBP1	5
RARRES2	5
TNFRSF12A	5
SNHG29	5
C3	5
PLA2G2A	5
HAS1	5
KLF10	5
BAMBI	5
GPRC5A	5
CACNA2D3	5
EGFR	5
MIR100HG	5
USP9Y	5
RPS4Y1	5
DDX3Y	5
FLRT2	5
PTGIS	5
FAM189A1	5
BCO2	5
NSG1	5
GAS5	5
GPM6A	5
GCNT1	5
NHSL1	5
MYOF	5
COLEC12	5
MT2A	5
MT1E	5
SLC38A2	5
CYTOR	5
MIR4435-2HG	5
AC017002.5	5
PDZD2	5
PROCR	5
DNAJB9	5
RSL1D1	5
EXT1	5
CRY1	5
NAF1	5
PVT1	5
MICAL2	5
INHBA	5
HSP90B1	5
TNFRSF11B	5
CDH2	5
EXOC6B	5
CD151	5
AOPEP	5
TSC22D1	5
SLIT3	5
FAT1	5
ARID5B	5
NGF	5
PLK2	5
NAV2	5
ANXA3	5
SYNE1	5
IL6	5
MTHFD1L	5
PRSS23	5
PTTG1IP	5
LY6E	5
TTTY14	5
KIF13A	5
SCLT1	6
BOD1L1	6
KCTD20	6
LITAF	6
NDEL1	6
RGS2	6
ACTB	6
TPM4	6
ARPC5	6
ABHD2	6
ELL2	6
AC099489.1	6
IRS2	6
NBN	6
FOXO3	6
IRF2BP2	6
IPMK	6
STK38L	6
DPYD	6
MAML2	6
VMP1	6
FNDC3A	6
ZSWIM6	6
AZIN1	6
MARCKS	6
DOCK5	6
RAB2A	6
FAM49B	6
ALOX5AP	6
N4BP1	6
TMEM71	6
CASS4	6
IVNS1ABP	6
RNF149	6
PARP4	6
ANKRD13A	6
SSH2	6
SLC45A4	6
ANP32A	6
FPR2	6
S100A9	6
FOLR3	6
AQP9	6
ADGRE3	6
S100A12	6
S100A8	6
PROK2	6
FCGR3B	6
AC023157.3	6
LINC00862	6
G0S2	6
LILRA5	6
APOBEC3A	6
PTAFR	6
OSM	6
GK	6
BCL2A1	6
GAB2	6
CLEC4E	6
LUCAT1	6
PILRA	6
TREM1	6
DHRSX	6
PLXNC1	6
LINC02649	6
NCF1	6
GPR160	6
IGF2R	6
PCNX1	6
IFITM2	6
H3F3B	6
GATAD2A	6
FOSL2	6
IL17RA	6
KDM6B	6
IL10RB	6
S100A11	6
APLP2	6
FLOT1	6
PLAU	6
ADM	6
DENND5A	6
NAMPT	6
SPAG9	6
IRAK3	6
MAP1LC3B	6
PHACTR1	6
CD55	6
MAP2K3	6
HIF1A	6
VASP	6
EHD1	6
MAP4K4	6
IFNGR2	6
GAPT	6
AC022217.3	6
SLC9A8	6
RILPL2	6
OXSR1	6
TNIP1	6
LYN	6
TET2	6
UBE2R2	6
PSEN1	6
LCP2	6
SNX10	6
ITGAX	6
ACSL1	6
HCK	6
FGD4	6
TLR2	6
DMXL2	6
SH3BP5	6
RNF13	6
SKAP2	6
ATG7	6
CHST15	6
HPCAL1	6
PTPRE	6
DOCK4	6
PFKFB3	6
MTF1	6
RYBP	6
PNPLA8	6
FNIP1	6
DUSP1	6
SOD2	6
SAT1	6
PLAUR	6
CXCL8	6
GLUL	6
AL163541.1	6
IL18R1	6
CD82	6
FTH1	6
TBXAS1	6
PELI1	6
GPAT3	6
PPIF	6
BID	6
LST1	6
IL1RN	6
CLEC12A	6
RNF144B	6
IRAK2	6
CMTM6	6
SIPA1L1	6
FRMD4B	6
ANKRD11	6
ABTB1	6
MYH9	6
CARD8	6
ARHGAP26	6
ITPRIP	6
IFNGR1	6
B4GALT5	6
SDCBP	6
MCTP1	6
UBE2D3	6
PTPN12	6
ASAP1	6
SERPINB1	6
CARD16	6
GBP2	6
ZNF281	6
ECE1	6
SULF2	6
NEDD9	6
CKAP4	6
CAMKK2	6
KATNBL1	6
LRRC6	6
LRRK2	6
SBF2	6
NEAT1	6
MED13L	6
ELF2	6
CD99	7
SPON2	7
GAS7	7
CELF2	7
PLP2	7
MSI2	7
REPS1	7
MGST1	7
GADD45G	7
RND3	7
SULF1	7
CCDC80	7
EFEMP1	7
GPNMB	7
SPOCK1	7
PCDH9	7
NEGR1	7
TIMP3	7
KLF15	7
LTBP4	7
ANKS1B	7
COL5A2	7
SLIT2	7
DPYSL2	7
ITM2B	7
CPQ	7
IGF1R	7
DPYSL3	7
IFI6	7
PLXDC2	7
SNED1	7
CD34	7
GASK1B	7
F2R	7
IGFBP3	7
SH3PXD2B	7
NBL1	7
EPHX1	7
BTG2	7
EGR1	7
CCN1	7
CYGB	7
PLXDC1	7
ECRG4	7
LGALS3BP	7
COL6A2	7
COL6A1	7
F10	7
ANGPTL1	7
SSPN	7
MFAP4	7
NNMT	7
FST	7
PTX3	7
TNFAIP6	7
BNIP3L	7
DDAH2	7
CST3	7
LRP1	7
SDC2	7
COL12A1	7
ASPN	7
COL1A2	7
FHL1	7
LOXL1	7
MXRA5	7
SLC19A2	7
KCNQ1OT1	7
APOE	7
REXO2	7
ALDH2	7
HAND2	7
CFD	7
ADAMTSL2	7
ADH1B	7
C7	7
IGSF10	7
C6	7
TRHDE	7
ABCA8	7
CLSTN2	7
SLC2A13	7
ECHDC2	7
TNXB	7
VIT	7
COL15A1	7
DCLK1	7
FMO2	7
MFAP5	7
PI16	7
SCARA5	7
SERPINA3	7
CCN5	7
ECM1	7
IGFBP6	7
GPX3	7
PLTP	7
AKR1C1	7
OAF	7
SRPX	7
SCPEP1	7
RNASE4	7
CDO1	7
APOD	7
HTRA3	7
METTL7A	7
BMP4	7
PCOLCE2	7
AOX1	7
SERPING1	7
CFH	7
C1R	7
C1S	7
MATN2	7
ZNF804B	7
NAALADL2	7
MIR99AHG	7
NOX4	7
LAMA2	7
COL4A3	7
COL4A4	7
COL24A1	7
PXDNL	7
ABCA6	7
RORA	7
PDGFD	7
SGCD	7
AC011246.1	7
BICC1	7
NAV3	7
KAZN	7
NFIA	7
LAMB1	7
LIMA1	7
ROBO1	7
KCNT2	7
DAAM1	7
RHOBTB3	7
USP53	7
MEG3	7
DIO2	7
PCSK6	7
LINC01088	7
ACSM3	7
TIMP2	7
SERPINE2	7
FSTL1	7
COL8A1	7
FN1	7
VCAN	7
FBLN5	7
PODN	7
MMP2	7
FBN1	7
PTN	7
FBLN1	7
DPT	7
SERPINF1	7
LUM	7
DCN	7
GSN	7
FBLN2	7
MGP	7
PRELP	7
OMD	7
LTBP1	7
OGN	7
CCPG1	7
IP6K2	7
ARL6IP5	7
ARHGAP21	7
ITGB5	7
GOLIM4	7
P4HA1	7
MAMDC2	7
TXNIP	7
ITM2A	7
CSGALNACT1	7
PRDX1	8
CRYAB	8
EIF1B	8
CYCS	8
CALM3	8
NDUFS5	8
SLC25A3	8
COX6C	8
NDUFA4	8
VDAC1	8
NDUFA6	8
COX8A	8
ATP5F1B	8
SNRPN	8
SLIRP	8
GNAS	8
GAPDH	8
MYL12A	8
POMP	8
MTUS2	8
CHCHD10	8
PLN	8
SLC25A4	8
ATP5MD	8
ATP5ME	8
NDUFA1	8
COX6B1	8
COX5B	8
UQCR11	8
COX7C	8
UQCRH	8
COX7B	8
COX7A1	8
TPM1	8
CHL1-AS2	8
MIPEP	8
TRDN	8
AC107068.2	8
NRAP	8
CSRP3	8
ACTA1	8
LINC01170	8
ENO3	8
NPPB	8
HAMP	8
DES	8
PPP1R1A	8
SLN	8
NPPA	8
MYL7	8
MB	8
TNNT2	8
MYL4	8
ACTC1	8
ANKRD1	8
TNNI3	8
ATP5F1E	8
PKP2	8
PDE4DIP	8
OST4	8
TOMM7	8
CHCHD2	8
MIF	8
EEF2	8
TLE5	8
GUK1	8
DANCR	8
AK1	8
COX7A2	8
RRAD	8
PDLIM5	8
HMGN3	8
FBXO32	8
FHL2	8
PTGDS	8
PPDPF	8
SNX3	8
NEXN	8
METRNL	9
HCST	9
VAV3	9
ZDHHC20	9
GABARAPL1	9
SMAD7	9
TMSB4X	9
CEMIP2	9
PRKCH	9
CDK17	9
PITPNC1	9
JAK1	9
MBNL1	9
CNOT2	9
SETD2	9
KAT6A	9
HLA-F	9
RBM8A	9
SYTL2	9
HNRNPDL	9
NCL	9
CFL1	9
SNRPB	9
SKI	9
JUND	9
DDIT4	9
TNIK	9
PRKX	9
PFN1	9
C12orf75	9
NKG7	9
GZMH	9
PYHIN1	9
CTSW	9
SLA2	9
KLRC1	9
AOAH	9
SUB1	9
ITGAE	9
STAT5B	9
YPEL5	9
NIBAN1	9
ARHGDIB	9
NR3C1	9
CDC42SE2	9
SARAF	9
LYST	9
SYTL3	9
CST7	9
GNG2	9
PDE3B	9
PDE7A	9
RALGAPA1	9
AC079793.1	9
CXCR4	9
GZMK	9
PDCD1	9
OASL	9
SFMBT2	9
CCDC97	9
DUSP2	9
TGFB1	9
PRKY	9
SKAP1	9
ITK	9
KLRB1	9
TRBC1	9
LINC01871	9
CD7	9
RABGAP1L	9
CRYBG1	9
RUNX3	9
STAT4	9
PARP8	9
PPP2R5C	9
CD3E	9
CD52	9
IL21R	9
PPP1R16B	9
CLASP1	9
LRBA	9
PCED1B	9
FAM177A1	9
CCSER2	9
SPOCK2	9
BCL11B	9
CD96	9
OTULIN	9
MTFR1	9
GALNT11	9
HMGB2	9
PIK3R1	9
ZFP36L2	9
STK17A	9
TBC1D2B	9
MLLT3	9
XCL1	9
XCL2	9
DTHD1	9
APOBEC3G	9
GLCCI1	9
CDK6	9
EMB	9
BACH2	9
KAT2B	9
RORA-AS1	9
KLF12	9
NEK7	9
RSRP1	9
DUSP16	9
YIPF5	9
IL7R	9
BICDL1	9
TTC39C	9
CRIP1	9
IDI1	9
BTBD9	9
JMY	9
TGFBR3	9
AUTS2	9
CCND3	9
LAIR2	9
GNLY	9
AC243829.2	9
GZMB	9
PRF1	9
KLRD1	9
ABHD17A	9
GTF3C1	9
CMC1	9
RNF115	9
IL32	9
CALM1	9
AL627171.2	9
FGFBP2	9
TSC22D3	9
TRPM7	9
PPP3CC	9
CEP85L	9
HERC1	9
TBCD	9
HLA-C	9
SNHG15	10
SEPTIN9	10
PLEKHO1	10
EPB41L1	10
SEPHS2	10
ADAMTS1	10
ADAMTS4	10
TINAGL1	10
GPR4	10
BCAM	10
PDE10A	10
CSRP2	10
MRPL32	10
RGS16	10
CASQ2	10
MUSTN1	10
SRL	10
NTRK3	10
MYH11	10
RERGL	10
CBLN1	10
GPRC5C	10
SLC7A2	10
RGS6	10
CHRM3	10
CACNB2	10
ATP1A2	10
NT5DC2	10
DGKG	10
PDK4	10
HS1BP3	10
TBC1D1	10
TLN1	10
MTHFD2	10
TMEM38B	10
INPP4B	10
UBA2	10
KLHL23	10
COX4I2	10
RGS5	10
NOTCH3	10
NFASC	10
ENPEP	10
NBEAL1	10
CLMN	10
EGFLAM	10
EDNRA	10
TBX2-AS1	10
PGF	10
CACNA1C	10
ACTA2	10
LMOD1	10
MYLK	10
MCAM	10
ISYNA1	10
NRGN	10
GJA4	10
OAZ2	10
PGAP1	10
ITGA8	10
FARP1	10
NR2F2-AS1	10
LINC01197	10
NR2F2	10
PPP1R14A	10
TAGLN	10
FBLIM1	10
MYL6	10
LBH	10
LGR6	10
CHSY1	10
HIPK2	10
HS3ST2	10
MGST3	10
NDUFS2	10
PTP4A3	10
CSDC2	10
TPM2	10
MYL9	10
SLC25A5	10
SLC25A6	10
COX6A1	10
MT1M	10
MT1A	10
APEX1	10
WFDC2	10
FRMD3	10
FABP4	10
CD36	10
DACH1	10
PLCB4	10
FRY	10
PLS3	10
APBB2	10
SLC12A2	10
FILIP1L	10
ZFHX3	10
HES4	10
C11orf96	10
C1QTNF1	10
MAP3K20	10
CRISPLD2	10
NTRK2	10
CDC42EP4	10
PDGFA	10
NUDT4	10
S1PR3	10
CALM2	10
PTEN	10
PDGFRB	10
GUCY1A1	10
PLCL1	10
GUCY1A2	10
NDUFA4L2	10
GUCY1B1	10
SEMA5A	10
EPS8	10
ABCC9	10
ADIRF	10
CPE	10
PDE3A	10
RHOB	10
ADAMTS9-AS2	10
EDNRB	10
DLC1	10
RBPMS	10
ARID1B	11
UBE2E2	11
IGFBP2	11
CTHRC1	11
SUGCT	11
IER5L	11
UBR1	11
CNNM2	11
HEY2	11
AC083870.1	11
AKAP12	11
COL4A1	11
COL4A2	11
PTPRG	11
SPARCL1	11
KALRN	11
PLPP1	11
ITGB1	11
VCL	11
ADD1	11
SMC6	11
PLA2G5	11
EBF2	11
SOX5	11
FILIP1	11
SYNPO2	11
ARHGAP10	11
AXL	11
NFIL3	11
KIAA0040	11
SELENOM	11
IGFBP7	11
LAMB2	11
LHFPL6	11
ILK	11
RRAS	11
CCND1	11
MFGE8	11
CALD1	11
MAP1B	11
ANTXR1	11
PKD2	11
PARD3B	11
PRKD1	11
ZNF652	11
FTX	11
LUC7L3	11
CTDSPL	11
DMD	11
BCL6	11
PJA2	11
OSBPL9	11
PHF21A	11
SGIP1	11
COL5A3	11
PDE1C	11
THBS4	11
STEAP4	11
MYO1B	11
AGT	11
RNF152	11
PTMS	11
SVIL	11
PRICKLE1	11
LIMCH1	11
RRBP1	11
CHSY3	11
PPIC	11
UACA	11
SPRY1	11
CXCL12	11
LMCD1	11
DNAJB4	11
CD63	11
PDLIM3	11
GEM	11
PLAC9	11
NR4A1	11
LGALS1	11
FOS	11
TMEM47	11
NORAD	11
CALU	11
DYNLL1	11
SPARC	11
PDE5A	11
SMOC2	11
PALLD	11
GPC6	11
ITGA11	11
COL5A1	11
FRZB	11
BGN	11
ECM2	11
COL14A1	11
EDIL3	11
THBS2	11
AEBP1	11
ELN	11
SFRP4	11
LTBP2	11
CCN3	11
GAP43	11
COL1A1	11
CCDC144NL-AS1	11
ITGBL1	11
CCDC146	11
COL3A1	11
DDAH1	11
GDF6	11
CLEC11A	11
PDLIM2	11
TCEAL4	11
GAS6	11
SESN3	11
TTC3	11
PPIB	11
NEO1	11
MMP23B	11
MYH10	11
CCN2	11
HTRA1	11
LMO7	11
DENND5B	11
EVI5	11
SH3RF1	11
MYO1D	11
CARMIL1	11
PDZRN4	11
ID4	11
HSPB1	11
DLG2	11
RFTN2	11
ZFPM2	11
ZNF704	11
PELI2	11
SETBP1	11
ATP10A	11
PRKG1	11
INTS6	11
SEPTIN11	11
JADE1	11
NTN4	11
ZBTB16	11
DEPP1	11
ENAH	11
THRB	11
GRK5	11
PGRMC2	11
ID3	11
CAVIN1	11
SERPINH1	11
TTC28	11
FBXL7	11
CAMK2D	11
EBF1	11
PBX1	11
CACNA2D1	11
RBMS3	11
IMMP2L	11
CHD9	11
UGGT2	11
EEF1D	12
SNHG6	12
RAN	12
HNRNPA1	12
NPM1	12
RPL3	12
RPS5	12
RPL10A	12
RPL4	12
RACK1	12
EEF1A1	12
SEC61G	12
RPL7	12
RPS25	12
RPL14	12
RPL41	12
RPL39	12
RPL30	12
RPS27A	12
FAU	12
RPS26	12
RPL36AL	12
RPSA	12
RPS19	12
RPS21	12
RPS15A	12
RPS3	12
RPS27	12
RPS29	12
RPL35	12
RPS16	12
RPS10	12
RPS2	12
RPL27	12
RPL27A	12
UBA52	12
RPL38	12
RPL36A	12
EEF1B2	12
RPS28	12
RPS6	12
RPL36	12
RPL18A	12
RPL13A	12
RPLP1	12
RPS12	12
RPL13	12
RPL17	12
RPS14	12
RPL19	12
RPS18	12
RPL18	12
RPS4X	12
RPL10	12
RPS15	12
RPS17	12
RPL23	12
RPL37A	12
RPL8	12
RPL22	12
RPL9	12
RPS3A	12
RPL21	12
RPL29	12
RPL15	12
RPL35A	12
RPL5	12
RPL6	12
RPL7A	12
RPL12	12
RPL26	12
RPL37	12
RPL11	12
RPL34	12
RPS23	12
RPL32	12
RPS11	12
RPL31	12
RPS20	12
PPP1R14B	12
EEF1G	12
TPT1	12
RPLP0	12
RPS9	12
SELENOK	12
RBM3	12
SSR2	12
EIF1	12
HSPE1	12
MT1X	12
SSR4	12
UPP1	13
RALA	13
UVRAG	13
HLA-E	13
EPHA4	13
TGFBR2	13
ETS1	13
FOXO1	13
PDE4D	13
TMSB10	13
RAB11A	13
ADAMTS9-AS1	13
SNCG	13
MGLL	13
WNK1	13
PHACTR2	13
FRYL	13
CCNY	13
ACTN4	13
UTRN	13
ZEB1	13
TBL1XR1	13
SPTAN1	13
RAPGEF2	13
JMJD1C	13
MIDN	13
AFDN	13
TM4SF1	13
GALNT18	13
KIAA1217	13
MFHAS1	13
FAM155A	13
ARID5A	13
ITGA1	13
RGS3	13
CDH13	13
SASH1	13
CDC42BPA	13
KITLG	13
OSMR	13
ID1	13
TANC1	13
SOCS3	13
CD59	13
CCDC85B	13
LIMS2	13
ARHGAP29	13
CAV1	13
KTN1	13
CRIM1	13
PCDH17	13
APOLD1	13
ADAMTS9	13
LDLR	13
IGFBP4	13
SOCS2	13
ITPKC	13
IFI27	13
CCDC68	13
MACF1	13
ATP8B1	13
BMPR2	13
PALM2-AKAP2	13
MAGI1	13
TFPI2	13
DNM3	13
TMTC1	13
RHOJ	13
LIFR	13
TSHZ2	13
ZNF385D	13
ATP1A1	13
ITGA5	13
NDRG1	13
TNFSF10	13
RERE	13
NR3C2	13
ARGLU1	13
ASXL1	13
PLPP3	13
CADPS2	13
GNA14	13
THSD7A	13
WWTR1	13
PPFIBP1	13
RUNX1T1	13
RIN2	13
TCF7L2	13
TCF4	13
CRYBG3	13
MECOM	13
APP	13
HEG1	13
SYNJ2	13
C1orf21	13
STOX2	13
PLCB1	13
SLC2A3	13
CDC42EP3	13
RALB	13
IFIT2	13
GRAMD1A	13
AL589693.1	13
CCL14	13
MMRN1	13
SLCO2A1	13
RAMP3	13
CSF3	13
CRTAC1	13
VCAM1	13
DNASE1L3	13
ACKR1	13
PLAT	13
TACC1	13
BST2	13
SNTG2	13
TSPAN18	13
RAPGEF5	13
CALCRL	13
LDB2	13
EMCN	13
FOXP1	13
MEF2C	13
A2M	13
NRP1	13
FCHSD2	13
FABP5	13
ETS2	13
PNP	13
UGCG	13
MYO1E	13
ANGPT2	13
CX3CL1	13
STX12	13
PTPRM	13
IFIH1	13
PARP14	13
IFIT3	13
IFI44L	13
IFI44	13
VWF	13
ANO2	13
PTPRB	13
CYYR1	13
ERG	13
STC1	13
ARHGAP31	13
GRASP	13
RNASE1	13
MEF2A	13
CXCL2	13
ICAM1	13
KLF7	13
ZNFX1	13
GNAQ	13
DIPK2B	13
TPO	13
NUAK1	13
ELK3	13
RAPGEF4	13
TM4SF18	13
PLVAP	13
RALGAPA2	13
C2CD4B	13
CNKSR3	13
ITGA6	13
ARHGEF28	13
GJA1	13
AQP1	13
FLI1	13
PECAM1	13
FLT1	13
ST6GALNAC3	13
HHEX	13
ADGRF5	13
SOX18	13
CDH5	13
FAM107A	13
F8	13
CAVIN2	13
RAMP2	13
PALMD	13
GBP1	13
CLIC5	13
LINC00639	13
BTNL9	13
ARL15	13
FUT8	13
IFITM1	13
NFKBIA	14
TIPARP	14
UBE2D1	14
PCBP1	14
DNMBP	14
LIMS1	14
RIPK2	14
FTL	14
NFE2L2	14
ATP6V1C1	14
ABCA1	14
CEP170	14
ATP6V0C	14
AZIN1-AS1	14
DHRS9	14
FCER1G	14
CFLAR	14
CD74	14
HLA-DRB1	14
RBKS	14
PDGFB	14
INSIG1	14
CTNNB1	14
PSTPIP2	14
CCL20	14
EREG	14
NINJ1	14
IL1B	14
CXCL16	14
LILRB2	14
AC025580.2	14
MAP2K1	14
PMAIP1	14
TNFAIP8	14
PDXK	14
MALT1	14
GPR183	14
RNASET2	14
PLIN2	14
TPK1	14
TAFA2	14
CCL3	14
CCL3L1	14
SLC16A10	14
FMN1	14
CD163	14
CD163L1	14
LYVE1	14
MRC1	14
AC100849.1	14
FOLR2	14
SNX9	14
LDLRAD4	14
CTSZ	14
AGAP3	14
ATP2C1	14
GSAP	14
FCGR2A	14
MIR3945HG	14
AC106865.2	14
FAM49A	14
AC012368.1	14
RCSD1	14
SLC8A1	14
ZFYVE16	14
RAB20	14
LINC00278	14
CCL4L2	14
FCGR3A	14
CTSC	14
KIF13B	14
TNF	14
GYPC	14
B4GALT1	14
GCH1	14
HNRNPC	14
IL15	14
ARL4A	14
ARHGDIA	14
ANKH	14
DYNC1H1	14
TANC2	14
ADA	14
PRMT9	14
MT-ND1	14
HNRNPU	14
TNS3	14
CABLES1	14
HERPUD1	14
EIF2AK3	14
EMP3	14
NR4A3	14
CHMP1B	14
MTSS1	14
CD83	14
MANBA	14
RCC2	14
ETV3	14
HLA-DPB1	14
HLA-DQB1	14
CIITA	14
SH2B3	14
HLA-DRB5	14
HLA-DPA1	14
HLA-DMA	14
OLR1	14
NLRP3	14
IL1A	14
LYZ	14
IFI30	14
CALHM6	14
KMO	14
KYNU	14
EMILIN2	14
BCAT1	14
FPR3	14
MS4A7	14
ARL8B	14
ABR	14
PABPC4	14
THAP2	14
SLC41A2	14
ALCAM	14
HMOX1	14
EIF4E	14
TRPS1	14
PBX3	14
TIAM1	14
GNA12	14
NQO2	14
OGFRL1	14
DSE	14
MDM2	14
REV3L	14
TSPO	14
CSTB	14
ATP6V1F	14
CD302	14
PSAP	14
FGL2	14
AKR1B1	14
BLVRB	14
SELENOP	14
KIF1B	14
ADAM17	14
LGMN	14
SLC1A3	14
ARHGAP22	14
VEGFA	14
LACTB	14
ZMIZ1	14
CTSD	14
DAB2	14
NRP2	14
CXCL3	14
FNIP2	14
FMNL2	14
ZC3H12C	14
NOTCH2	14
CTSL	14
ST3GAL6	14
AHR	14
ABL2	14
CPM	14
TRAK1	14
HSPA6	14
MERTK	14
NCKAP5	14
FKBP5	14
