# Supplementary material for: Single-cell RNA sequencing reveals the contribution of smooth muscle cells and endothelial cells to fibrosis in human atrial tissue with atrial fibrillation
Source: Mol Med. 2024 Dec 19;30:247. doi: 10.1186/s10020-024-00999-1 (PMC11661033; doi:10.1186/s10020-024-00999-1)
Supplement: Supplementary file 6 — Supplementary Material 6 [file 10020_2024_999_MOESM6_ESM.xlsx]

## Sheet: Sheet1
Accession	ProteinDescriptions	Gene Name	log2(FC)	FC	P-value	Qvalue	Cscore
A0A0A0MT36	Immunoglobulin kappa variable 6D-21	IGKV6D-21	-1.27261	0.41391	0.0116453	2.47587e-08	0.802548
A0A0B4J1V2	Immunoglobulin heavy variable 2-26	IGHV2-26	-1.05301	0.48196	0.0037244	3.08921e-24	0.845353
A0A0B4J1X5	Immunoglobulin heavy variable 3-74	IGHV3-74	-1.23361	0.425253	0.00319242	1.34594e-55	0.894027
O00193	Small acidic protein	SMAP	-0.845258	0.556611	0.0356545	0.000219198	0.780532
O00273	DNA fragmentation factor subunit alpha	DFFA	-0.625782	0.648069	0.00719382	4.03679e-12	0.815045
O00422	Histone deacetylase complex subunit SAP18	SAP18	-0.745139	0.59661	0.000792267	0.00026362	0.779009
O00461	Golgi integral membrane protein 4	GOLIM4	-0.779556	0.582546	0.00818087	1.94181e-08	0.802894
O00479	High mobility group nucleosome-binding domain-containing protein 4	HMGN4	-0.656484	0.634423	0.0276214	2.08952e-45	0.880492
O00629	Importin subunit alpha-3	KPNA4	-1.04728	0.48388	0.00764403	1.00427e-05	0.792692
O00748	Cocaine esterase	CES2	-1.08897	0.470097	0.0104538	2.41473e-67	0.908169
O14617	AP-3 complex subunit delta-1	AP3D1	-0.805226	0.572272	0.00101419	1.8726e-05	0.791197
O14907	Tax1-binding protein 3	TAX1BP3	-0.715872	0.608837	0.0139485	2.12691e-26	0.84962
O14925	Mitochondrial import inner membrane translocase subunit Tim23	TIMM23	-0.909794	0.532261	0.0328359	0.00201322	0.710217
O14936	Peripheral plasma membrane protein CASK	CASK	-0.673262	0.627087	0.00839297	3.63561e-11	0.811943
O15027	Protein transport protein Sec16A	SEC16A	-0.633632	0.644552	0.000391927	2.34849e-06	0.795594
O15127	Secretory carrier-associated membrane protein 2	SCAMP2	-0.858835	0.551397	0.00143744	3.67531e-24	0.8452
O43294	Transforming growth factor beta-1-induced transcript 1 protein	TGFB1I1	-0.945382	0.519292	2.45817e-05	6.46106e-73	0.914459
O43432	Eukaryotic translation initiation factor 4 gamma 3	EIF4G3	-0.712545	0.610243	0.000252274	0.000303015	0.777742
O43598	2'-deoxynucleoside 5'-phosphate N-hydrolase 1	DNPH1	-1.13618	0.454963	0.000675672	2.83396e-05	0.790064
O43617	Trafficking protein particle complex subunit 3	TRAPPC3	-0.647789	0.638258	0.0220475	1.32838e-24	0.846093
O43670	BUB3-interacting and GLEBS motif-containing protein ZNF207	ZNF207	-0.999058	0.500326	0.00843776	9.78586e-46	0.880954
O43765	Small glutamine-rich tetratricopeptide repeat-containing protein alpha	SGTA	-0.587455	0.665516	0.00144073	8.19566e-36	0.866105
O43815	Striatin	STRN	-0.637313	0.642909	0.00011674	2.48647e-07	0.799232
O43852	Calumenin	CALU	-0.724235	0.605318	0.000747653	2.24311e-63	0.903538
O60216	Double-strand-break repair protein rad21 homolog	RAD21	-0.626053	0.647947	0.0378126	0.00562193	0.686883
O60232	Protein ZNRD2	ZNRD2	-0.597413	0.660938	0.0216589	9.16975e-23	0.842314
O60234	Glia maturation factor gamma	GMFG	-0.796228	0.575853	0.00350575	2.91334e-31	0.858498
O60739	Eukaryotic translation initiation factor 1b	EIF1B	-0.973135	0.509398	0.00502679	4.05093e-35	0.864987
O75128	Protein cordon-bleu	COBL	-0.984432	0.505425	0.00459471	0.000564923	0.769369
O75400	Pre-mRNA-processing factor 40 homolog A	PRPF40A	-0.711523	0.610675	0.00189639	6.2288e-06	0.793722
O75494	Serine/arginine-rich splicing factor 10	SRSF10	-0.608103	0.656059	0.0417809	0.000546347	0.770057
O75531	Barrier-to-autointegration factor	BANF1	-0.748542	0.595205	0.00253765	9.21772e-40	0.872259
O75600	2-amino-3-ketobutyrate coenzyme A ligase, mitochondrial	GCAT	-0.952058	0.516895	0.0161895	0.00157483	0.729242
O75821	Eukaryotic translation initiation factor 3 subunit G	EIF3G	-0.691192	0.619342	0.000556229	0.000560269	0.769569
O75891	Cytosolic 10-formyltetrahydrofolate dehydrogenase	ALDH1L1	-0.837953	0.559437	0.031615	1.95527e-36	0.867102
O75937	DnaJ homolog subfamily C member 8	DNAJC8	-0.729527	0.603102	0.00805798	2.97191e-10	0.808903
O75995	SAM and SH3 domain-containing protein 3	SASH3	0	0	1.55123e-13	0.00171781	0.717275
O94875	Sorbin and SH3 domain-containing protein 2	SORBS2	-0.748985	0.595022	0.0318774	5.93372e-82	0.924206
O95050	Indolethylamine N-methyltransferase	INMT	-1.22157	0.428817	0.0332669	1.23471e-37	0.868988
O95881	Thioredoxin domain-containing protein 12	TXNDC12	-0.731833	0.602138	0.00111541	8.86147e-38	0.869215
O95989	Diphosphoinositol polyphosphate phosphohydrolase 1	NUDT3	-0.632133	0.645222	0.0303569	0.000212016	0.780794
P00966	Argininosuccinate synthase	ASS1	-0.778781	0.582859	0.000417457	7.13534e-25	0.846633
P01903	HLA class II histocompatibility antigen, DR alpha chain	HLA-DRA	-1.18086	0.441089	9.82443e-05	3.2947e-30	0.856648
P01911	HLA class II histocompatibility antigen, DRB1 beta chain	HLA-DRB1	-0.84699	0.555943	0.00455153	3.7048e-74	0.915846
P02745	Complement C1q subcomponent subunit A	C1QA	-0.681354	0.62358	0.0409497	1.35643e-34	0.864128
P02747	Complement C1q subcomponent subunit C	C1QC	-0.714478	0.609426	0.0303943	1.99846e-73	0.915034
P02794	Ferritin heavy chain	FTH1	-0.660724	0.632561	0.0382693	6.78046e-67	0.907655
P04181	Ornithine aminotransferase, mitochondrial	OAT	-0.592122	0.663366	0.0319724	1.15286e-05	0.792377
P04216	Thy-1 membrane glycoprotein	THY1	-1.16809	0.445011	0.003575	5.97939e-57	0.895731
P04908	Histone H2A type 1-B/E	H2AC4	-1.00345	0.498807	0.0287022	1.93193e-40	0.873282
P05141	ADP/ATP translocase 2	SLC25A5	-0.923638	0.527178	0.0106811	7.2253e-63	0.902933
P05186	Alkaline phosphatase, tissue-nonspecific isozyme	ALPL	-0.747389	0.595681	0.0237852	2.79858e-20	0.836881
P05230	Fibroblast growth factor 1	FGF1	-0.694965	0.617724	0.010041	0.00109826	0.748865
P06748	Nucleophosmin	NPM1	-1.13121	0.456531	0.000857285	4.38913e-52	0.889538
P07711	Procathepsin L	CTSL	-1.11397	0.462021	0.00733618	6.92502e-22	0.84044
P08236	Beta-glucuronidase	GUSB	-0.659696	0.633012	0.0343598	5.40426e-32	0.859763
P08708	40S ribosomal protein S17	RPS17	-0.643264	0.640263	0.00595454	1.40185e-46	0.882132
P08779	Keratin, type I cytoskeletal 16	KRT16	-1.01715	0.494091	0.00804808	8.58387e-07	0.797308
P09012	U1 small nuclear ribonucleoprotein A	SNRPA	-1.13644	0.454879	0.000472306	4.9061e-33	0.861535
P09486	SPARC	SPARC	-0.817265	0.567517	0.0475632	6.50734e-07	0.797754
P0C0S5	Histone H2A.Z	H2AZ1	-0.654205	0.635426	0.00529254	1.193e-60	0.900276
P0DMM9	Sulfotransferase 1A3	SULT1A3	-0.772477	0.585411	0.00440326	1.35687e-31	0.859071
P0DP23	Calmodulin-1	CALM1	-0.658477	0.633547	0.0206011	7.50613e-77	0.918764
P11387	DNA topoisomerase 1	TOP1	-0.63412	0.644334	0.0156988	2.05793e-19	0.834886
P12111	Collagen alpha-3(VI) chain	COL6A3	-0.595275	0.661918	0.000899701	1.50709e-84	0.92692
P12955	Xaa-Pro dipeptidase	PEPD	-0.616411	0.652292	0.000869826	1.9093e-84	0.926812
P14649	Myosin light chain 6B	MYL6B	-0.729962	0.60292	0.0121332	3.0366e-33	0.861884
P16083	Ribosyldihydronicotinamide dehydrogenase [quinone]	NQO2	-2.11346	0.231092	5.93239e-07	9.62317e-76	0.917569
P16401	Histone H1.5	H1-5	-1.31069	0.403129	0.00405567	1.6173e-81	0.92375
P16403	Histone H1.2	H1-2	-1.33769	0.395654	0.00981096	5.11627e-57	0.895817
P16860	Natriuretic peptides B	NPPB	-1.26415	0.416344	0.000192962	1.04017e-65	0.906277
P16949	Stathmin	STMN1	-1.3432	0.394145	5.3662e-06	8.57434e-24	0.84445
P16989	Y-box-binding protein 3	YBX3	-0.726973	0.60417	0.000599951	3.54346e-40	0.872886
P17026	Zinc finger protein 22	ZNF22	-0.60134	0.659141	0.0216671	0.00199862	0.710408
P17612	cAMP-dependent protein kinase catalytic subunit alpha	PRKACA	-0.892383	0.538724	0.00653021	0.000725739	0.763296
P18065	Insulin-like growth factor-binding protein 2	IGFBP2	-2.24579	0.210839	2.14883e-06	5.33112e-69	0.91006
P18077	60S ribosomal protein L35a	RPL35A	-1.09989	0.466551	4.25468e-06	2.20444e-69	0.910496
P18583	Protein SON	SON	-0.749301	0.594892	0.0124342	0.000555168	0.769754
P20036	HLA class II histocompatibility antigen, DP alpha 1 chain	HLA-DPA1	-1.10977	0.463369	0.0027916	1.22584e-41	0.87506
P20042	Eukaryotic translation initiation factor 2 subunit 2	EIF2S2	-0.654767	0.635178	5.36436e-05	2.61257e-15	0.824507
P20292	Arachidonate 5-lipoxygenase-activating protein	ALOX5AP	-0.711202	0.610811	0.0248599	5.45823e-11	0.811358
P20645	Cation-dependent mannose-6-phosphate receptor	M6PR	-1.23874	0.423744	2.60497e-06	7.39261e-15	0.823253
P20700	Lamin-B1	LMNB1	-0.664697	0.630821	0.0189719	1.05415e-64	0.905104
P20962	Parathymosin	PTMS	-1.30626	0.404367	0.000134009	1.04518e-39	0.872176
P21333	Filamin-A	FLNA	-0.6698	0.628594	0.013024	9.62317e-76	0.91757
P21741	Midkine	MDK	-0.710683	0.611031	0.0352802	0.00111038	0.74844
P22105	Tenascin-X	TNXB	-0.910073	0.532158	0.00123882	2.2343e-71	0.912741
P22692	Insulin-like growth factor-binding protein 4	IGFBP4	-1.33828	0.395492	0.00506964	0.000152967	0.783034
P23258	Tubulin gamma-1 chain	TUBG1	-0.676813	0.625546	7.34587e-05	1.34349e-30	0.857337
P24821	Tenascin	TNC	-2.70987	0.152844	1.1727e-05	7.32764e-45	0.87972
P26022	Pentraxin-related protein PTX3	PTX3	-1.12119	0.459714	0.00115308	2.51934e-32	0.860329
P26373	60S ribosomal protein L13	RPL13	-0.680767	0.623833	0.0233716	4.20846e-78	0.920098
P27707	Deoxycytidine kinase	DCK	-1.077	0.474014	0.00197254	5.8425e-06	0.793852
P27816	Microtubule-associated protein 4	MAP4	-0.679303	0.624467	0.000672739	1.31414e-84	0.926983
P29536	Leiomodin-1	LMOD1	-1.46752	0.361603	5.73226e-05	6.83492e-52	0.889286
P29966	Myristoylated alanine-rich C-kinase substrate	MARCKS	-0.662621	0.63173	0.035756	4.65406e-27	0.850881
P30533	Alpha-2-macroglobulin receptor-associated protein	LRPAP1	-0.668994	0.628945	0.000895512	1.44437e-52	0.890163
P30566	Adenylosuccinate lyase	ADSL	-0.892535	0.538667	0.00343005	8.63494e-29	0.854098
P31949	Protein S100-A11	S100A11	-0.617704	0.651707	0.0043657	2.22983e-69	0.910489
P32321	Deoxycytidylate deaminase	DCTD	-0.703213	0.614203	0.0149806	0.0044992	0.692818
P33241	Lymphocyte-specific protein 1	LSP1	-1.04931	0.483198	0.0126228	0.000115816	0.784629
P33316	Deoxyuridine 5'-triphosphate nucleotidohydrolase, mitochondrial	DUT	-0.641881	0.640877	0.00766114	0.000554078	0.769795
P35244	Replication protein A 14 kDa subunit	RPA3	-0.922308	0.527664	0.000396515	5.25553e-09	0.80475
P35268	60S ribosomal protein L22	RPL22	-1.12192	0.459483	1.82341e-05	5.45315e-50	0.886774
P35443	Thrombospondin-4	THBS4	-2.05523	0.240611	0.000282187	4.02503e-34	0.863349
P35658	Nuclear pore complex protein Nup214	NUP214	-0.865102	0.549008	0.00059262	3.68239e-05	0.789263
P35749	Myosin-11	MYH11	-0.895281	0.537642	0.00999024	1.95884e-108	0.949855
P36269	Glutathione hydrolase 5 proenzyme	GGT5	-0.740115	0.598692	0.00268369	1.48279e-70	0.911815
P36405	ADP-ribosylation factor-like protein 3	ARL3	-0.673989	0.626771	0.000208004	4.65474e-56	0.894612
P40261	Nicotinamide N-methyltransferase	NNMT	-1.1466	0.451688	0.000758166	6.96325e-21	0.838239
P42766	60S ribosomal protein L35	RPL35	-0.673087	0.627163	0.0443253	6.33848e-44	0.878384
P46527	Cyclin-dependent kinase inhibitor 1B	CDKN1B	-0.661976	0.632012	0.0228371	0.00141065	0.737869
P46778	60S ribosomal protein L21	RPL21	-0.846534	0.556119	0.00515425	3.78273e-62	0.902077
P47914	60S ribosomal protein L29	RPL29	-1.19274	0.437472	0.00292096	1.10976e-18	0.833149
P48059	LIM and senescent cell antigen-like-containing domain protein 1	LIMS1	-0.632288	0.645152	0.000384743	5.56929e-34	0.863116
P48681	Nestin	NES	-0.735049	0.600798	0.0275568	1.39763e-82	0.924852
P49023	Paxillin	PXN	-0.68768	0.620852	0.047691	0.00101356	0.751945
P49207	60S ribosomal protein L34	RPL34	-0.766473	0.587853	1.94915e-05	3.1544e-63	0.903363
P49662	Caspase-4	CASP4	-0.639103	0.642112	0.0271511	0.00119771	0.745364
P49720	Proteasome subunit beta type-3	PSMB3	-1.32383	0.399472	0.000122586	5.6544e-21	0.83844
P49747	Cartilage oligomeric matrix protein	COMP	-1.27802	0.412362	0.00331207	8.7151e-25	0.84646
P49756	RNA-binding protein 25	RBM25	-0.820661	0.566183	2.38748e-05	0.000328302	0.776945
P49765	Vascular endothelial growth factor B	VEGFB	-0.885236	0.541399	0.0307445	8.28807e-19	0.833454
P49863	Granzyme K	GZMK	-0.853773	0.553336	0.0261674	1.51016e-14	0.822374
P50454	Serpin H1	SERPINH1	-1.059	0.479966	0.00236172	2.26627e-48	0.884587
P50461	Cysteine and glycine-rich protein 3	CSRP3	-0.589755	0.664456	0.0405752	3.42225e-79	0.921267
P50479	PDZ and LIM domain protein 4	PDLIM4	-0.611631	0.654457	0.00541969	4.36796e-67	0.907875
P51692	Signal transducer and activator of transcription 5B	STAT5B	-0.90907	0.532528	0.00280275	0.00171118	0.717776
P51911	Calponin-1	CNN1	-1.20448	0.433927	0.00107402	3.06731e-39	0.871466
P52434	DNA-directed RNA polymerases I, II, and III subunit RPABC3	POLR2H	-0.935112	0.523002	0.00314359	0.00168032	0.72026
P52566	Rho GDP-dissociation inhibitor 2	ARHGDIB	-0.85567	0.552609	0.00654373	1.33126e-52	0.890209
P52597	Heterogeneous nuclear ribonucleoprotein F	HNRNPF	-0.734209	0.601147	0.000550074	5.71586e-18	0.831417
P53634	Dipeptidyl peptidase 1	CTSC	-1.69019	0.309886	7.94941e-05	0.000883883	0.756887
P53814	Smoothelin	SMTN	-1.28485	0.410414	0.000604935	3.87496e-11	0.81185
P55001	Microfibrillar-associated protein 2	MFAP2	-0.835006	0.560581	0.00637089	6.98298e-54	0.891853
P55083	Microfibril-associated glycoprotein 4	MFAP4	-2.48322	0.178844	3.19617e-05	8.27444e-19	0.833456
P55209	Nucleosome assembly protein 1-like 1	NAP1L1	-0.707141	0.612533	0.00174123	1.73069e-32	0.860607
P55854	Small ubiquitin-related modifier 3	SUMO3	-0.818096	0.56719	0.000230048	3.79371e-25	0.84718
P55899	IgG receptor FcRn large subunit p51	FCGRT	-0.856326	0.552357	0.00858351	3.68243e-71	0.912502
P56211	cAMP-regulated phosphoprotein 19	ARPP19	-0.756051	0.592115	0.0105728	2.57564e-37	0.86849
P56378	ATP synthase subunit ATP5MPL, mitochondrial	ATP5MPL	-1.55629	0.340025	0.0169141	4.16736e-68	0.909043
P58546	Myotrophin	MTPN	-0.599115	0.660159	0.0175666	3.43399e-45	0.880188
P60520	Gamma-aminobutyric acid receptor-associated protein-like 2	GABARAPL2	-0.71357	0.609809	0.00495209	0.000342134	0.776504
P60660	Myosin light polypeptide 6	MYL6	-0.654818	0.635155	0.0318352	7.51858e-57	0.895605
P61254	60S ribosomal protein L26	RPL26	-0.660263	0.632763	0.00392277	7.17271e-67	0.907623
P61353	60S ribosomal protein L27	RPL27	-0.80626	0.571862	0.0117804	5.50034e-54	0.891984
P61513	60S ribosomal protein L37a	RPL37A	-0.60795	0.656128	0.00349052	1.4043e-33	0.862448
P61925	cAMP-dependent protein kinase inhibitor alpha	PKIA	0	0	3.64612e-11	0.00146642	0.73535
P61962	DDB1- and CUL4-associated factor 7	DCAF7	-1.015	0.494829	0.00520235	0.00153222	0.732087
P62081	40S ribosomal protein S7	RPS7	-1.17167	0.443908	0.00142396	1.99872e-05	0.791025
P62241	40S ribosomal protein S8	RPS8	-0.84556	0.556495	0.000238413	2.06416e-63	0.90358
P62266	40S ribosomal protein S23	RPS23	-0.632947	0.644858	2.53942e-05	2.95151e-77	0.919194
P62280	40S ribosomal protein S11	RPS11	-0.612021	0.65428	8.75553e-06	8.27682e-49	0.885182
P62314	Small nuclear ribonucleoprotein Sm D1	SNRPD1	-0.603712	0.658058	0.00172775	7.20482e-10	0.807616
P62318	Small nuclear ribonucleoprotein Sm D3	SNRPD3	-0.657457	0.633995	0.0142741	1.16806e-31	0.859184
P62424	60S ribosomal protein L7a	RPL7A	-0.605542	0.657224	0.00369148	2.57817e-73	0.914911
P62750	60S ribosomal protein L23a	RPL23A	-0.766882	0.587686	0.00145699	1.5226e-66	0.907243
P62829	60S ribosomal protein L23	RPL23	-0.712949	0.610072	0.00246249	3.26571e-72	0.913676
P62854	40S ribosomal protein S26	RPS26	-1.11859	0.460543	0.00505956	0.000487686	0.772019
P62877	E3 ubiquitin-protein ligase RBX1	RBX1	-0.630682	0.645871	0.0102469	8.0239e-43	0.876794
P62888	60S ribosomal protein L30	RPL30	-0.901283	0.53541	5.85006e-05	1.69939e-35	0.865597
P63096	Guanine nucleotide-binding protein G(i) subunit alpha-1	GNAI1	-0.615756	0.652588	0.0139678	3.45191e-05	0.789469
P63208	S-phase kinase-associated protein 1	SKP1	-0.742341	0.597769	0.00173992	2.36195e-33	0.862069
P67809	Y-box-binding protein 1	YBX1	-1.21273	0.431452	0.00610445	4.34457e-19	0.834121
P67936	Tropomyosin alpha-4 chain	TPM4	-1.13953	0.453909	0.000441419	4.8794e-67	0.90782
P68402	Platelet-activating factor acetylhydrolase IB subunit alpha2	PAFAH1B2	-0.796004	0.575942	0.00451427	5.768e-32	0.859713
P68431	Histone H3.1	H3C1	-0.997147	0.50099	0.000404283	3.66865e-64	0.904465
P69892	Hemoglobin subunit gamma-2	HBG2	-1.90612	0.266809	0.0218446	1.4628e-06	0.796422
P78560	Death domain-containing protein CRADD	CRADD	-0.630678	0.645873	0.0184568	0.000367228	0.77574
P98082	Disabled homolog 2	DAB2	-0.7325	0.60186	0.0489867	0.00123009	0.744279
P98172	Ephrin-B1	EFNB1	-0.738924	0.599186	0.0104029	0.00805149	0.674326
P98179	RNA-binding protein 3	RBM3	-0.803053	0.573135	0.000750342	3.44475e-15	0.824176
Q00587	Cdc42 effector protein 1	CDC42EP1	-0.904173	0.534339	0.0239738	0.000849386	0.758266
Q01105	Protein SET	SET	-0.630924	0.645763	0.014623	7.45893e-47	0.882511
Q04756	Hepatocyte growth factor activator	HGFAC	-0.654389	0.635345	0.0259408	0.00824839	0.673327
Q05519	Serine/arginine-rich splicing factor 11	SRSF11	-0.647614	0.638335	0.0214631	0.000525975	0.770772
Q05682	Caldesmon	CALD1	-1.31059	0.403155	0.00011488	2.00208e-50	0.887354
Q05707	Collagen alpha-1(XIV) chain	COL14A1	-0.958234	0.514687	0.0204843	6.80526e-77	0.918812
Q06481	Amyloid-like protein 2	APLP2	-1.08443	0.471579	0.0294882	7.24155e-09	0.804291
Q07065	Cytoskeleton-associated protein 4	CKAP4	-0.717175	0.608287	4.86618e-07	2.39558e-55	0.893711
Q08378	Golgin subfamily A member 3	GOLGA3	-0.718869	0.607573	0.00114165	1.77363e-27	0.851671
Q08426	Peroxisomal bifunctional enzyme	EHHADH	-0.609602	0.655377	0.0336464	0.00170979	0.71786
Q08629	Testican-1	SPOCK1	-0.960133	0.51401	0.0187897	0.000929725	0.755053
Q08945	FACT complex subunit SSRP1	SSRP1	-0.649415	0.637539	0.0272604	0.000511215	0.77126
Q10471	Polypeptide N-acetylgalactosaminyltransferase 2	GALNT2	-0.799114	0.574702	0.0491465	0.000572472	0.769107
Q12805	EGF-containing fibulin-like extracellular matrix protein 1	EFEMP1	-0.585072	0.666616	0.0188608	2.5876e-45	0.88036
Q13190	Syntaxin-5	STX5	-1.3807	0.384032	0.000108082	0.00490029	0.690654
Q13237	cGMP-dependent protein kinase 2	PRKG2	-1.00657	0.497729	0.0235927	0.00167553	0.720802
Q13427	Peptidyl-prolyl cis-trans isomerase G	PPIG	-0.589312	0.66466	0.0139404	0.000623331	0.767277
Q13464	Rho-associated protein kinase 1	ROCK1	-0.665729	0.63037	0.000149057	7.45755e-07	0.797535
Q13477	Mucosal addressin cell adhesion molecule 1	MADCAM1	-0.831661	0.561882	0.0270061	0.0014286	0.737128
Q13526	Peptidyl-prolyl cis-trans isomerase NIMA-interacting 1	PIN1	-1.0239	0.491784	0.000817327	1.54375e-26	0.849887
Q13595	Transformer-2 protein homolog alpha	TRA2A	-1.07969	0.473129	0.0116497	0.000874211	0.757263
Q13614	Myotubularin-related protein 2	MTMR2	-0.827006	0.563698	0.00117486	0.000691231	0.764678
Q13951	Core-binding factor subunit beta	CBFB	-1.74711	0.297898	1.32416e-05	0.000982773	0.753044
Q14019	Coactosin-like protein	COTL1	-0.673432	0.627013	0.00408594	2.91941e-19	0.83453
Q14739	Delta(14)-sterol reductase LBR	LBR	-0.962141	0.513295	0.000298694	4.57361e-05	0.788553
Q14767	Latent-transforming growth factor beta-binding protein 2	LTBP2	-1.10715	0.464211	2.1883e-06	1.25376e-56	0.895323
Q14847	LIM and SH3 domain protein 1	LASP1	-0.82836	0.563169	0.00159164	8.01764e-56	0.894313
Q15056	Eukaryotic translation initiation factor 4H	EIF4H	-0.945864	0.519118	0.00136589	5.67026e-45	0.879878
Q15628	Tumor necrosis factor receptor type 1-associated DEATH domain protein	TRADD	-1.47822	0.358931	4.09801e-05	0.00699698	0.679766
Q15637	Splicing factor 1	SF1	-0.994841	0.501791	0.00166532	5.31324e-28	0.852649
Q15746	Myosin light chain kinase, smooth muscle	MYLK	-0.890004	0.539613	0.0162269	2.82071e-24	0.845434
Q15796	Mothers against decapentaplegic homolog 2	SMAD2	-0.8014	0.573792	0.00383722	0.0020786	0.709387
Q15814	Tubulin-specific chaperone C	TBCC	-1.45693	0.364269	0.0261571	0.00165872	0.722422
Q16204	Coiled-coil domain-containing protein 6	CCDC6	-0.77923	0.582678	0.00359963	9.58807e-11	0.810545
Q16527	Cysteine and glycine-rich protein 2	CSRP2	-1.4673	0.361657	0.00022547	5.5561e-43	0.877024
Q16537	Serine/threonine-protein phosphatase 2A 56 kDa regulatory subunit epsilon isoform	PPP2R5E	-0.589738	0.664463	0.0182934	0.00037673	0.77545
Q16540	39S ribosomal protein L23, mitochondrial	MRPL23	-0.74811	0.595383	0.0187654	0.00127807	0.742583
Q16563	Synaptophysin-like protein 1	SYPL1	-0.857112	0.552057	0.000922027	8.23535e-41	0.873834
Q16611	Bcl-2 homologous antagonist/killer	BAK1	-0.601405	0.659112	0.0400748	0.00524695	0.688856
Q16666	Gamma-interferon-inducible protein 16	IFI16	-0.681016	0.623726	0.00140197	9.73826e-14	0.820024
Q16864	V-type proton ATPase subunit F	ATP6V1F	-0.771649	0.585747	0.0197603	0.000871005	0.7574
Q32MZ4	Leucine-rich repeat flightless-interacting protein 1	LRRFIP1	-1.38853	0.381954	6.8497e-05	7.77319e-06	0.793255
Q3KQV9	UDP-N-acetylhexosamine pyrophosphorylase-like protein 1	UAP1L1	-1.02812	0.490349	0.00787113	9.69577e-10	0.807186
Q49A26	Putative oxidoreductase GLYR1	GLYR1	-0.787511	0.579343	0.00686383	0.00157401	0.729326
Q4KWH8	1-phosphatidylinositol 4,5-bisphosphate phosphodiesterase eta-1	PLCH1	-1.17541	0.442759	1.78349e-05	1.93208e-36	0.867111
Q53SF7	Cordon-bleu protein-like 1	COBLL1	0	0	1.10704e-08	0.00790427	0.675103
Q5HYK7	SH3 domain-containing protein 19	SH3D19	-0.706446	0.612828	0.00888515	4.13995e-05	0.788885
Q5KU26	Collectin-12	COLEC12	-0.751989	0.593784	0.00754688	0.00168032	0.720254
Q5SXM8	DNL-type zinc finger protein	DNLZ	-0.822676	0.565392	0.00307614	0.000802634	0.760125
Q5T0D9	Tumor protein p63-regulated gene 1-like protein	TPRG1L	-0.740701	0.598448	0.0101141	0.000259681	0.779146
Q5T9L3	Protein wntless homolog	WLS	-0.861223	0.550486	0.00397002	0.00693629	0.680093
Q5TEC6	Histone HIST2H3PS2	H3-2	-2.09542	0.233999	4.22972e-07	4.13622e-25	0.847105
Q5TGZ0	MICOS complex subunit MIC10	MICOS10	-1.24858	0.420862	0.0115201	2.721e-11	0.812357
Q629K1	Triple QxxK/R motif-containing protein	TRIQK	-0.622841	0.649391	0.039186	1.40727e-05	0.791907
Q63HN8	E3 ubiquitin-protein ligase RNF213	RNF213	-0.903557	0.534567	0.0080277	0.00918465	0.66887
Q687X5	Metalloreductase STEAP4	STEAP4	-0.721698	0.606383	0.0248994	6.64164e-05	0.78718
Q6GMV2	SET and MYND domain-containing protein 5	SMYD5	-1.23083	0.426074	3.333e-05	0.000588097	0.768548
Q6JBY9	CapZ-interacting protein	RCSD1	-0.823502	0.565069	0.0138129	0.00103132	0.751255
Q6NYC8	Phostensin	PPP1R18	-0.842947	0.557503	0.0088042	3.50058e-22	0.841077
Q6P4E1	Protein GOLM2	GOLM2	-0.783784	0.580841	0.00942651	0.00425715	0.69411
Q6P4F2	Ferredoxin-2, mitochondrial	FDX2	-0.758935	0.590932	0.00271519	2.01483e-19	0.834908
Q6P587	Acylpyruvase FAHD1, mitochondrial	FAHD1	-1.08682	0.470799	0.0067108	1.68545e-11	0.813039
Q6UVY6	DBH-like monooxygenase protein 1	MOXD1	-1.3582	0.390069	0.0014258	0.000640375	0.766631
Q6UXB8	Peptidase inhibitor 16	PI16	-0.767445	0.587457	0.00663057	8.15138e-45	0.879654
Q70UQ0	Inhibitor of nuclear factor kappa-B kinase-interacting protein	IKBIP	-0.691645	0.619148	0.0255806	0.00176362	0.715253
Q7L099	Protein RUFY3	RUFY3	0	0	8.16109e-15	0.00888197	0.670227
Q7L7V1	Putative pre-mRNA-splicing factor ATP-dependent RNA helicase DHX32	DHX32	-0.758012	0.59131	0.0234594	0.00444977	0.6931
Q7Z4G1	COMM domain-containing protein 6	COMMD6	-0.81495	0.568428	0.0180619	0.000790575	0.760602
Q7Z6B0	Coiled-coil domain-containing protein 91	CCDC91	-1.00284	0.499018	0.00076806	0.00116636	0.746411
Q7Z7L8	Uncharacterized protein C11orf96	C11orf96	-0.658076	0.633723	0.0035985	2.32514e-14	0.821837
Q86U28	Iron-sulfur cluster assembly 2 homolog, mitochondrial	ISCA2	-0.676091	0.625859	0.0235608	0.00125594	0.743344
Q86V48	Leucine zipper protein 1	LUZP1	-0.751508	0.593982	0.00354056	0.0012253	0.744437
Q86W92	Liprin-beta-1	PPFIBP1	-0.730649	0.602633	0.000665884	0.000404086	0.774616
Q86WA6	Valacyclovir hydrolase	BPHL	-0.734109	0.601189	0.00215917	1.80349e-06	0.796063
Q86YM7	Homer protein homolog 1	HOMER1	-0.867685	0.548026	0.00120728	1.07672e-11	0.813675
Q8IUL8	Cartilage intermediate layer protein 2	CILP2	0	0	1.0774e-10	7.88863e-22	0.840316
Q8IUR0	Trafficking protein particle complex subunit 5	TRAPPC5	-0.623403	0.649138	0.0189651	0.000893406	0.756457
Q8IWE2	Protein NOXP20	FAM114A1	-0.663423	0.631379	0.0391876	0.000674046	0.765337
Q8IWV7	E3 ubiquitin-protein ligase UBR1	UBR1	-0.87934	0.543616	0.00494049	0.00813839	0.673886
Q8IWW6	Rho GTPase-activating protein 12	ARHGAP12	-0.887798	0.540438	0.000659698	1.07154e-08	0.803735
Q8IWW8	Hydroxyacid-oxoacid transhydrogenase, mitochondrial	ADHFE1	-0.919279	0.528773	0.0426069	2.80002e-09	0.805652
Q8IZP0	Abl interactor 1	ABI1	-0.83618	0.560125	6.03928e-05	6.74131e-09	0.804394
Q8IZT6	Abnormal spindle-like microcephaly-associated protein	ASPM	-1.83953	0.279413	0.000623525	1.96425e-09	0.806162
Q8N128	Protein FAM177A1	FAM177A1	-0.657982	0.633764	0.00746314	0.00383017	0.696523
Q8N129	Protein canopy homolog 4	CNPY4	-0.688723	0.620403	0.0075816	0.00120351	0.745163
Q8N2S1	Latent-transforming growth factor beta-binding protein 4	LTBP4	-0.870831	0.546832	7.94574e-06	2.68015e-56	0.89491
Q8N3V7	Synaptopodin	SYNPO	-0.589055	0.664778	0.0403811	1.10188e-65	0.906247
Q8N573	Oxidation resistance protein 1	OXR1	-1.15725	0.448365	0.000184019	0.00124087	0.743911
Q8N961	Ankyrin repeat and BTB/POZ domain-containing protein 2	ABTB2	-0.701139	0.615086	0.00471264	2.14342e-32	0.860448
Q8NBS9	Thioredoxin domain-containing protein 5	TXNDC5	-0.742222	0.597818	0.00854969	7.89309e-59	0.898049
Q8TBQ9	Protein kish-A	TMEM167A	-0.702174	0.614645	0.00636659	0.00681552	0.680722
Q8TC07	TBC1 domain family member 15	TBC1D15	-0.798717	0.57486	0.00544654	9.50372e-16	0.825702
Q8TED1	Probable glutathione peroxidase 8	GPX8	-1.05674	0.480716	0.000285419	0.0028597	0.702597
Q8WW12	PEST proteolytic signal-containing nuclear protein	PCNP	-0.73198	0.602077	0.0122053	3.31521e-13	0.818429
Q8WWM7	Ataxin-2-like protein	ATXN2L	-0.585473	0.666431	0.00213435	0.000680549	0.765095
Q8WWX9	Selenoprotein M	SELENOM	-1.37278	0.386147	5.2099e-05	7.69362e-05	0.786571
Q8WWY3	U4/U6 small nuclear ribonucleoprotein Prp31	PRPF31	-0.670969	0.628085	0.0112486	1.53625e-07	0.799942
Q8WZA0	Protein LZIC	LZIC	-1.13436	0.455537	0.000238249	1.36741e-38	0.870473
Q92608	Dedicator of cytokinesis protein 2	DOCK2	-0.63361	0.644561	0.0131363	0.000410666	0.774407
Q92743	Serine protease HTRA1	HTRA1	-0.640788	0.641362	0.0459532	3.85648e-50	0.886975
Q92765	Secreted frizzled-related protein 3	FRZB	-0.962152	0.513291	0.00264434	1.25949e-27	0.85195
Q92839	Hyaluronan synthase 1	HAS1	-0.782548	0.581339	0.0181565	1.52759e-09	0.806525
Q92878	DNA repair protein RAD50	RAD50	-0.743188	0.597418	0.0136015	6.67108e-05	0.787162
Q92882	Osteoclast-stimulating factor 1	OSTF1	-1.02723	0.49065	0.00027618	1.17745e-37	0.869021
Q92901	60S ribosomal protein L3-like	RPL3L	-0.649278	0.637599	0.0277589	2.55661e-06	0.795441
Q969G5	Caveolae-associated protein 3	CAVIN3	-0.68848	0.620507	0.00391842	1.30941e-80	0.922786
Q969Q0	60S ribosomal protein L36a-like	RPL36AL	-0.860996	0.550572	3.65944e-06	3.60716e-21	0.838875
Q96AY3	Peptidyl-prolyl cis-trans isomerase FKBP10	FKBP10	-0.787647	0.579288	0.00536968	8.24121e-38	0.869264
Q96BJ3	Axin interactor, dorsalization-associated protein	AIDA	-0.652742	0.63607	0.000243805	5.61427e-21	0.838448
Q96C19	EF-hand domain-containing protein D2	EFHD2	-0.8904	0.539465	0.00182043	7.7417e-17	0.828568
Q96CV9	Optineurin	OPTN	-0.592201	0.66333	0.0038759	1.07753e-26	0.850186
Q96D15	Reticulocalbin-3	RCN3	-1.24991	0.420473	0.00183643	1.11999e-53	0.89159
Q96E39	RNA binding motif protein, X-linked-like-1	RBMXL1	-1.04705	0.483957	0.0140928	6.48214e-16	0.826148
Q96EP5	DAZ-associated protein 1	DAZAP1	-0.959905	0.514091	0.0110626	2.85706e-05	0.790038
Q96FN4	Copine-2	CPNE2	-0.711193	0.610815	0.0166389	0.00166427	0.721933
Q96IV0	Peptide-N(4)-(N-acetyl-beta-glucosaminyl)asparagine amidase	NGLY1	-0.854853	0.552922	0.0169999	0.00223371	0.707662
Q96ME7	Zinc finger protein 512	ZNF512	-1.19361	0.437208	0.00658405	0.00412812	0.694827
Q96MW1	Coiled-coil domain-containing protein 43	CCDC43	-0.813555	0.568978	0.00428386	6.65865e-56	0.894415
Q96RU3	Formin-binding protein 1	FNBP1	-1.09132	0.469333	0.00501653	0.000893935	0.75643
Q99417	c-Myc-binding protein	MYCBP	-0.854789	0.552946	0.00115998	1.39553e-28	0.853718
Q99543	DnaJ homolog subfamily C member 2	DNAJC2	0	0	2.14308e-14	0.00211196	0.708979
Q99584	Protein S100-A13	S100A13	-0.938046	0.521939	0.000233008	4.6053e-32	0.859882
Q99715	Collagen alpha-1(XII) chain	COL12A1	-0.716996	0.608363	0.0267444	1.8648e-73	0.915069
Q99972	Myocilin	MYOC	-2.00476	0.249176	0.0018416	4.44185e-25	0.847043
Q9BQB6	Vitamin K epoxide reductase complex subunit 1	VKORC1	-0.609861	0.65526	0.00152015	1.20646e-37	0.869004
Q9BSL1	Ubiquitin-associated domain-containing protein 1	UBAC1	-0.624474	0.648656	0.0108033	4.95933e-10	0.808157
Q9BTE7	DCN1-like protein 5	DCUN1D5	-0.962208	0.513271	0.00471445	0.00138061	0.739015
Q9BUH6	Protein PAXX	PAXX	-0.60263	0.658552	0.0301466	0.000895421	0.756371
Q9BUK0	Coiled-coil-helix-coiled-coil-helix domain-containing protein 7	CHCHD7	-1.07889	0.473393	0.0160682	2.59387e-08	0.802482
Q9BUP0	EF-hand domain-containing protein D1	EFHD1	-0.833803	0.561048	0.00278046	2.38015e-78	0.920362
Q9BWP8	Collectin-11	COLEC11	-0.736412	0.60023	0.005077	2.29015e-07	0.799354
Q9BXX0	EMILIN-2	EMILIN2	-0.83811	0.559376	0.0361265	1.06653e-35	0.865923
Q9BZK7	F-box-like/WD repeat-containing protein TBL1XR1	TBL1XR1	-0.621572	0.649962	0.00147243	1.08341e-08	0.803719
Q9BZL4	Protein phosphatase 1 regulatory subunit 12C	PPP1R12C	-0.70914	0.611685	0.00323769	1.2892e-48	0.884921
Q9H0U6	39S ribosomal protein L18, mitochondrial	MRPL18	-0.888435	0.5402	0.00459514	3.96333e-13	0.818193
Q9H2K8	Serine/threonine-protein kinase TAO3	TAOK3	-0.833366	0.561218	0.00069965	0.00154588	0.73113
Q9H307	Pinin	PNN	-0.585076	0.666614	0.0212668	0.00168032	0.720306
Q9H3G5	Probable serine carboxypeptidase CPVL	CPVL	-1.06318	0.478575	0.00176985	2.62708e-21	0.839178
Q9H425	Uncharacterized protein C1orf198	C1orf198	-1.06075	0.479384	6.37235e-05	2.74453e-13	0.818678
Q9H492	Microtubule-associated proteins 1A/1B light chain 3A	MAP1LC3A	-0.877994	0.544123	0.0005354	1.43249e-19	0.835252
Q9H8Y8	Golgi reassembly-stacking protein 2	GORASP2	-0.661456	0.63224	0.00300056	1.48312e-26	0.84992
Q9H9S3	Protein transport protein Sec61 subunit alpha isoform 2	SEC61A2	-0.690417	0.619675	0.00989143	5.83531e-06	0.793856
Q9HB19	Pleckstrin homology domain-containing family A member 2	PLEKHA2	-1.02279	0.492164	5.26901e-05	3.18792e-13	0.818481
Q9HCN8	Stromal cell-derived factor 2-like protein 1	SDF2L1	-1.19055	0.438136	0.00676106	0.00059924	0.768166
Q9HD40	O-phosphoseryl-tRNA(Sec) selenium transferase	SEPSECS	0	0	9.29042e-14	6.71021e-05	0.787138
Q9NR12	PDZ and LIM domain protein 7	PDLIM7	-1.11905	0.460398	0.000432324	8.43466e-42	0.875299
Q9NTI5	Sister chromatid cohesion protein PDS5 homolog B	PDS5B	-0.893011	0.538489	0.00169582	0.00171592	0.717411
Q9NUQ9	CYFIP-related Rac1 interactor B	CYRIB	-0.655752	0.634744	0.0100544	0.000718494	0.763575
Q9NWB6	Arginine and glutamate-rich protein 1	ARGLU1	-0.922993	0.527414	0.0129948	1.64842e-05	0.79152
Q9NX18	Succinate dehydrogenase assembly factor 2, mitochondrial	SDHAF2	-1.07705	0.473998	0.00480741	0.000201078	0.781187
Q9NY12	H/ACA ribonucleoprotein complex subunit 1	GAR1	-0.747939	0.595454	0.00707045	2.06626e-52	0.889961
Q9NYJ1	Cytochrome c oxidase assembly factor 4 homolog, mitochondrial	COA4	-0.710071	0.61129	0.0393117	0.000253715	0.779343
Q9NZD2	Glycolipid transfer protein	GLTP	-1.03466	0.488132	0.00666403	0.000975803	0.753334
Q9P270	SLAIN motif-containing protein 2	SLAIN2	-0.609074	0.655617	0.00642521	1.37542e-13	0.819577
Q9P2E9	Ribosome-binding protein 1	RRBP1	-0.682128	0.623245	0.00293491	1.79982e-65	0.905999
Q9UBP4	Dickkopf-related protein 3	DKK3	-1.51187	0.350657	0.000201632	9.38076e-55	0.892961
Q9UBX5	Fibulin-5	FBLN5	-0.65577	0.634737	0.0410048	6.96434e-72	0.913307
Q9UEW8	STE20/SPS1-related proline-alanine-rich protein kinase	STK39	-0.608428	0.655911	0.0424728	0.00162696	0.725088
Q9UH62	Armadillo repeat-containing X-linked protein 3	ARMCX3	-0.810622	0.570136	0.000461871	0.000285311	0.778306
Q9UHB6	LIM domain and actin-binding protein 1	LIMA1	-0.617736	0.651693	0.00581493	1.74527e-34	0.863947
Q9UHF1	Epidermal growth factor-like protein 7	EGFL7	-1.42464	0.372513	4.12318e-07	2.52333e-39	0.871596
Q9UJU6	Drebrin-like protein	DBNL	-0.589356	0.664639	0.0302367	1.83385e-30	0.857099
Q9UK45	U6 snRNA-associated Sm-like protein LSm7	LSM7	-0.966813	0.511635	0.000740881	2.24953e-36	0.867006
Q9UK76	Jupiter microtubule associated homolog 1	JPT1	-1.02649	0.490904	0.00640658	5.49147e-14	0.820756
Q9UKK9	ADP-sugar pyrophosphatase	NUDT5	-0.791538	0.577728	0.0172571	1.61197e-45	0.880651
Q9UKU9	Angiopoietin-related protein 2	ANGPTL2	-0.770323	0.586286	0.0039257	1.81481e-05	0.791277
Q9UKV8	Protein argonaute-2	AGO2	-1.07863	0.473479	0.0086609	0.00240293	0.706114
Q9UKY7	Protein CDV3 homolog	CDV3	-1.05857	0.480107	0.00397956	3.97878e-31	0.858262
Q9ULF5	Zinc transporter ZIP10	SLC39A10	0	0	8.17671e-14	0.00644526	0.682673
Q9UM22	Mammalian ependymin-related protein 1	EPDR1	-1.049	0.483302	0.00351323	9.45793e-27	0.850294
Q9UMS6	Synaptopodin-2	SYNPO2	-0.729997	0.602905	0.00143915	6.59304e-88	0.930364
Q9UMX0	Ubiquilin-1	UBQLN1	-0.782723	0.581269	0.0170986	4.84319e-36	0.866474
Q9UP95	Solute carrier family 12 member 4	SLC12A4	-0.659448	0.633121	0.0221858	0.000637796	0.766746
Q9Y235	C->U-editing enzyme APOBEC-2	APOBEC2	-0.720498	0.606888	0.034496	1.34225e-34	0.864136
Q9Y2B0	Protein canopy homolog 2	CNPY2	-0.599565	0.659953	0.0288943	5.42563e-48	0.884071
Q9Y2I8	WD repeat-containing protein 37	WDR37	-0.689045	0.620264	0.00133994	6.58404e-06	0.793607
Q9Y303	N-acetylglucosamine-6-phosphate deacetylase	AMDHD2	-0.678702	0.624727	0.0198464	0.00109996	0.748804
Q9Y383	Putative RNA-binding protein Luc7-like 2	LUC7L2	-0.603116	0.658331	0.0219015	3.56523e-30	0.856587
Q9Y3Q3	Transmembrane emp24 domain-containing protein 3	TMED3	0	0	6.47441e-09	0.00249217	0.705368
Q9Y4F1	FERM, ARHGEF and pleckstrin domain-containing protein 1	FARP1	-0.626051	0.647948	0.000257899	8.92984e-35	0.864426
Q9Y4Z0	U6 snRNA-associated Sm-like protein LSm4	LSM4	-0.960654	0.513824	0.0118005	0.000661063	0.765851
Q9Y5K6	CD2-associated protein	CD2AP	-0.734434	0.601054	0.00679942	0.00024589	0.779606
Q9Y5X2	Sorting nexin-8	SNX8	-1.18724	0.439142	0.00211406	0.00163057	0.724789
Q9Y5Y7	Lymphatic vessel endothelial hyaluronic acid receptor 1	LYVE1	-1.62257	0.324756	0.00011088	0.00612444	0.68432
Q9Y6C2	EMILIN-1	EMILIN1	-0.598324	0.660521	0.0322684	2.24237e-85	0.927768
Q9Y6M1	Insulin-like growth factor 2 mRNA-binding protein 2	IGF2BP2	-0.734962	0.600834	0.0390703	0.00444603	0.693124
A0A075B6I0	Immunoglobulin lambda variable 8-61	IGLV8-61	1.34147	2.53409	0.00647239	2.19668e-42	0.876155
A0A075B6P5	Immunoglobulin kappa variable 2-28	IGKV2-28	0.902837	1.86974	0.0481075	1.16188e-24	0.846209
A0A0C4DH25	Immunoglobulin kappa variable 3D-20	IGKV3D-20	1.14093	2.20524	0.0322511	7.84523e-26	0.848522
A2RUH7	Myosin-binding protein H-like	MYBPHL	2.53904	5.81204	2.80647e-05	3.19604e-79	0.921299
A5D6W6	Fat storage-inducing transmembrane protein 1	FITM1	1.04038	2.05676	0.00444226	3.35075e-07	0.798783
A6NHZ5	Leucine-rich repeat-containing protein 14B	LRRC14B	1.21199	2.31656	0.00234029	0.000869844	0.757457
A8MXV4	Nucleoside diphosphate-linked moiety X motif 19	NUDT19	0.813481	1.75745	0.0101094	0.00169985	0.718467
B2RUZ4	Small integral membrane protein 1	SMIM1	0.667168	1.58795	0.00336769	4.83334e-14	0.820918
O00339	Matrilin-2	MATN2	0.597459	1.51305	0.00181399	3.10009e-43	0.877392
O00592	Podocalyxin	PODXL	0.767627	1.70247	0.016685	3.90443e-89	0.931613
O14775	Guanine nucleotide-binding protein subunit beta-5	GNB5	2.03452	4.09686	2.37581e-06	0.00330711	0.699663
O14791	Apolipoprotein L1	APOL1	1.05642	2.07976	0.0443341	2.12755e-18	0.832466
O14879	Interferon-induced protein with tetratricopeptide repeats 3	IFIT3	0.620922	1.53786	0.00343084	0.00780423	0.675608
O14960	Leukocyte cell-derived chemotaxin-2	LECT2	0.684173	1.60678	0.00491793	0.000811096	0.759792
O14966	Ras-related protein Rab-7L1	RAB29	0.614198	1.53071	0.0105871	0.00126957	0.742877
O15230	Laminin subunit alpha-5	LAMA5	0.633347	1.55116	0.00144719	1.25046e-86	0.929052
O15254	Peroxisomal acyl-coenzyme A oxidase 3	ACOX3	0.84289	1.79364	0.00251069	0.00105501	0.750438
O43172	U4/U6 small nuclear ribonucleoprotein Prp4	PRPF4	1.08687	2.12413	0.00110095	0.00169548	0.718878
O43325	LYR motif-containing protein 1	LYRM1	0.804184	1.74616	0.00387738	0.000738714	0.762789
O43402	ER membrane protein complex subunit 8	EMC8	0.749084	1.68073	0.046787	0.00114805	0.747053
O43414	ERI1 exoribonuclease 3	ERI3	1.33356	2.52025	0.00163197	0.0021382	0.708677
O43813	Glutathione S-transferase LANCL1	LANCL1	0.585426	1.50048	0.00726199	1.02475e-60	0.900357
O60936	Nucleolar protein 3	NOL3	1.11467	2.16545	0.0180171	2.0047e-19	0.834913
O75063	Glycosaminoglycan xylosylkinase	FAM20B	0.943131	1.9227	0.00290162	0.00757045	0.676814
O75298	Reticulon-2	RTN2	0.959208	1.94424	0.00564916	2.68115e-28	0.853198
O75915	PRA1 family protein 3	ARL6IP5	0.811081	1.75453	0.00162072	5.61952e-85	0.927353
O75923	Dysferlin	DYSF	0.727348	1.65559	0.0130958	1.5579e-65	0.906071
O75964	ATP synthase subunit g, mitochondrial	ATP5MG	0.621646	1.53863	0.041079	6.86576e-69	0.909935
O76027	Annexin A9	ANXA9	inf	inf	2.84371e-11	6.40503e-23	0.842641
O76062	Delta(14)-sterol reductase TM7SF2	TM7SF2	1.25333	2.38391	0.000263447	9.94252e-61	0.900374
O94911	ABC-type organic anion transporter ABCA8	ABCA8	0.77771	1.71441	0.00013044	1.32448e-36	0.867371
O94925	Glutaminase kidney isoform, mitochondrial	GLS	0.777914	1.71465	0.00263323	1.40811e-62	0.902588
O95139	NADH dehydrogenase [ubiquinone] 1 beta subcomplex subunit 6	NDUFB6	0.771441	1.70697	0.0187557	1.16384e-09	0.80692
O95178	NADH dehydrogenase [ubiquinone] 1 beta subcomplex subunit 2, mitochondrial	NDUFB2	0.719749	1.6469	0.0119828	1.29091e-31	0.859109
O95208	Epsin-2	EPN2	1.4633	2.75738	0.0011195	0.00841802	0.67246
O95299	NADH dehydrogenase [ubiquinone] 1 alpha subcomplex subunit 10, mitochondrial	NDUFA10	0.760468	1.69404	0.0205291	1.15548e-56	0.895368
O95363	Phenylalanine--tRNA ligase, mitochondrial	FARS2	0.840762	1.791	0.000520499	7.54655e-17	0.828597
O95396	Adenylyltransferase and sulfurtransferase MOCS3	MOCS3	0.974368	1.96478	0.00289881	0.00115648	0.746762
P00352	Retinal dehydrogenase 1	ALDH1A1	0.62251	1.53955	0.0419036	9.901e-59	0.897927
P00533	Epidermal growth factor receptor	EGFR	0.746024	1.67716	0.0440877	0.00639363	0.682948
P00738	Haptoglobin	HP	2.12933	4.37514	0.00414902	7.44391e-86	0.928262
P01766	Immunoglobulin heavy variable 3-13	IGHV3-13	0.716907	1.64365	0.0272698	0.00167129	0.721222
P01860	Immunoglobulin heavy constant gamma 3	IGHG3	1.13901	2.2023	0.000238445	1.65018e-63	0.903695
P02100	Hemoglobin subunit epsilon	HBE1	1.69109	3.22901	0.0225739	0.000990835	0.752738
P02549	Spectrin alpha chain, erythrocytic 1	SPTA1	1.13674	2.19883	0.0452067	2.09938e-49	0.885986
P02675	Fibrinogen beta chain	FGB	0.906039	1.87389	0.0497048	1.20569e-78	0.920679
P02730	Band 3 anion transport protein	SLC4A1	1.58325	2.99644	0.00528301	6.15975e-73	0.914483
P02776	Platelet factor 4	PF4	1.21728	2.32508	0.0326218	0.00103338	0.751171
P03915	NADH-ubiquinone oxidoreductase chain 5	MT-ND5	0.767364	1.70216	0.0471953	1.49296e-20	0.837498
P03923	NADH-ubiquinone oxidoreductase chain 6	MT-ND6	1.1068	2.15368	0.0141558	0.000639428	0.76667
P05089	Arginase-1	ARG1	1.32463	2.50469	0.00136495	0.00115493	0.746818
P05091	Aldehyde dehydrogenase, mitochondrial	ALDH2	0.929827	1.90505	0.0110563	2.1983e-87	0.929813
P05106	Integrin beta-3	ITGB3	1.32332	2.50241	0.0306105	3.48997e-29	0.85481
P05165	Propionyl-CoA carboxylase alpha chain, mitochondrial	PCCA	0.768048	1.70296	0.0194915	2.76211e-78	0.920292
P05166	Propionyl-CoA carboxylase beta chain, mitochondrial	PCCB	0.718101	1.64502	0.0283306	1.59872e-64	0.904891
P06732	Creatine kinase M-type	CKM	0.829154	1.77664	0.0085759	5.03403e-66	0.906643
P07196	Neurofilament light polypeptide	NEFL	1.18236	2.26948	0.0326017	0.00854262	0.671876
P07359	Platelet glycoprotein Ib alpha chain	GP1BA	1.82632	3.54632	0.00177647	2.23742e-34	0.863769
P07738	Bisphosphoglycerate mutase	BPGM	1.02363	2.03302	0.0227276	2.73468e-37	0.868448
P08253	72 kDa type IV collagenase	MMP2	0.825562	1.77223	0.0250609	8.1122e-09	0.804129
P08514	Integrin alpha-IIb	ITGA2B	2.22374	4.67104	0.0147827	1.29043e-48	0.88492
P08651	Nuclear factor 1 C-type	NFIC	0.758982	1.6923	0.0325367	8.51101e-25	0.84648
P09471	Guanine nucleotide-binding protein G(o) subunit alpha	GNAO1	0.994021	1.99173	1.26504e-05	3.76221e-89	0.931634
P09972	Fructose-bisphosphate aldolase C	ALDOC	0.714208	1.64058	0.00183309	5.60786e-74	0.91565
P0C870	Bifunctional peptidase and (3S)-lysyl hydroxylase JMJD7	JMJD7	0.768703	1.70374	0.0357105	0.00205347	0.709696
P11166	Solute carrier family 2, facilitated glucose transporter member 1	SLC2A1	1.38675	2.6149	0.000462124	2.0903e-47	0.883271
P11215	Integrin alpha-M	ITGAM	0.719529	1.64664	0.0478598	4.52673e-05	0.788588
P11217	Glycogen phosphorylase, muscle form	PYGM	1.07181	2.10207	0.00140403	2.20268e-75	0.917175
P11532	Dystrophin	DMD	0.749579	1.6813	0.0124115	5.46164e-85	0.927369
P13073	Cytochrome c oxidase subunit 4 isoform 1, mitochondrial	COX4I1	0.754511	1.68706	0.018059	1.51641e-72	0.91405
P13533	Myosin-6	MYH6	1.61957	3.07284	0.000193643	9.02913e-71	0.912059
P13747	HLA class I histocompatibility antigen, alpha chain E	HLA-E	1.79287	3.46504	3.31977e-05	1.17841e-29	0.85566
P14923	Junction plakoglobin	JUP	0.704327	1.62938	0.0323202	8.21801e-98	0.940053
P16157	Ankyrin-1	ANK1	1.53331	2.8945	0.00837239	8.55849e-49	0.885162
P16615	Sarcoplasmic/endoplasmic reticulum calcium ATPase 2	ATP2A2	0.815698	1.76015	0.0307885	1.66447e-82	0.924773
P17302	Gap junction alpha-1 protein	GJA1	1.00888	2.01235	0.0327251	2.2006e-30	0.856959
P18428	Lipopolysaccharide-binding protein	LBP	0.938627	1.9167	0.015361	2.77526e-29	0.85499
P19237	Troponin I, slow skeletal muscle	TNNI1	2.57254	5.94857	0.000583263	3.61194e-73	0.914746
P20592	Interferon-induced GTP-binding protein Mx2	MX2	1.01215	2.01691	0.0303783	0.0051097	0.689575
P21397	Amine oxidase [flavin-containing] A	MAOA	1.17146	2.25239	0.000344801	1.10866e-75	0.9175
P23142	Fibulin-1	FBLN1	0.936169	1.91344	0.00221217	7.20784e-64	0.904122
P23368	NAD-dependent malic enzyme, mitochondrial	ME2	0.812486	1.75624	0.000197323	3.07603e-49	0.885764
P23975	Sodium-dependent noradrenaline transporter	SLC6A2	inf	inf	1.62444e-16	0.00184683	0.71303
P24158	Myeloblastin	PRTN3	1.85834	3.6259	0.00744895	3.17969e-14	0.821446
P26006	Integrin alpha-3	ITGA3	0.611161	1.52749	0.00389223	0.00081778	0.759498
P26678	Cardiac phospholamban	PLN	0.707203	1.63264	0.025414	3.75083e-28	0.852929
P26992	Ciliary neurotrophic factor receptor subunit alpha	CNTFR	0.763856	1.69802	0.0324474	9.0698e-11	0.810626
P27487	Dipeptidyl peptidase 4	DPP4	0.740995	1.67133	0.0125614	0.000923254	0.755296
P30405	Peptidyl-prolyl cis-trans isomerase F, mitochondrial	PPIF	0.694143	1.61792	0.0494568	1.92992e-48	0.884682
P30837	Aldehyde dehydrogenase X, mitochondrial	ALDH1B1	0.642367	1.56089	0.0453631	3.44921e-45	0.880184
P31512	Dimethylaniline monooxygenase [N-oxide-forming] 4	FMO4	1.30229	2.46619	0.000936965	1.06734e-08	0.803741
P32004	Neural cell adhesion molecule L1	L1CAM	1.15306	2.22386	0.00314563	0.00474662	0.69147
P34949	Mannose-6-phosphate isomerase	MPI	0.788227	1.72695	0.00564274	1.16759e-52	0.890284
P35573	Glycogen debranching enzyme	AGL	0.912775	1.88266	0.00359034	2.05254e-68	0.909397
P35612	Beta-adducin	ADD2	2.01428	4.0398	2.88344e-05	1.50719e-15	0.82516
P35625	Metalloproteinase inhibitor 3	TIMP3	0.761271	1.69498	0.0252079	7.92236e-77	0.918737
P36382	Gap junction alpha-5 protein	GJA5	1.28153	2.43096	0.00481734	1.16707e-17	0.83065
P36871	Phosphoglucomutase-1	PGM1	0.67319	1.5946	0.00147972	7.4452e-84	0.926187
P36915	Guanine nucleotide-binding protein-like 1	GNL1	1.44176	2.71653	0.0232489	0.00143544	0.736824
P41219	Peripherin	PRPH	1.36615	2.57782	0.0173332	6.44525e-30	0.856129
P42126	Enoyl-CoA delta isomerase 1, mitochondrial	ECI1	0.608026	1.52417	0.0448493	3.95834e-54	0.892167
P42285	Exosome RNA helicase MTR4	MTREX	0.591113	1.50641	0.022669	0.00169074	0.719216
P42898	Methylenetetrahydrofolate reductase	MTHFR	0.931558	1.90733	0.00685572	0.00721052	0.678665
P43304	Glycerol-3-phosphate dehydrogenase, mitochondrial	GPD2	0.762116	1.69598	9.07602e-05	1.63168e-20	0.837411
P46439	Glutathione S-transferase Mu 5	GSTM5	0.856886	1.81112	0.0044624	0.00168825	0.719449
P50583	Bis(5'-nucleosyl)-tetraphosphatase [asymmetrical]	NUDT2	0.825541	1.7722	3.39129e-05	0.000135294	0.783766
P50895	Basal cell adhesion molecule	BCAM	0.881789	1.84266	0.00190101	2.1117e-40	0.873224
P51589	Cytochrome P450 2J2	CYP2J2	0.70792	1.63345	0.0274312	3.40482e-05	0.789511
P51668	Ubiquitin-conjugating enzyme E2 D1	UBE2D1	1.22612	2.33937	0.000553329	0.000580343	0.768831
P51808	Dynein light chain Tctex-type 3	DYNLT3	0.793776	1.73361	0.0125051	0.000113521	0.784735
P52758	2-iminobutanoate/2-iminopropanoate deaminase	RIDA	0.686801	1.60971	0.0121658	1.12094e-54	0.892862
P52788	Spermine synthase	SMS	0.602069	1.51789	0.0431935	3.644e-11	0.811939
P53611	Geranylgeranyl transferase type-2 subunit beta	RABGGTB	1.14091	2.2052	0.000636114	2.56e-05	0.790353
P54296	Myomesin-2	MYOM2	1.19623	2.2914	0.00553073	1.61199e-79	0.921621
P55039	Developmentally-regulated GTP-binding protein 2	DRG2	0.697676	1.62189	0.0281628	0.00809123	0.67413
P55774	C-C motif chemokine 18	CCL18	1.26036	2.39556	0.0370553	1.631e-37	0.8688
P55822	SH3 domain-binding glutamic acid-rich protein	SH3BGR	0.742333	1.67288	0.00170642	1.01224e-15	0.825627
P57087	Junctional adhesion molecule B	JAM2	0.793822	1.73366	0.00394445	0.00138851	0.738711
P61626	Lysozyme C	LYZ	1.48516	2.79949	7.20546e-05	3.38259e-48	0.88435
P61769	Beta-2-microglobulin	B2M	0.680644	1.60286	0.0326619	6.83362e-42	0.875434
P62760	Visinin-like protein 1	VSNL1	0.738781	1.66876	0.041582	2.50509e-33	0.862025
P62837	Ubiquitin-conjugating enzyme E2 D2	UBE2D2	1.63889	3.11427	4.26251e-05	1.35285e-32	0.860788
P78310	Coxsackievirus and adenovirus receptor	CXADR	0.607477	1.52359	0.0470699	1.45436e-09	0.806596
P81605	Dermcidin	DCD	0.787078	1.72558	0.004545	3.54572e-10	0.808647
P82673	28S ribosomal protein S35, mitochondrial	MRPS35	0.745205	1.67621	0.00794165	2.28934e-06	0.79564
P82932	28S ribosomal protein S6, mitochondrial	MRPS6	0.734648	1.66399	0.0276957	1.83738e-60	0.900046
Q01118	Sodium channel protein type 7 subunit alpha	SCN7A	0.683766	1.60633	0.0296712	0.00155427	0.730614
Q01432	AMP deaminase 3	AMPD3	2.0583	4.16494	6.61248e-05	0.00481165	0.691117
Q01955	Collagen alpha-3(IV) chain	COL4A3	0.615859	1.53247	0.00707235	4.44655e-23	0.842973
Q02127	Dihydroorotate dehydrogenase (quinone), mitochondrial	DHODH	0.613675	1.53015	0.00563068	0.00501264	0.690087
Q05084	Islet cell autoantigen 1	ICA1	0.697252	1.62141	0.00472916	0.00137076	0.739378
Q08380	Galectin-3-binding protein	LGALS3BP	0.602809	1.51867	0.000113724	1.0144e-37	0.869124
Q08554	Desmocollin-1	DSC1	1.03725	2.05231	0.0041559	0.00556415	0.687175
Q13049	E3 ubiquitin-protein ligase TRIM32	TRIM32	1.22591	2.33903	0.002767	0.00124907	0.743598
Q13423	NAD(P) transhydrogenase, mitochondrial	NNT	0.702456	1.62727	0.0448279	1.02223e-93	0.936162
Q13425	Beta-2-syntrophin	SNTB2	0.671076	1.59226	2.16716e-06	9.13463e-25	0.846419
Q13449	Limbic system-associated membrane protein	LSAMP	0.889383	1.85238	0.0416075	2.50772e-16	0.827241
Q13505	Metaxin-1	MTX1	0.682084	1.60446	0.00645507	4.84835e-05	0.78835
Q14012	Calcium/calmodulin-dependent protein kinase type 1	CAMK1	0.854018	1.80753	0.00278211	0.00118664	0.745712
Q14393	Growth arrest-specific protein 6	GAS6	0.915217	1.88585	0.000563151	0.00358096	0.697993
Q14678	KN motif and ankyrin repeat domain-containing protein 1	KANK1	0.635073	1.55302	0.0067367	1.55545e-33	0.862372
Q14919	Dr1-associated corepressor	DRAP1	1.1093	2.15741	0.00120667	1.07309e-07	0.800463
Q14956	Transmembrane glycoprotein NMB	GPNMB	0.609418	1.52564	0.0133182	4.04216e-50	0.886948
Q15043	Metal cation symporter ZIP14	SLC39A14	1.03271	2.04586	0.00360156	0.00164154	0.723762
Q15274	Nicotinate-nucleotide pyrophosphorylase [carboxylating]	QPRT	1.02649	2.03706	0.000643073	2.87829e-72	0.913738
Q15738	Sterol-4-alpha-carboxylate 3-dehydrogenase, decarboxylating	NSDHL	0.976799	1.96809	0.00512583	4.33822e-28	0.852813
Q16585	Beta-sarcoglycan	SGCB	0.82008	1.7655	0.00340823	9.33594e-52	0.889108
Q16586	Alpha-sarcoglycan	SGCA	1.03846	2.05403	0.0149696	1.32222e-59	0.898999
Q16795	NADH dehydrogenase [ubiquinone] 1 alpha subcomplex subunit 9, mitochondrial	NDUFA9	0.723639	1.65134	0.0368891	3.26094e-83	0.925517
Q16816	Phosphorylase b kinase gamma catalytic chain, skeletal muscle/heart isoform	PHKG1	0.865639	1.82215	0.00130714	0.00169024	0.719291
Q16832	Discoidin domain-containing receptor 2	DDR2	0.783992	1.72189	0.012897	0.00186324	0.712682
Q16850	Lanosterol 14-alpha demethylase	CYP51A1	0.928406	1.90317	0.000496714	0.000309366	0.777537
Q18PE1	Protein Dok-7	DOK7	0.71595	1.64256	0.0433564	3.22174e-28	0.853051
Q53H96	Pyrroline-5-carboxylate reductase 3	PYCR3	0.749656	1.68139	0.00167251	0.000935082	0.754865
Q53S58	Transmembrane protein 177	TMEM177	0.926689	1.90091	0.00385122	0.000544238	0.770141
Q5JPH6	Probable glutamate--tRNA ligase, mitochondrial	EARS2	0.784434	1.72242	0.0481131	0.000770853	0.761433
Q5SRE7	Phytanoyl-CoA dioxygenase domain-containing protein 1	PHYHD1	0.733871	1.6631	0.000300897	8.37924e-15	0.823098
Q5T447	E3 ubiquitin-protein ligase HECTD3	HECTD3	0.633155	1.55095	0.026899	0.00599294	0.685018
Q5T481	RNA-binding protein 20	RBM20	1.0207	2.0289	0.000273185	0.00160148	0.727154
Q5T8D3	Acyl-CoA-binding domain-containing protein 5	ACBD5	1.46675	2.76399	0.0102841	0.00665581	0.681581
Q5TEU4	Arginine-hydroxylase NDUFAF5, mitochondrial	NDUFAF5	0.759609	1.69303	0.00201025	7.76722e-45	0.879684
Q5VZK9	F-actin-uncapping protein LRRC16A	CARMIL1	0.911851	1.88146	0.00238015	0.00155544	0.730421
Q5XPI4	E3 ubiquitin-protein ligase RNF123	RNF123	0.589178	1.50439	0.000865719	0.000939349	0.754687
Q6NVY1	3-hydroxyisobutyryl-CoA hydrolase, mitochondrial	HIBCH	0.796452	1.73682	0.0030439	1.63826e-39	0.871882
Q6PIU2	Neutral cholesterol ester hydrolase 1	NCEH1	0.880163	1.84058	2.90382e-05	9.96334e-34	0.862696
Q6PL24	Protein TMED8	TMED8	0.936229	1.91352	0.00563248	0.00994076	0.665414
Q6QEF8	Coronin-6	CORO6	0.758266	1.69146	0.0298695	0.000522425	0.770888
Q6UW56	All-trans retinoic acid-induced differentiation factor	ATRAID	0.793403	1.73316	0.00220756	0.000223724	0.780374
Q6UWP2	Dehydrogenase/reductase SDR family member 11	DHRS11	0.678504	1.60048	0.00847205	0.000868604	0.757508
Q6UX53	Methyltransferase-like protein 7B	METTL7B	0.774838	1.711	0.014846	5.21065e-21	0.83852
Q6ZRY4	RNA-binding protein with multiple splicing 2	RBPMS2	1.11504	2.16602	0.00140497	0.0015665	0.729771
Q7L3T8	Probable proline--tRNA ligase, mitochondrial	PARS2	1.0308	2.04316	5.16986e-05	0.00147924	0.734755
Q7Z2K6	Endoplasmic reticulum metallopeptidase 1	ERMP1	0.659119	1.57912	0.0118941	7.37131e-07	0.797554
Q7Z4S6	Kinesin-like protein KIF21A	KIF21A	1.10955	2.15778	0.0133298	0.00206111	0.709602
Q86TD4	Sarcalumenin	SRL	1.28898	2.44355	0.0135643	5.65315e-60	0.89945
Q86TP1	Exopolyphosphatase PRUNE1	PRUNE1	0.844911	1.79615	0.000721242	7.40914e-16	0.825992
Q86TX2	Acyl-coenzyme A thioesterase 1	ACOT1	0.766938	1.70165	0.0203038	2.36278e-85	0.927738
Q86U10	60 kDa lysophospholipase	ASPG	1.24287	2.36669	0.0113469	5.21842e-17	0.829009
Q86VU5	Catechol O-methyltransferase domain-containing protein 1	COMTD1	1.29961	2.46162	1.32655e-05	0.00168645	0.719635
Q86YR5	G-protein-signaling modulator 1	GPSM1	0.719762	1.64691	0.00395382	0.000970407	0.753537
Q86YS7	C2 domain-containing protein 5	C2CD5	0.785954	1.72423	0.0207797	0.00211911	0.708898
Q8IUX1	Complex I assembly factor TMEM126B, mitochondrial	TMEM126B	0.937444	1.91513	0.0309306	0.000621539	0.767346
Q8IVN3	Musculoskeletal embryonic nuclear protein 1	MUSTN1	1.23206	2.34903	0.00207666	2.32185e-28	0.853313
Q8IYB5	Stromal membrane-associated protein 1	SMAP1	0.909154	1.87794	0.0042567	0.000819788	0.759418
Q8IYQ7	Threonine synthase-like 1	THNSL1	0.992171	1.98918	0.00116988	0.00136698	0.739532
Q8N126	Cell adhesion molecule 3	CADM3	1.4452	2.723	0.00206829	0.000136896	0.783698
Q8N142	Adenylosuccinate synthetase isozyme 1	ADSS1	0.628679	1.54615	0.0089062	1.48069e-32	0.860722
Q8N3E9	1-phosphatidylinositol 4,5-bisphosphate phosphodiesterase delta-3	PLCD3	0.946669	1.92742	0.00425571	0.000151985	0.783075
Q8N428	Polypeptide N-acetylgalactosaminyltransferase 16	GALNT16	0.751824	1.68392	0.00913741	0.00166432	0.721903
Q8N5J2	Ubiquitin carboxyl-terminal hydrolase MINDY-1	MINDY1	1.05014	2.07072	0.000181432	0.00601167	0.684917
Q8NB12	Histone-lysine N-methyltransferase SMYD1	SMYD1	0.841936	1.79245	0.0288534	7.79389e-46	0.881093
Q8NBL1	Protein O-glucosyltransferase 1	POGLUT1	0.870013	1.82768	0.00185525	0.00151276	0.733108
Q8NBX0	Saccharopine dehydrogenase-like oxidoreductase	SCCPDH	0.673424	1.59485	0.0152079	8.97546e-56	0.89425
Q8NCN5	Pyruvate dehydrogenase phosphatase regulatory subunit, mitochondrial	PDPR	0.778456	1.71529	0.00842554	1.52217e-17	0.830363
Q8NE62	Choline dehydrogenase, mitochondrial	CHDH	1.07997	2.11399	0.000436931	4.00021e-40	0.872806
Q8WVV4	Protein POF1B	POF1B	0.6128	1.52922	0.039601	4.73693e-21	0.838612
Q8WY91	Peroxynitrite isomerase THAP4	THAP4	0.821597	1.76736	0.00810321	5.14289e-25	0.846916
Q92621	Nuclear pore complex protein Nup205	NUP205	0.802423	1.74403	0.00916196	2.27979e-06	0.795648
Q92629	Delta-sarcoglycan	SGCD	0.744143	1.67498	0.00493342	3.10253e-62	0.90218
Q969L2	Protein MAL2	MAL2	1.115	2.16595	0.00477756	0.000334894	0.776735
Q96BN8	Ubiquitin thioesterase otulin	OTULIN	0.759271	1.69264	0.0314222	0.002213	0.70788
Q96BQ5	Coiled-coil domain-containing protein 127	CCDC127	0.615767	1.53237	0.00844006	4.46945e-37	0.868114
Q96CM8	Medium-chain acyl-CoA ligase ACSF2, mitochondrial	ACSF2	0.835466	1.78443	0.00175866	9.78626e-45	0.87954
Q96CN7	Isochorismatase domain-containing protein 1	ISOC1	0.656736	1.57651	0.0251724	9.5311e-46	0.88097
Q96D96	Voltage-gated hydrogen channel 1	HVCN1	1.08576	2.12249	0.00296895	0.000448411	0.773265
Q96DA6	Mitochondrial import inner membrane translocase subunit TIM14	DNAJC19	1.12357	2.17885	0.000144965	0.00090891	0.75586
Q96DC8	Enoyl-CoA hydratase domain-containing protein 3, mitochondrial	ECHDC3	0.83126	1.77924	0.00329692	2.84056e-25	0.847428
Q96ER9	Mitochondrial potassium channel	CCDC51	0.724824	1.6527	0.00377928	0.00295865	0.701931
Q96EY8	Corrinoid adenosyltransferase	MMAB	0.658992	1.57898	0.0259352	2.30229e-51	0.888594
Q96F10	Thialysine N-epsilon-acetyltransferase	SAT2	1.20078	2.29864	2.33134e-05	0.00509201	0.689673
Q96HS1	Serine/threonine-protein phosphatase PGAM5, mitochondrial	PGAM5	0.639176	1.55744	0.00305603	0.00117553	0.746109
Q96I25	Splicing factor 45	RBM17	0.886023	1.84807	0.0172122	0.00257613	0.704685
Q96LL9	DnaJ homolog subfamily C member 30, mitochondrial	DNAJC30	0.685413	1.60816	0.0264822	0.000744868	0.762508
Q96MF6	Coenzyme Q-binding protein COQ10 homolog A, mitochondrial	COQ10A	0.908592	1.87721	0.00199134	1.89281e-08	0.80293
Q96RL7	Vacuolar protein sorting-associated protein 13A	VPS13A	0.699224	1.62363	0.00521309	3.55732e-07	0.798692
Q96SU4	Oxysterol-binding protein-related protein 9	OSBPL9	1.26301	2.39995	0.00209856	0.00205135	0.709727
Q99424	Peroxisomal acyl-coenzyme A oxidase 2	ACOX2	0.615766	1.53237	0.0143245	0.00959675	0.666966
Q99829	Copine-1	CPNE1	0.616402	1.53305	0.000389827	0.000449384	0.773232
Q9BQ69	ADP-ribose glycohydrolase MACROD1	MACROD1	0.727516	1.65579	0.0174107	1.34651e-14	0.822515
Q9BUR5	MICOS complex subunit MIC26	APOO	0.808093	1.7509	0.0109121	1.65876e-62	0.902503
Q9BVA1	Tubulin beta-2B chain	TUBB2B	1.12022	2.1738	1.52733e-05	3.28851e-07	0.798812
Q9BX68	Histidine triad nucleotide-binding protein 2, mitochondrial	HINT2	0.641038	1.55945	0.00184336	8.40537e-40	0.87232
Q9BY76	Angiopoietin-related protein 4	ANGPTL4	0.84764	1.79955	0.0398367	0.000952337	0.754194
Q9BYC9	39S ribosomal protein L20, mitochondrial	MRPL20	1.42365	2.68263	0.00896516	0.000978884	0.753207
Q9BYV7	Beta,beta-carotene 9',10'-oxygenase	BCO2	0.634393	1.55228	0.00444234	1.94344e-09	0.806178
Q9BZQ8	Protein Niban 1	NIBAN1	0.778583	1.71544	0.0200635	2.0495e-64	0.904766
Q9GZZ9	Ubiquitin-like modifier-activating enzyme 5	UBA5	0.750158	1.68198	0.00883877	0.000646717	0.766394
Q9H061	Transmembrane protein 126A	TMEM126A	0.824442	1.77085	0.0182596	3.6522e-29	0.854774
Q9H082	Ras-related protein Rab-33B	RAB33B	0.712672	1.63884	0.00107678	0.00159693	0.727482
Q9H0P0	Cytosolic 5'-nucleotidase 3A	NT5C3A	1.15308	2.22389	0.000751936	0.00268555	0.703863
Q9H0R6	Glutamyl-tRNA(Gln) amidotransferase subunit A, mitochondrial	QRSL1	0.66546	1.58607	0.00642368	0.00656115	0.68209
Q9H1C7	Cysteine-rich and transmembrane domain-containing protein 1	CYSTM1	0.901799	1.86839	0.0110042	0.00150767	0.733388
Q9H223	EH domain-containing protein 4	EHD4	0.623341	1.54044	0.00801876	1.11309e-68	0.9097
Q9H330	Transmembrane protein 245	TMEM245	0.866539	1.82328	0.00127668	1.06777e-26	0.850194
Q9H857	5'-nucleotidase domain-containing protein 2	NT5DC2	0.768994	1.70408	0.000207588	0.00101729	0.751809
Q9H9P8	L-2-hydroxyglutarate dehydrogenase, mitochondrial	L2HGDH	0.748714	1.68029	0.0391267	1.61961e-42	0.876351
Q9H9S4	Calcium-binding protein 39-like	CAB39L	1.08489	2.12121	0.00134848	0.00162757	0.725025
Q9HCP6	Protein-cysteine N-palmitoyltransferase HHAT-like protein	HHATL	0.879873	1.84021	0.0295368	5.25996e-61	0.900705
Q9NP98	Myozenin-1	MYOZ1	0.917442	1.88876	0.021539	2.95654e-42	0.875967
Q9NRD5	PRKCA-binding protein	PICK1	1.11649	2.16819	0.000203454	0.000442717	0.773439
Q9NT22	EMILIN-3	EMILIN3	0.874388	1.83323	2.50415e-05	1.69353e-39	0.87186
Q9NUL3	Double-stranded RNA-binding protein Staufen homolog 2	STAU2	0.635584	1.55357	0.0270335	0.00113653	0.74751
Q9NUT2	Mitochondrial potassium channel ATP-binding subunit	ABCB8	0.782999	1.7207	0.000176756	2.23298e-33	0.862111
Q9NWT6	Hypoxia-inducible factor 1-alpha inhibitor	HIF1AN	0.891339	1.8549	0.00585892	0.00216681	0.708352
Q9NXR1	Nuclear distribution protein nudE homolog 1	NDE1	2.44665	5.45148	1.00909e-06	0.00703587	0.679558
Q9NY47	Voltage-dependent calcium channel subunit alpha-2/delta-2	CACNA2D2	1.88107	3.68348	1.57067e-07	1.8567e-46	0.881961
Q9NZ08	Endoplasmic reticulum aminopeptidase 1	ERAP1	0.595193	1.51067	0.0122288	2.07526e-15	0.82478
Q9NZJ7	Mitochondrial carrier homolog 1	MTCH1	0.891913	1.85563	0.000798138	1.2777e-54	0.892789
Q9NZT1	Calmodulin-like protein 5	CALML5	0.746358	1.67755	0.0285782	8.83886e-05	0.785958
Q9P121	Neurotrimin	NTM	1.59008	3.01066	0.000416632	5.53415e-24	0.844839
Q9P2X3	Protein IMPACT	IMPACT	1.09717	2.13934	0.000631071	0.00475021	0.691446
Q9UGV2	Protein NDRG3	NDRG3	0.800129	1.74126	0.00111199	0.0012466	0.743701
Q9UHL4	Dipeptidyl peptidase 2	DPP7	0.87033	1.82808	0.00411336	7.82371e-36	0.866138
Q9UHQ4	B-cell receptor-associated protein 29	BCAP29	0.626081	1.54337	0.0104695	9.91153e-44	0.878104
Q9UJS0	Calcium-binding mitochondrial carrier protein Aralar2	SLC25A13	0.79873	1.73957	0.0324244	2.82267e-79	0.921358
Q9UK22	F-box only protein 2	FBXO2	1.02067	2.02886	0.00300192	2.44393e-09	0.805848
Q9UK55	Protein Z-dependent protease inhibitor	SERPINA10	0.722701	1.65027	0.0191406	0.00154044	0.731538
Q9ULD0	2-oxoglutarate dehydrogenase-like, mitochondrial	OGDHL	1.0623	2.08825	0.00613225	1.28336e-19	0.835363
Q9ULW5	Ras-related protein Rab-26	RAB26	0.965526	1.95278	0.0196625	7.11487e-11	0.810976
Q9UPT6	C-Jun-amino-terminal kinase-interacting protein 3	MAPK8IP3	1.04342	2.06111	0.00366333	0.00787163	0.675279
Q9Y241	HIG1 domain family member 1A, mitochondrial	HIGD1A	0.935502	1.91256	0.00538992	1.46419e-33	0.862416
Q9Y277	Voltage-dependent anion-selective channel protein 3	VDAC3	0.695921	1.61992	0.0408455	8.6556e-49	0.885155
Q9Y287	Integral membrane protein 2B	ITM2B	0.67422	1.59573	0.00250562	2.89151e-05	0.790002
Q9Y399	28S ribosomal protein S2, mitochondrial	MRPS2	1.08834	2.12629	0.00211916	1.3773e-30	0.857317
Q9Y3Y2	Chromatin target of PRMT1 protein	CHTOP	0.747214	1.67855	0.00263224	2.63427e-28	0.853212
Q9Y4J8	Dystrobrevin alpha	DTNA	0.672631	1.59398	0.00785624	1.4381e-89	0.93208
Q9Y624	Junctional adhesion molecule A	F11R	0.787283	1.72582	0.00803472	0.000632906	0.766926
