# Supplementary material for: Single-cell RNA sequencing reveals the contribution of smooth muscle cells and endothelial cells to fibrosis in human atrial tissue with atrial fibrillation
Source: Mol Med. 2024 Dec 19;30:247. doi: 10.1186/s10020-024-00999-1 (PMC11661033; doi:10.1186/s10020-024-00999-1)
Supplement: Supplementary file 7 — Supplementary Material 7 [file 10020_2024_999_MOESM7_ESM.xlsx]

## Sheet: gwas-association-downloaded_202
DATE ADDED TO CATALOG	PUBMEDID	FIRST AUTHOR	DATE	JOURNAL	LINK	STUDY	DISEASE/TRAIT	INITIAL SAMPLE SIZE	REPLICATION SAMPLE SIZE	REGION	CHR_ID	CHR_POS	REPORTED GENE(S)	MAPPED_GENE	UPSTREAM_GENE_ID	DOWNSTREAM_GENE_ID	SNP_GENE_IDS	UPSTREAM_GENE_DISTANCE	DOWNSTREAM_GENE_DISTANCE	STRONGEST SNP-RISK ALLELE	SNPS	MERGED	SNP_ID_CURRENT	CONTEXT	INTERGENIC	RISK ALLELE FREQUENCY	P-VALUE	PVALUE_MLOG	P-VALUE (TEXT)	OR or BETA	95% CI (TEXT)	PLATFORM [SNPS PASSING QC]	CNV	MAPPED_TRAIT	MAPPED_TRAIT_URI	STUDY ACCESSION	GENOTYPING TECHNOLOGY
2017-07-14	28460022	Lee JY	2017-04-27	Eur Heart J	www.ncbi.nlm.nih.gov/pubmed/28460022	Korean atrial fibrillation network genome-wide association study for early-onset atrial fibrillation identifies novel susceptibility loci.	Early onset atrial fibrillation	672 Korean ancestry cases, 3,700 Korean ancestry controls	200 Korean ancestry cases, 1,812 Korean ancestry controls	1q32.1	1	203065778	PPFIA4	PPFIA4			ENSG00000143847			rs3737883-A	rs3737883	0	3737883	intron_variant	0	0.68	2e-09	8.69897		1.48	[1.31-1.68]	Affymetrix [642422]	N	atrial fibrillation	http://www.ebi.ac.uk/efo/EFO_0000275	GCST004352	Genome-wide genotyping array
2017-07-14	28460022	Lee JY	2017-04-27	Eur Heart J	www.ncbi.nlm.nih.gov/pubmed/28460022	Korean atrial fibrillation network genome-wide association study for early-onset atrial fibrillation identifies novel susceptibility loci.	Early onset atrial fibrillation	672 Korean ancestry cases, 3,700 Korean ancestry controls	200 Korean ancestry cases, 1,812 Korean ancestry controls	4q34.1	4	173678308	HAND2	HAND2-AS1 - LINC02269	ENSG00000237125	ENSG00000250708		18612	20774	rs4615152-C	rs4615152	0	4615152	intergenic_variant	1	0.42	1e-12	12		1.51	[1.35-1.68]	Affymetrix [642422]	N	atrial fibrillation	http://www.ebi.ac.uk/efo/EFO_0000275	GCST004352	Genome-wide genotyping array
2017-07-14	28460022	Lee JY	2017-04-27	Eur Heart J	www.ncbi.nlm.nih.gov/pubmed/28460022	Korean atrial fibrillation network genome-wide association study for early-onset atrial fibrillation identifies novel susceptibility loci.	Early onset atrial fibrillation	672 Korean ancestry cases, 3,700 Korean ancestry controls	200 Korean ancestry cases, 1,812 Korean ancestry controls	1q24.2	1	170600176	PRRX1	GORAB - PRRX1	ENSG00000120370	ENSG00000116132		46342	62552	rs3903239-G	rs3903239	0	3903239	intron_variant	1	0.543	1e-07	7		1.41	[1.24-1.60]	Affymetrix [642422]	N	atrial fibrillation	http://www.ebi.ac.uk/efo/EFO_0000275	GCST004352	Genome-wide genotyping array
2017-07-14	28460022	Lee JY	2017-04-27	Eur Heart J	www.ncbi.nlm.nih.gov/pubmed/28460022	Korean atrial fibrillation network genome-wide association study for early-onset atrial fibrillation identifies novel susceptibility loci.	Early onset atrial fibrillation	672 Korean ancestry cases, 3,700 Korean ancestry controls	200 Korean ancestry cases, 1,812 Korean ancestry controls	4q25	4	110784612	PITX2	NA - LINC01438		ENSG00000249519			9791	rs6817105-C	rs6817105	0	6817105	intergenic_variant	1	0.525	6e-38	37.2218		2.43	[2.12-2.78]	Affymetrix [642422]	N	atrial fibrillation	http://www.ebi.ac.uk/efo/EFO_0000275	GCST004352	Genome-wide genotyping array
2017-07-14	28460022	Lee JY	2017-04-27	Eur Heart J	www.ncbi.nlm.nih.gov/pubmed/28460022	Korean atrial fibrillation network genome-wide association study for early-onset atrial fibrillation identifies novel susceptibility loci.	Early onset atrial fibrillation	672 Korean ancestry cases, 3,700 Korean ancestry controls	200 Korean ancestry cases, 1,812 Korean ancestry controls	10q24.33	10	103539854	NEURL1	NEURL1			ENSG00000107954			rs6584555-C	rs6584555	0	6584555	intron_variant	0	0.126	3e-07	6.52288		1.58	[1.33-1.88]	Affymetrix [642422]	N	atrial fibrillation	http://www.ebi.ac.uk/efo/EFO_0000275	GCST004352	Genome-wide genotyping array
2017-07-14	28460022	Lee JY	2017-04-27	Eur Heart J	www.ncbi.nlm.nih.gov/pubmed/28460022	Korean atrial fibrillation network genome-wide association study for early-onset atrial fibrillation identifies novel susceptibility loci.	Early onset atrial fibrillation	672 Korean ancestry cases, 3,700 Korean ancestry controls	200 Korean ancestry cases, 1,812 Korean ancestry controls	16q22.3	16	73017721	ZFHX3	ZFHX3			ENSG00000140836			rs2106261-T	rs2106261	0	2106261	intron_variant	0	0.348	3e-30	29.5229		2.08	[1.83-2.36]	Affymetrix [642422]	N	atrial fibrillation	http://www.ebi.ac.uk/efo/EFO_0000275	GCST004352	Genome-wide genotyping array
2016-04-12	26385043	Kertai MD	2015-06-17	Am Heart J	www.ncbi.nlm.nih.gov/pubmed/26385043	Genome-wide association study of new-onset atrial fibrillation after coronary artery bypass grafting surgery.	Postoperative atrial fibrillation in coronary artery bypass grafting surgery	620 European ancestry cases, 257 European ancestry controls	220 cases, 84 controls	8q21.11	8	74007478	LY96	LY96			ENSG00000154589			rs10504554-A	rs10504554	0	10504554	intron_variant	0	0.82	4e-06	5.39794		1.82	[1.01-3.23]	Illumina [524975]	N	atrial fibrillation	http://www.ebi.ac.uk/efo/EFO_0000275	GCST002975	Genome-wide genotyping array
2016-04-12	26385043	Kertai MD	2015-06-17	Am Heart J	www.ncbi.nlm.nih.gov/pubmed/26385043	Genome-wide association study of new-onset atrial fibrillation after coronary artery bypass grafting surgery.	Postoperative atrial fibrillation in coronary artery bypass grafting surgery	620 European ancestry cases, 257 European ancestry controls	220 cases, 84 controls	10p12.31	10	18705654	LOC100130846, ARL5B	ARL5B - AIFM1P1	ENSG00000165997	ENSG00000225509		24015	30091	rs11015781-A	rs11015781	0	11015781	intergenic_variant	1	0.3	7e-06	5.1549		1.2	[0.76-1.91]	Illumina [524975]	N	atrial fibrillation	http://www.ebi.ac.uk/efo/EFO_0000275	GCST002975	Genome-wide genotyping array
2021-12-01	34737426	Jiang L	2021-11-04	Nat Genet	www.ncbi.nlm.nih.gov/pubmed/34737426	A generalized linear mixed model association tool for biobank-scale data.	Atrial fibrillation and flutter (PheCode 427.2)	8,404 European ancestry cases, 447,944 European ancestry controls	NA	4q25	4	110485663		ENPEP			ENSG00000138792			rs192667187-C	rs192667187	0	192667187	intron_variant	0	0.008947	2e-09	8.69897		0.52	[0.35-0.69] unit increase	NR [11842647] (imputed)	N	atrial fibrillation	http://www.ebi.ac.uk/efo/EFO_0000275	GCST90043977	Genome-wide genotyping array
2021-12-01	34737426	Jiang L	2021-11-04	Nat Genet	www.ncbi.nlm.nih.gov/pubmed/34737426	A generalized linear mixed model association tool for biobank-scale data.	Atrial fibrillation and flutter (PheCode 427.2)	8,404 European ancestry cases, 447,944 European ancestry controls	NA	4q25	4	110491909		ENPEP			ENSG00000138792			rs192833524-T	rs192833524	0	192833524	intron_variant	0	0.009705	9e-10	9.04576		0.52	[0.35-0.69] unit increase	NR [11842647] (imputed)	N	atrial fibrillation	http://www.ebi.ac.uk/efo/EFO_0000275	GCST90043977	Genome-wide genotyping array
2021-10-07	33990960	Hong M	2021-05-14	Eur J Clin Invest	www.ncbi.nlm.nih.gov/pubmed/33990960	Ethnic similarities in genetic polymorphisms associated with atrial fibrillation: Far East Asian vs European populations.	Atrial fibrillation	9,118 East Asian ancestry cases, 33,467 East Asian ancestry controls	NA	2p23.3	2	25937505		KIF3C			ENSG00000084731			rs7604968-T	rs7604968	0	7604968	intron_variant	0		8e-06	5.09691		1.14	[1.08-1.21]	NR [2286360] (imputed)	N	atrial fibrillation	http://www.ebi.ac.uk/efo/EFO_0000275	GCST012460	Genome-wide genotyping array
2021-10-07	33990960	Hong M	2021-05-14	Eur J Clin Invest	www.ncbi.nlm.nih.gov/pubmed/33990960	Ethnic similarities in genetic polymorphisms associated with atrial fibrillation: Far East Asian vs European populations.	Atrial fibrillation	9,118 East Asian ancestry cases, 33,467 East Asian ancestry controls	NA	10q21.3	10	63561387		REEP3			ENSG00000165476			rs12245149-C	rs12245149	0	12245149	intron_variant	0		7e-07	6.1549		1.11	[1.07-1.16]	NR [2286360] (imputed)	N	atrial fibrillation	http://www.ebi.ac.uk/efo/EFO_0000275	GCST012460	Genome-wide genotyping array
2021-10-07	33990960	Hong M	2021-05-14	Eur J Clin Invest	www.ncbi.nlm.nih.gov/pubmed/33990960	Ethnic similarities in genetic polymorphisms associated with atrial fibrillation: Far East Asian vs European populations.	Atrial fibrillation	9,118 East Asian ancestry cases, 33,467 East Asian ancestry controls	NA	10q21.3	10	67826634		DNAJC12			ENSG00000108176			rs138645114-G	rs138645114	0	138645114	intron_variant	0		3e-06	5.52288		1.1	[1.06-1.15]	NR [2286360] (imputed)	N	atrial fibrillation	http://www.ebi.ac.uk/efo/EFO_0000275	GCST012460	Genome-wide genotyping array
2021-10-07	33990960	Hong M	2021-05-14	Eur J Clin Invest	www.ncbi.nlm.nih.gov/pubmed/33990960	Ethnic similarities in genetic polymorphisms associated with atrial fibrillation: Far East Asian vs European populations.	Atrial fibrillation	9,118 East Asian ancestry cases, 33,467 East Asian ancestry controls	NA	1p13.2	1	111849738	KCND3	KCND3			ENSG00000171385			rs12044963-T	rs12044963	0	12044963	intron_variant	0	NR	1e-12	12		1.15	[1.11-1.20]	NR [2286360] (imputed)	N	atrial fibrillation	http://www.ebi.ac.uk/efo/EFO_0000275	GCST012460	Genome-wide genotyping array
2021-10-07	33990960	Hong M	2021-05-14	Eur J Clin Invest	www.ncbi.nlm.nih.gov/pubmed/33990960	Ethnic similarities in genetic polymorphisms associated with atrial fibrillation: Far East Asian vs European populations.	Atrial fibrillation	9,118 East Asian ancestry cases, 33,467 East Asian ancestry controls	NA	1q24.2	1	170368215	METT11B	LINC01681 - HAUS4P1	ENSG00000233985	ENSG00000226967		63857	1008	rs4656762-C	rs4656762	0	4656762	intergenic_variant	1	NR	5e-09	8.30103		1.13	[1.08-1.17]	NR [2286360] (imputed)	N	atrial fibrillation	http://www.ebi.ac.uk/efo/EFO_0000275	GCST012460	Genome-wide genotyping array
2021-10-07	33990960	Hong M	2021-05-14	Eur J Clin Invest	www.ncbi.nlm.nih.gov/pubmed/33990960	Ethnic similarities in genetic polymorphisms associated with atrial fibrillation: Far East Asian vs European populations.	Atrial fibrillation	9,118 East Asian ancestry cases, 33,467 East Asian ancestry controls	NA	2p14	2	65049602	CEP68	LINC02245, LINC02576			ENSG00000237638, ENSG00000232613			rs2540951-A	rs2540951	0	2540951	intron_variant	0	NR	5e-14	13.301		1.18	[1.13-1.23]	NR [2286360] (imputed)	N	atrial fibrillation	http://www.ebi.ac.uk/efo/EFO_0000275	GCST012460	Genome-wide genotyping array
2021-10-07	33990960	Hong M	2021-05-14	Eur J Clin Invest	www.ncbi.nlm.nih.gov/pubmed/33990960	Ethnic similarities in genetic polymorphisms associated with atrial fibrillation: Far East Asian vs European populations.	Atrial fibrillation	9,118 East Asian ancestry cases, 33,467 East Asian ancestry controls	NA	4q25	4	110707883	PITX2	PITX2 - LINC01438	ENSG00000164093	ENSG00000249519		65760	86520	rs16997168-T	rs16997168	0	16997168	intergenic_variant	1	NR	1e-48	48		1.39	[1.33-1.45]	NR [2286360] (imputed)	N	atrial fibrillation	http://www.ebi.ac.uk/efo/EFO_0000275	GCST012460	Genome-wide genotyping array
2021-10-07	33990960	Hong M	2021-05-14	Eur J Clin Invest	www.ncbi.nlm.nih.gov/pubmed/33990960	Ethnic similarities in genetic polymorphisms associated with atrial fibrillation: Far East Asian vs European populations.	Atrial fibrillation	9,118 East Asian ancestry cases, 33,467 East Asian ancestry controls	NA	4q34.1	4	173526992	HAND2, HAND2-AS1	HAND2			ENSG00000164107			rs10024737-C	rs10024737	0	10024737	3_prime_UTR_variant	0	NR	2e-13	12.699		1.33	[1.23-1.43]	NR [2286360] (imputed)	N	atrial fibrillation	http://www.ebi.ac.uk/efo/EFO_0000275	GCST012460	Genome-wide genotyping array
2021-10-07	33990960	Hong M	2021-05-14	Eur J Clin Invest	www.ncbi.nlm.nih.gov/pubmed/33990960	Ethnic similarities in genetic polymorphisms associated with atrial fibrillation: Far East Asian vs European populations.	Atrial fibrillation	9,118 East Asian ancestry cases, 33,467 East Asian ancestry controls	NA	5q22.3	5	114413763	KCNN2	KCNN2			ENSG00000080709			rs1013168-G	rs1013168	0	1013168	intron_variant	0	NR	1e-10	10		1.19	[1.13-1.26]	NR [2286360] (imputed)	N	atrial fibrillation	http://www.ebi.ac.uk/efo/EFO_0000275	GCST012460	Genome-wide genotyping array
2021-10-07	33990960	Hong M	2021-05-14	Eur J Clin Invest	www.ncbi.nlm.nih.gov/pubmed/33990960	Ethnic similarities in genetic polymorphisms associated with atrial fibrillation: Far East Asian vs European populations.	Atrial fibrillation	9,118 East Asian ancestry cases, 33,467 East Asian ancestry controls	NA	7q31.2	7	116551643	CAV1, CAV2	CAV1			ENSG00000105974			rs9886216-A	rs9886216	0	9886216	intron_variant	0	NR	5e-17	16.301		1.21	[1.16-1.26]	NR [2286360] (imputed)	N	atrial fibrillation	http://www.ebi.ac.uk/efo/EFO_0000275	GCST012460	Genome-wide genotyping array
2021-10-07	33990960	Hong M	2021-05-14	Eur J Clin Invest	www.ncbi.nlm.nih.gov/pubmed/33990960	Ethnic similarities in genetic polymorphisms associated with atrial fibrillation: Far East Asian vs European populations.	Atrial fibrillation	9,118 East Asian ancestry cases, 33,467 East Asian ancestry controls	NA	10q22.3	10	76190062	LRMDA	LRMDA			ENSG00000148655			rs16932995-G	rs16932995	0	16932995	intron_variant	0	NR	3e-10	9.52288		1.14	[1.09-1.18]	NR [2286360] (imputed)	N	atrial fibrillation	http://www.ebi.ac.uk/efo/EFO_0000275	GCST012460	Genome-wide genotyping array
2021-10-07	33990960	Hong M	2021-05-14	Eur J Clin Invest	www.ncbi.nlm.nih.gov/pubmed/33990960	Ethnic similarities in genetic polymorphisms associated with atrial fibrillation: Far East Asian vs European populations.	Atrial fibrillation	9,118 East Asian ancestry cases, 33,467 East Asian ancestry controls	NA	10q24.33	10	103713072	SH3PXD2A	SH3PXD2A			ENSG00000107957			rs10509768-G	rs10509768	0	10509768	intron_variant	0	NR	9e-16	15.0458		1.2	[1.14-1.25]	NR [2286360] (imputed)	N	atrial fibrillation	http://www.ebi.ac.uk/efo/EFO_0000275	GCST012460	Genome-wide genotyping array
2021-10-07	33990960	Hong M	2021-05-14	Eur J Clin Invest	www.ncbi.nlm.nih.gov/pubmed/33990960	Ethnic similarities in genetic polymorphisms associated with atrial fibrillation: Far East Asian vs European populations.	Atrial fibrillation	9,118 East Asian ancestry cases, 33,467 East Asian ancestry controls	NA	12q24.21	12	114351421	TBX5	NA - TBX5		ENSG00000089225			2490	rs2384407-A	rs2384407	0	2384407	intergenic_variant	1	NR	4e-17	16.3979		1.19	[1.14-1.24]	NR [2286360] (imputed)	N	atrial fibrillation	http://www.ebi.ac.uk/efo/EFO_0000275	GCST012460	Genome-wide genotyping array
2021-10-07	33990960	Hong M	2021-05-14	Eur J Clin Invest	www.ncbi.nlm.nih.gov/pubmed/33990960	Ethnic similarities in genetic polymorphisms associated with atrial fibrillation: Far East Asian vs European populations.	Atrial fibrillation	9,118 East Asian ancestry cases, 33,467 East Asian ancestry controls	NA	16q22.3	16	72877507	ZFHX3	ZFHX3			ENSG00000140836			rs7197197-A	rs7197197	0	7197197	intron_variant	0	NR	3e-12	11.5229		1.16	[1.11-1.21]	NR [2286360] (imputed)	N	atrial fibrillation	http://www.ebi.ac.uk/efo/EFO_0000275	GCST012460	Genome-wide genotyping array
2019-08-22	29237688	Weng LC	2017-12-01	Circ Cardiovasc Genet	www.ncbi.nlm.nih.gov/pubmed/29237688	Heritability of Atrial Fibrillation.	Atrial fibrillation	2,987 European ancestry cases, 117,299 European ancestry controls	NA	5q31.1	5	135024741	PITX1	CATSPER3 - PITX1	ENSG00000152705	ENSG00000069011		13045	2993	rs31209-A	rs31209	0	31209	intergenic_variant	1	0.62	2e-08	7.69897		1.17	[1.11-1.24]	Affymetrix [8325606] (imputed)	N	atrial fibrillation	http://www.ebi.ac.uk/efo/EFO_0000275	GCST008486	Genome-wide genotyping array
2019-08-22	29237688	Weng LC	2017-12-01	Circ Cardiovasc Genet	www.ncbi.nlm.nih.gov/pubmed/29237688	Heritability of Atrial Fibrillation.	Atrial fibrillation	2,987 European ancestry cases, 117,299 European ancestry controls	NA	12p12.1	12	25905670	RASSF8	MIR4302 - RASSF8-AS1	ENSG00000283603	ENSG00000246695		31591	31013	rs117640426-C	rs117640426	0	117640426	intergenic_variant	1	0.01	9e-09	8.04576		1.7	[1.42-2.03]	Affymetrix [8325606] (imputed)	N	atrial fibrillation	http://www.ebi.ac.uk/efo/EFO_0000275	GCST008486	Genome-wide genotyping array
2017-07-21	28416822	Low SK	2017-04-17	Nat Genet	www.ncbi.nlm.nih.gov/pubmed/28416822	Identification of six new genetic loci associated with atrial fibrillation in the Japanese population.	Atrial fibrillation	8,180 Japanese ancestry cases, 28,612 Japanese ancestry controls	3,120 Japanese ancestry cases, 125,064 Japanese ancestry controls, 15,993 European ancestry cases, 113,719 European ancestry controls	4q34.1	4	173523751	HAND2	RNU6-1096P - HAND2	ENSG00000252898	ENSG00000164107		77047	1218	rs17059534-A	rs17059534	0	17059534	regulatory_region_variant	1	0.081	3e-10	9.52288	(Japanese)	1.201	[1.134-1.271]	Illumina [5018049] (imputed)	N	atrial fibrillation	http://www.ebi.ac.uk/efo/EFO_0000275	GCST004373	Genome-wide genotyping array
2017-07-21	28416822	Low SK	2017-04-17	Nat Genet	www.ncbi.nlm.nih.gov/pubmed/28416822	Identification of six new genetic loci associated with atrial fibrillation in the Japanese population.	Atrial fibrillation	8,180 Japanese ancestry cases, 28,612 Japanese ancestry controls	3,120 Japanese ancestry cases, 125,064 Japanese ancestry controls, 15,993 European ancestry cases, 113,719 European ancestry controls	4q25	4	110796911	PITX2	LINC01438			ENSG00000249519			rs6843082-G	rs6843082	0	6843082	non_coding_transcript_exon_variant	0	0.68	1e-126	126	(Japanese)	1.842	[1.751-1.939]	Illumina [5018049] (imputed)	N	atrial fibrillation	http://www.ebi.ac.uk/efo/EFO_0000275	GCST004373	Genome-wide genotyping array
2017-07-21	28416822	Low SK	2017-04-17	Nat Genet	www.ncbi.nlm.nih.gov/pubmed/28416822	Identification of six new genetic loci associated with atrial fibrillation in the Japanese population.	Atrial fibrillation	8,180 Japanese ancestry cases, 28,612 Japanese ancestry controls	3,120 Japanese ancestry cases, 125,064 Japanese ancestry controls, 15,993 European ancestry cases, 113,719 European ancestry controls	4q25	4	110840331	PITX2	LINC01438 - MIR297	ENSG00000249519	ENSG00000215961		42987	20251	rs3853445-T	rs3853445	0	3853445	regulatory_region_variant	1	0.67	2e-34	33.699	(Japanese)	1.33	[1.271-1.391]	Illumina [5018049] (imputed)	N	atrial fibrillation	http://www.ebi.ac.uk/efo/EFO_0000275	GCST004373	Genome-wide genotyping array
2017-07-21	28416822	Low SK	2017-04-17	Nat Genet	www.ncbi.nlm.nih.gov/pubmed/28416822	Identification of six new genetic loci associated with atrial fibrillation in the Japanese population.	Atrial fibrillation	8,180 Japanese ancestry cases, 28,612 Japanese ancestry controls	3,120 Japanese ancestry cases, 125,064 Japanese ancestry controls, 15,993 European ancestry cases, 113,719 European ancestry controls	1p13.2	1	111849738	KCND3	KCND3			ENSG00000171385			rs12044963-A	rs12044963	0	12044963	intron_variant	0	0.502	4e-15	14.3979		1.11	[1.082-1.14]	Illumina [5018049] (imputed)	N	atrial fibrillation	http://www.ebi.ac.uk/efo/EFO_0000275	GCST004373	Genome-wide genotyping array
2017-07-21	28416822	Low SK	2017-04-17	Nat Genet	www.ncbi.nlm.nih.gov/pubmed/28416822	Identification of six new genetic loci associated with atrial fibrillation in the Japanese population.	Atrial fibrillation	8,180 Japanese ancestry cases, 28,612 Japanese ancestry controls	3,120 Japanese ancestry cases, 125,064 Japanese ancestry controls, 15,993 European ancestry cases, 113,719 European ancestry controls	1q32.1	1	203057463	PPFIA4	PPFIA4			ENSG00000143847			rs17461925-A	rs17461925	0	17461925	intron_variant	0	0.797	9e-11	10.0458		1.077	[1.053-1.102]	Illumina [5018049] (imputed)	N	atrial fibrillation	http://www.ebi.ac.uk/efo/EFO_0000275	GCST004373	Genome-wide genotyping array
2017-07-21	28416822	Low SK	2017-04-17	Nat Genet	www.ncbi.nlm.nih.gov/pubmed/28416822	Identification of six new genetic loci associated with atrial fibrillation in the Japanese population.	Atrial fibrillation	8,180 Japanese ancestry cases, 28,612 Japanese ancestry controls	3,120 Japanese ancestry cases, 125,064 Japanese ancestry controls, 15,993 European ancestry cases, 113,719 European ancestry controls	2p14	2	65045228	SLC1A4, CEP68	LINC02576, LINC02245			ENSG00000232613, ENSG00000237638			rs2540953-G	rs2540953	0	2540953	intron_variant	0	0.65	3e-17	16.5229		1.094	[1.071-1.117]	Illumina [5018049] (imputed)	N	atrial fibrillation	http://www.ebi.ac.uk/efo/EFO_0000275	GCST004373	Genome-wide genotyping array
2017-07-21	28416822	Low SK	2017-04-17	Nat Genet	www.ncbi.nlm.nih.gov/pubmed/28416822	Identification of six new genetic loci associated with atrial fibrillation in the Japanese population.	Atrial fibrillation	8,180 Japanese ancestry cases, 28,612 Japanese ancestry controls	3,120 Japanese ancestry cases, 125,064 Japanese ancestry controls, 15,993 European ancestry cases, 113,719 European ancestry controls	4q34.1	4	173682953	HAND2	HAND2-AS1 - LINC02269	ENSG00000237125	ENSG00000250708		23257	16129	rs7698692-A	rs7698692	0	7698692	intergenic_variant	1	0.505	8e-16	15.0969		1.129	[1.096-1.163]	Illumina [5018049] (imputed)	N	atrial fibrillation	http://www.ebi.ac.uk/efo/EFO_0000275	GCST004373	Genome-wide genotyping array
2017-07-21	28416822	Low SK	2017-04-17	Nat Genet	www.ncbi.nlm.nih.gov/pubmed/28416822	Identification of six new genetic loci associated with atrial fibrillation in the Japanese population.	Atrial fibrillation	8,180 Japanese ancestry cases, 28,612 Japanese ancestry controls	3,120 Japanese ancestry cases, 125,064 Japanese ancestry controls, 15,993 European ancestry cases, 113,719 European ancestry controls	10p12.31	10	20868692	NEBL	NEBL			ENSG00000078114			rs2296610-T	rs2296610	0	2296610	missense_variant	0	0.125	2e-14	13.699		1.195	[1.141-1.251]	Illumina [5018049] (imputed)	N	atrial fibrillation	http://www.ebi.ac.uk/efo/EFO_0000275	GCST004373	Genome-wide genotyping array
2017-07-21	28416822	Low SK	2017-04-17	Nat Genet	www.ncbi.nlm.nih.gov/pubmed/28416822	Identification of six new genetic loci associated with atrial fibrillation in the Japanese population.	Atrial fibrillation	8,180 Japanese ancestry cases, 28,612 Japanese ancestry controls	3,120 Japanese ancestry cases, 125,064 Japanese ancestry controls, 15,993 European ancestry cases, 113,719 European ancestry controls	10q24.33	10	103717405	SH3PXD2A	SH3PXD2A			ENSG00000107957			rs2047036-G	rs2047036	0	2047036	intron_variant	0	0.257	2e-11	10.699		1.078	[1.055-1.102]	Illumina [5018049] (imputed)	N	atrial fibrillation	http://www.ebi.ac.uk/efo/EFO_0000275	GCST004373	Genome-wide genotyping array
2017-07-21	28416822	Low SK	2017-04-17	Nat Genet	www.ncbi.nlm.nih.gov/pubmed/28416822	Identification of six new genetic loci associated with atrial fibrillation in the Japanese population.	Atrial fibrillation	8,180 Japanese ancestry cases, 28,612 Japanese ancestry controls	3,120 Japanese ancestry cases, 125,064 Japanese ancestry controls, 15,993 European ancestry cases, 113,719 European ancestry controls	5q31.3	5	140333293	HBEGF	HBEGF			ENSG00000113070			rs13385-A	rs13385	0	13385	3_prime_UTR_variant	0	0.375	2e-07	6.69897	(Japanese)	1.094	[1.058-1.131]	Illumina [5018049] (imputed)	N	atrial fibrillation	http://www.ebi.ac.uk/efo/EFO_0000275	GCST004373	Genome-wide genotyping array
2017-07-21	28416822	Low SK	2017-04-17	Nat Genet	www.ncbi.nlm.nih.gov/pubmed/28416822	Identification of six new genetic loci associated with atrial fibrillation in the Japanese population.	Atrial fibrillation	8,180 Japanese ancestry cases, 28,612 Japanese ancestry controls	3,120 Japanese ancestry cases, 125,064 Japanese ancestry controls, 15,993 European ancestry cases, 113,719 European ancestry controls	9q22.2	9	90890978	SYK	SYK			ENSG00000165025			rs1675334-G	rs1675334	0	1675334	intron_variant	0	0.291	6e-06	5.22185	(Japanese)	1.087	[1.048-1.126]	Illumina [5018049] (imputed)	N	atrial fibrillation	http://www.ebi.ac.uk/efo/EFO_0000275	GCST004373	Genome-wide genotyping array
2017-07-21	28416822	Low SK	2017-04-17	Nat Genet	www.ncbi.nlm.nih.gov/pubmed/28416822	Identification of six new genetic loci associated with atrial fibrillation in the Japanese population.	Atrial fibrillation	8,180 Japanese ancestry cases, 28,612 Japanese ancestry controls	3,120 Japanese ancestry cases, 125,064 Japanese ancestry controls, 15,993 European ancestry cases, 113,719 European ancestry controls	4q25	4	110793733	PITX2	NA - LINC01438		ENSG00000249519			670	rs2220427-T	rs2220427	0	2220427	regulatory_region_variant	1	0.45	2e-134	133.699	(Japanese)	1.707	[1.635-1.783]	Illumina [5018049] (imputed)	N	atrial fibrillation	http://www.ebi.ac.uk/efo/EFO_0000275	GCST004373	Genome-wide genotyping array
2017-07-21	28416822	Low SK	2017-04-17	Nat Genet	www.ncbi.nlm.nih.gov/pubmed/28416822	Identification of six new genetic loci associated with atrial fibrillation in the Japanese population.	Atrial fibrillation	8,180 Japanese ancestry cases, 28,612 Japanese ancestry controls	3,120 Japanese ancestry cases, 125,064 Japanese ancestry controls, 15,993 European ancestry cases, 113,719 European ancestry controls	7q31.2	7	116560326	CAV1	CAV1			ENSG00000105974			rs1049334-G	rs1049334	0	1049334	3_prime_UTR_variant	0	0.71	2e-14	13.699	(Japanese)	1.203	[1.148-1.261]	Illumina [5018049] (imputed)	N	atrial fibrillation	http://www.ebi.ac.uk/efo/EFO_0000275	GCST004373	Genome-wide genotyping array
2017-07-21	28416822	Low SK	2017-04-17	Nat Genet	www.ncbi.nlm.nih.gov/pubmed/28416822	Identification of six new genetic loci associated with atrial fibrillation in the Japanese population.	Atrial fibrillation	8,180 Japanese ancestry cases, 28,612 Japanese ancestry controls	3,120 Japanese ancestry cases, 125,064 Japanese ancestry controls, 15,993 European ancestry cases, 113,719 European ancestry controls	10q24.33	10	103565017	NEURL1	NEURL1			ENSG00000107954			rs60572254-T	rs60572254	1	12415501	intron_variant	0	0.09	3e-24	23.5229	(Japanese)	1.43	[1.336-1.532]	Illumina [5018049] (imputed)	N	atrial fibrillation	http://www.ebi.ac.uk/efo/EFO_0000275	GCST004373	Genome-wide genotyping array
2017-07-21	28416822	Low SK	2017-04-17	Nat Genet	www.ncbi.nlm.nih.gov/pubmed/28416822	Identification of six new genetic loci associated with atrial fibrillation in the Japanese population.	Atrial fibrillation	8,180 Japanese ancestry cases, 28,612 Japanese ancestry controls	3,120 Japanese ancestry cases, 125,064 Japanese ancestry controls, 15,993 European ancestry cases, 113,719 European ancestry controls	6q22.31	6	122093011	GJA1, HSF2	/						rs13219206-C	rs13219206	0	13219206	intergenic_variant	1	0.72	4e-08	7.39794	(Japanese)	1.144	[1.091-1.198]	Illumina [5018049] (imputed)	N	atrial fibrillation	http://www.ebi.ac.uk/efo/EFO_0000275	GCST004373	Genome-wide genotyping array
2017-07-21	28416822	Low SK	2017-04-17	Nat Genet	www.ncbi.nlm.nih.gov/pubmed/28416822	Identification of six new genetic loci associated with atrial fibrillation in the Japanese population.	Atrial fibrillation	8,180 Japanese ancestry cases, 28,612 Japanese ancestry controls	3,120 Japanese ancestry cases, 125,064 Japanese ancestry controls, 15,993 European ancestry cases, 113,719 European ancestry controls	1q24.2	1	170643732	PRRX1	GORAB - PRRX1	ENSG00000120370	ENSG00000116132		89898	18996	rs639652-G	rs639652	0	639652	intron_variant	1	0.54	4e-09	8.39794	(Japanese)	1.135	[1.086-1.184]	Illumina [5018049] (imputed)	N	atrial fibrillation	http://www.ebi.ac.uk/efo/EFO_0000275	GCST004373	Genome-wide genotyping array
2017-07-21	28416822	Low SK	2017-04-17	Nat Genet	www.ncbi.nlm.nih.gov/pubmed/28416822	Identification of six new genetic loci associated with atrial fibrillation in the Japanese population.	Atrial fibrillation	8,180 Japanese ancestry cases, 28,612 Japanese ancestry controls	3,120 Japanese ancestry cases, 125,064 Japanese ancestry controls, 15,993 European ancestry cases, 113,719 European ancestry controls	12q24.21	12	114355435	TBX5	TBX5			ENSG00000089225			rs883079-T	rs883079	0	883079	3_prime_UTR_variant	0	0.42	5e-15	14.301	(Japanese)	1.184	[1.134-1.236]	Illumina [5018049] (imputed)	N	atrial fibrillation	http://www.ebi.ac.uk/efo/EFO_0000275	GCST004373	Genome-wide genotyping array
2017-07-21	28416822	Low SK	2017-04-17	Nat Genet	www.ncbi.nlm.nih.gov/pubmed/28416822	Identification of six new genetic loci associated with atrial fibrillation in the Japanese population.	Atrial fibrillation	8,180 Japanese ancestry cases, 28,612 Japanese ancestry controls	3,120 Japanese ancestry cases, 125,064 Japanese ancestry controls, 15,993 European ancestry cases, 113,719 European ancestry controls	12q24.11	12	111269073	CUX2	CUX2			ENSG00000111249			rs4766566-T	rs4766566	0	4766566	intron_variant	0	0.68	7e-06	5.1549	(Japanese)	1.11	[1.062-1.162]	Illumina [5018049] (imputed)	N	atrial fibrillation	http://www.ebi.ac.uk/efo/EFO_0000275	GCST004373	Genome-wide genotyping array
2017-07-21	28416822	Low SK	2017-04-17	Nat Genet	www.ncbi.nlm.nih.gov/pubmed/28416822	Identification of six new genetic loci associated with atrial fibrillation in the Japanese population.	Atrial fibrillation	8,180 Japanese ancestry cases, 28,612 Japanese ancestry controls	3,120 Japanese ancestry cases, 125,064 Japanese ancestry controls, 15,993 European ancestry cases, 113,719 European ancestry controls	16q22.3	16	73017721	ZFHX3	ZFHX3			ENSG00000140836			rs2106261-T	rs2106261	0	2106261	intron_variant	0	0.31	1e-35	35	(Japanese)	1.326	[1.267-1.387]	Illumina [5018049] (imputed)	N	atrial fibrillation	http://www.ebi.ac.uk/efo/EFO_0000275	GCST004373	Genome-wide genotyping array
2016-04-12	26385043	Kertai MD	2015-06-17	Am Heart J	www.ncbi.nlm.nih.gov/pubmed/26385043	Genome-wide association study of new-onset atrial fibrillation after coronary artery bypass grafting surgery.	Postoperative atrial fibrillation in coronary artery bypass grafting surgery	620 European ancestry cases, 257 European ancestry controls	220 cases, 84 controls	6p21.33	6	32039119	CYP21A2	CYP21A2			ENSG00000206338			rs6455-G	rs6455	0	6455	synonymous_variant	0	0.015	3e-06	5.52288		1.96	[0.51-7.58]	Illumina [524975]	N	atrial fibrillation	http://www.ebi.ac.uk/efo/EFO_0000275	GCST002975	Genome-wide genotyping array
2008-10-14	17903304	Larson MG	2007-09-19	BMC Med Genet	www.ncbi.nlm.nih.gov/pubmed/17903304	Framingham Heart Study 100K project: genome-wide associations for cardiovascular disease outcomes.	Atrial fibrillation	151 cases and 1,190 controls from 310 families	NA	15q23	15	69714534	intergenic	DRAIC			ENSG00000245750			rs4776472-?	rs4776472	0	4776472	intron_variant	0	NR	8e-06	5.09691				Affymetrix [70897]	N	atrial fibrillation	http://www.ebi.ac.uk/efo/EFO_0000275	GCST000109	Genome-wide genotyping array
2008-10-14	17903304	Larson MG	2007-09-19	BMC Med Genet	www.ncbi.nlm.nih.gov/pubmed/17903304	Framingham Heart Study 100K project: genome-wide associations for cardiovascular disease outcomes.	Atrial fibrillation	151 cases and 1,190 controls from 310 families	NA	13q14.13	13	46259582	intergenic	LRRC63			ENSG00000173988			rs958546-?	rs958546	0	958546	intron_variant	0	NR	5e-06	5.30103				Affymetrix [70897]	N	atrial fibrillation	http://www.ebi.ac.uk/efo/EFO_0000275	GCST000109	Genome-wide genotyping array
2008-10-14	17903304	Larson MG	2007-09-19	BMC Med Genet	www.ncbi.nlm.nih.gov/pubmed/17903304	Framingham Heart Study 100K project: genome-wide associations for cardiovascular disease outcomes.	Atrial fibrillation	151 cases and 1,190 controls from 310 families	NA	11q22.1	11	99622442	CNTN5	CNTN5			ENSG00000149972			rs10501920-?	rs10501920	0	10501920	intron_variant	0	NR	9e-06	5.04576				Affymetrix [70897]	N	atrial fibrillation	http://www.ebi.ac.uk/efo/EFO_0000275	GCST000109	Genome-wide genotyping array
2018-02-19	29290336	Nielsen JB	2018-01-04	Am J Hum Genet	www.ncbi.nlm.nih.gov/pubmed/29290336	Genome-wide Study of Atrial Fibrillation Identifies Seven Risk Loci and Highlights Biological Pathways and Regulatory Elements Involved in Cardiac Development.	Atrial fibrillation	6,337 European ancestry cases, 61,607 European ancestry controls	30,679 European ancestry cases, 278,895 European ancestry controls	10q22.2	10	73661450	SYNPO2L	SYNPO2L, SYNPO2L-AS1			ENSG00000166317, ENSG00000271848			rs10824026-A	rs10824026	0	10824026	intron_variant	0	0.85084	2e-06	5.69897		1.16206	[1.09713391-1.23081772]	Illumina [8952551] (imputed)	N	atrial fibrillation	http://www.ebi.ac.uk/efo/EFO_0000275	GCST005306	Genome-wide genotyping array
2018-02-19	29290336	Nielsen JB	2018-01-04	Am J Hum Genet	www.ncbi.nlm.nih.gov/pubmed/29290336	Genome-wide Study of Atrial Fibrillation Identifies Seven Risk Loci and Highlights Biological Pathways and Regulatory Elements Involved in Cardiac Development.	Atrial fibrillation	6,337 European ancestry cases, 61,607 European ancestry controls	30,679 European ancestry cases, 278,895 European ancestry controls	2q31.2	2	178546938	TTN-AS1, TTN	TTN-AS1, TTN			ENSG00000237298, ENSG00000155657			rs2288327-G	rs2288327	0	2288327	intron_variant	0	0.15803	9e-10	9.04576		1.18987	[1.12883991331669-1.25418946585943]	Illumina [8952551] (imputed)	N	atrial fibrillation	http://www.ebi.ac.uk/efo/EFO_0000275	GCST005306	Genome-wide genotyping array
2018-02-19	29290336	Nielsen JB	2018-01-04	Am J Hum Genet	www.ncbi.nlm.nih.gov/pubmed/29290336	Genome-wide Study of Atrial Fibrillation Identifies Seven Risk Loci and Highlights Biological Pathways and Regulatory Elements Involved in Cardiac Development.	Atrial fibrillation	6,337 European ancestry cases, 61,607 European ancestry controls	30,679 European ancestry cases, 278,895 European ancestry controls	10q24.33	10	103720629	SH3PXD2A	SH3PXD2A			ENSG00000107957			rs35176054-A	rs35176054	0	35176054	intron_variant	0	0.12699	7e-07	6.1549		1.1749	[1.10854284427068-1.24522171699374]	Illumina [8952551] (imputed)	N	atrial fibrillation	http://www.ebi.ac.uk/efo/EFO_0000275	GCST005306	Genome-wide genotyping array
2018-02-19	29290336	Nielsen JB	2018-01-04	Am J Hum Genet	www.ncbi.nlm.nih.gov/pubmed/29290336	Genome-wide Study of Atrial Fibrillation Identifies Seven Risk Loci and Highlights Biological Pathways and Regulatory Elements Involved in Cardiac Development.	Atrial fibrillation	6,337 European ancestry cases, 61,607 European ancestry controls	30,679 European ancestry cases, 278,895 European ancestry controls	1p32.3	1	50525780	DMRTA2, FAF1, CDKN2C, RNF11	FAF1			ENSG00000185104			rs56202902-C	rs56202902	0	56202902	intron_variant	0	0.021	2e-11	10.699		1.22	[1.14-1.31]	Illumina [8952551] (imputed)	N	atrial fibrillation	http://www.ebi.ac.uk/efo/EFO_0000275	GCST005306	Genome-wide genotyping array
2018-02-19	29290336	Nielsen JB	2018-01-04	Am J Hum Genet	www.ncbi.nlm.nih.gov/pubmed/29290336	Genome-wide Study of Atrial Fibrillation Identifies Seven Risk Loci and Highlights Biological Pathways and Regulatory Elements Involved in Cardiac Development.	Atrial fibrillation	6,337 European ancestry cases, 61,607 European ancestry controls	30,679 European ancestry cases, 278,895 European ancestry controls	2q31.2	2	178624999	TTN	TTN-AS1, TTN			ENSG00000237298, ENSG00000155657			rs12614435-G	rs12614435	0	12614435	intron_variant	0	0.155	7e-18	17.1549		1.1	[1.08-1.13]	Illumina [8952551] (imputed)	N	atrial fibrillation	http://www.ebi.ac.uk/efo/EFO_0000275	GCST005306	Genome-wide genotyping array
2018-02-19	29290336	Nielsen JB	2018-01-04	Am J Hum Genet	www.ncbi.nlm.nih.gov/pubmed/29290336	Genome-wide Study of Atrial Fibrillation Identifies Seven Risk Loci and Highlights Biological Pathways and Regulatory Elements Involved in Cardiac Development.	Atrial fibrillation	6,337 European ancestry cases, 61,607 European ancestry controls	30,679 European ancestry cases, 278,895 European ancestry controls	1q21.3	1	154858667	KCNN3	KCNN3			ENSG00000143603			rs34245846-G	rs34245846	0	34245846	intron_variant	0	0.302	7e-09	8.1549		1.14	[1.09-1.19]	Illumina [8952551] (imputed)	N	atrial fibrillation	http://www.ebi.ac.uk/efo/EFO_0000275	GCST005306	Genome-wide genotyping array
2018-02-19	29290336	Nielsen JB	2018-01-04	Am J Hum Genet	www.ncbi.nlm.nih.gov/pubmed/29290336	Genome-wide Study of Atrial Fibrillation Identifies Seven Risk Loci and Highlights Biological Pathways and Regulatory Elements Involved in Cardiac Development.	Atrial fibrillation	6,337 European ancestry cases, 61,607 European ancestry controls	30,679 European ancestry cases, 278,895 European ancestry controls	1q24.2	1	170224684	PRRX1	LINC01681			ENSG00000233985			rs72700114-C	rs72700114	0	72700114	intron_variant	0	0.069	4e-10	9.39794		1.26	[1.17-1.36]	Illumina [8952551] (imputed)	N	atrial fibrillation	http://www.ebi.ac.uk/efo/EFO_0000275	GCST005306	Genome-wide genotyping array
2018-02-19	29290336	Nielsen JB	2018-01-04	Am J Hum Genet	www.ncbi.nlm.nih.gov/pubmed/29290336	Genome-wide Study of Atrial Fibrillation Identifies Seven Risk Loci and Highlights Biological Pathways and Regulatory Elements Involved in Cardiac Development.	Atrial fibrillation	6,337 European ancestry cases, 61,607 European ancestry controls	30,679 European ancestry cases, 278,895 European ancestry controls	4q25	4	110782354	PITX2	NA - LINC01438		ENSG00000249519			12049	rs77831929-T	rs77831929	1	7689774	intergenic_variant	1	0.18	2e-39	38.699		1.41	[1.34-1.48]	Illumina [8952551] (imputed)	N	atrial fibrillation	http://www.ebi.ac.uk/efo/EFO_0000275	GCST005306	Genome-wide genotyping array
2018-02-19	29290336	Nielsen JB	2018-01-04	Am J Hum Genet	www.ncbi.nlm.nih.gov/pubmed/29290336	Genome-wide Study of Atrial Fibrillation Identifies Seven Risk Loci and Highlights Biological Pathways and Regulatory Elements Involved in Cardiac Development.	Atrial fibrillation	6,337 European ancestry cases, 61,607 European ancestry controls	30,679 European ancestry cases, 278,895 European ancestry controls	10q24.33	10	103565017	NEURL	NEURL1			ENSG00000107954			rs60572254-T	rs60572254	1	12415501	intron_variant	0	0.137	2e-14	13.699		1.25	[1.19-1.33]	Illumina [8952551] (imputed)	N	atrial fibrillation	http://www.ebi.ac.uk/efo/EFO_0000275	GCST005306	Genome-wide genotyping array
2018-02-19	29290336	Nielsen JB	2018-01-04	Am J Hum Genet	www.ncbi.nlm.nih.gov/pubmed/29290336	Genome-wide Study of Atrial Fibrillation Identifies Seven Risk Loci and Highlights Biological Pathways and Regulatory Elements Involved in Cardiac Development.	Atrial fibrillation	6,337 European ancestry cases, 61,607 European ancestry controls	30,679 European ancestry cases, 278,895 European ancestry controls	16q22.3	16	72998133	ZHFX3	ZFHX3			ENSG00000140836			rs4404097-A	rs4404097	0	4404097	intron_variant	0	0.16	6e-10	9.22185		1.18	[1.12-1.24]	Illumina [8952551] (imputed)	N	atrial fibrillation	http://www.ebi.ac.uk/efo/EFO_0000275	GCST005306	Genome-wide genotyping array
2009-07-30	19597491	Gudbjartsson DF	2009-07-13	Nat Genet	www.ncbi.nlm.nih.gov/pubmed/19597491	A sequence variant in ZFHX3 on 16q22 associates with atrial fibrillation and ischemic stroke.	Atrial fibrillation	2,385 European ancestry cases, 33,752 European ancestry controls	up to 2,427 European ancestry cases, 3,379 European ancestry controls, 286 Han Chinese ancestry cases, 2,763 Han Chinese ancestry controls	4q25	4	110789013	intergenic	PITX2 - LINC01438	ENSG00000164093	ENSG00000249519		146890	5390	rs2200733-?	rs2200733	0	2200733	intergenic_variant	1	0.12	1e-14	14		1.42	[NR]	Illumina [303136]	N	atrial fibrillation	http://www.ebi.ac.uk/efo/EFO_0000275	GCST000446	Genome-wide genotyping array
2009-07-30	19597491	Gudbjartsson DF	2009-07-13	Nat Genet	www.ncbi.nlm.nih.gov/pubmed/19597491	A sequence variant in ZFHX3 on 16q22 associates with atrial fibrillation and ischemic stroke.	Atrial fibrillation	2,385 European ancestry cases, 33,752 European ancestry controls	up to 2,427 European ancestry cases, 3,379 European ancestry controls, 286 Han Chinese ancestry cases, 2,763 Han Chinese ancestry controls	16q22.3	16	72995261	ZFHX3	ZFHX3			ENSG00000140836			rs7193343-T	rs7193343	0	7193343	intron_variant	0	NR	1e-10	10		1.21	[1.14-1.29]	Illumina [303136]	N	atrial fibrillation	http://www.ebi.ac.uk/efo/EFO_0000275	GCST000446	Genome-wide genotyping array
2008-06-16	17603472	Gudbjartsson DF	2007-07-01	Nature	www.ncbi.nlm.nih.gov/pubmed/17603472	Variants conferring risk of atrial fibrillation on chromosome 4q25.	Atrial fibrillation/atrial flutter	550 European ancestry cases, 4,476 European ancestry controls	3,030 European ancestry cases, 14,780 European ancestry controls, 333 Han Chinese ancestry cases, 2,836 Han Chinese ancestry controls	4q25	4	110799605	PITX2, ENPEP	LINC01438 - MIR297	ENSG00000249519	ENSG00000215961		2261	60977	rs10033464-T	rs10033464	0	10033464	intergenic_variant	1	0.08	7e-11	10.1549		1.39	[1.26-1.53]	Illumina [316515]	N	atrial fibrillation	http://www.ebi.ac.uk/efo/EFO_0000275	GCST000051	Genome-wide genotyping array
2008-06-16	17603472	Gudbjartsson DF	2007-07-01	Nature	www.ncbi.nlm.nih.gov/pubmed/17603472	Variants conferring risk of atrial fibrillation on chromosome 4q25.	Atrial fibrillation/atrial flutter	550 European ancestry cases, 4,476 European ancestry controls	3,030 European ancestry cases, 14,780 European ancestry controls, 333 Han Chinese ancestry cases, 2,836 Han Chinese ancestry controls	4q25	4	110789013	PITX2, ENPEP	PITX2 - LINC01438	ENSG00000164093	ENSG00000249519		146890	5390	rs2200733-T	rs2200733	0	2200733	intergenic_variant	1	0.11	3e-41	40.5229		1.72	[1.59-1.86]	Illumina [316515]	N	atrial fibrillation	http://www.ebi.ac.uk/efo/EFO_0000275	GCST000051	Genome-wide genotyping array
2021-12-14	34594039	Sakaue S	2021-09-30	Nat Genet	www.ncbi.nlm.nih.gov/pubmed/34594039	A cross-population atlas of genetic associations for 220 human phenotypes.	Atrial fibrillation/atrial flutter	29,212 European ancestry cases, 400,539 European ancestry controls, 4,150 East Asian ancestry cases, 155,540 East Asian ancestry controls	NA	1p36.22	1	10329982		KIF1B			ENSG00000054523			rs551033057-G	rs551033057	0	551033057	intron_variant	0	NR	2e-11	10.699		0.6676	[0.47-0.86] unit increase	Affymetrix, Illumina [25830072] (imputed)	N	atrial fibrillation	http://www.ebi.ac.uk/efo/EFO_0000275	GCST90018796	Genome-wide genotyping array
2021-12-14	34594039	Sakaue S	2021-09-30	Nat Genet	www.ncbi.nlm.nih.gov/pubmed/34594039	A cross-population atlas of genetic associations for 220 human phenotypes.	Atrial fibrillation/atrial flutter	29,212 European ancestry cases, 400,539 European ancestry controls, 4,150 East Asian ancestry cases, 155,540 East Asian ancestry controls	NA	1p13.2	1	111908825		KCND3			ENSG00000171385			rs2120436-T	rs2120436	0	2120436	intron_variant	0	NR	7e-14	13.1549		0.0835	[0.062-0.105] unit decrease	Affymetrix, Illumina [25830072] (imputed)	N	atrial fibrillation	http://www.ebi.ac.uk/efo/EFO_0000275	GCST90018796	Genome-wide genotyping array
2021-12-14	34594039	Sakaue S	2021-09-30	Nat Genet	www.ncbi.nlm.nih.gov/pubmed/34594039	A cross-population atlas of genetic associations for 220 human phenotypes.	Atrial fibrillation/atrial flutter	29,212 European ancestry cases, 400,539 European ancestry controls, 4,150 East Asian ancestry cases, 155,540 East Asian ancestry controls	NA	1p13.1	1	115768197		CASQ2			ENSG00000118729			rs4484922-C	rs4484922	0	4484922	intron_variant	0	NR	8e-09	8.09691		0.0581	[0.038-0.078] unit decrease	Affymetrix, Illumina [25830072] (imputed)	N	atrial fibrillation	http://www.ebi.ac.uk/efo/EFO_0000275	GCST90018796	Genome-wide genotyping array
2021-12-14	34594039	Sakaue S	2021-09-30	Nat Genet	www.ncbi.nlm.nih.gov/pubmed/34594039	A cross-population atlas of genetic associations for 220 human phenotypes.	Atrial fibrillation/atrial flutter	29,212 European ancestry cases, 400,539 European ancestry controls, 4,150 East Asian ancestry cases, 155,540 East Asian ancestry controls	NA	1q21.2	1	147783720		GJA5 - GJA8	ENSG00000265107	ENSG00000121634		10358	119075	rs79187193-A	rs79187193	0	79187193	intron_variant	1	NR	8e-09	8.09691		0.136	[0.09-0.182] unit decrease	Affymetrix, Illumina [25830072] (imputed)	N	atrial fibrillation	http://www.ebi.ac.uk/efo/EFO_0000275	GCST90018796	Genome-wide genotyping array
2021-12-14	34594039	Sakaue S	2021-09-30	Nat Genet	www.ncbi.nlm.nih.gov/pubmed/34594039	A cross-population atlas of genetic associations for 220 human phenotypes.	Atrial fibrillation/atrial flutter	29,212 European ancestry cases, 400,539 European ancestry controls, 4,150 East Asian ancestry cases, 155,540 East Asian ancestry controls	NA	1q21.3	1	154873058		KCNN3 - PMVK	ENSG00000143603	ENSG00000163344		2777	51682	rs11264278-C	rs11264278	0	11264278	intergenic_variant	1	NR	4e-41	40.3979		0.1396	[0.12-0.16] unit increase	Affymetrix, Illumina [25830072] (imputed)	N	atrial fibrillation	http://www.ebi.ac.uk/efo/EFO_0000275	GCST90018796	Genome-wide genotyping array
2021-12-14	34594039	Sakaue S	2021-09-30	Nat Genet	www.ncbi.nlm.nih.gov/pubmed/34594039	A cross-population atlas of genetic associations for 220 human phenotypes.	Atrial fibrillation/atrial flutter	29,212 European ancestry cases, 400,539 European ancestry controls, 4,150 East Asian ancestry cases, 155,540 East Asian ancestry controls	NA	1q24.2	1	170224684		LINC01681			ENSG00000233985			rs72700114-C	rs72700114	0	72700114	intron_variant	0	NR	2e-29	28.699		0.2272	[0.19-0.27] unit increase	Affymetrix, Illumina [25830072] (imputed)	N	atrial fibrillation	http://www.ebi.ac.uk/efo/EFO_0000275	GCST90018796	Genome-wide genotyping array
2021-12-14	34594039	Sakaue S	2021-09-30	Nat Genet	www.ncbi.nlm.nih.gov/pubmed/34594039	A cross-population atlas of genetic associations for 220 human phenotypes.	Atrial fibrillation/atrial flutter	29,212 European ancestry cases, 400,539 European ancestry controls, 4,150 East Asian ancestry cases, 155,540 East Asian ancestry controls	NA	1q32.1	1	203059583		PPFIA4			ENSG00000143847			rs4590732-G	rs4590732	0	4590732	intron_variant	0	NR	4e-23	22.3979		0.0944	[0.076-0.113] unit decrease	Affymetrix, Illumina [25830072] (imputed)	N	atrial fibrillation	http://www.ebi.ac.uk/efo/EFO_0000275	GCST90018796	Genome-wide genotyping array
2021-12-14	34594039	Sakaue S	2021-09-30	Nat Genet	www.ncbi.nlm.nih.gov/pubmed/34594039	A cross-population atlas of genetic associations for 220 human phenotypes.	Atrial fibrillation/atrial flutter	29,212 European ancestry cases, 400,539 European ancestry controls, 4,150 East Asian ancestry cases, 155,540 East Asian ancestry controls	NA	3q26.33	3	179452706		GNB4 - MTHFD2P7	ENSG00000114450	ENSG00000181260		1230	11640	rs4855075-T	rs4855075	0	4855075	regulatory_region_variant	1	NR	2e-09	8.69897		0.0844	[0.057-0.112] unit increase	Affymetrix, Illumina [25830072] (imputed)	N	atrial fibrillation	http://www.ebi.ac.uk/efo/EFO_0000275	GCST90018796	Genome-wide genotyping array
2021-12-14	34594039	Sakaue S	2021-09-30	Nat Genet	www.ncbi.nlm.nih.gov/pubmed/34594039	A cross-population atlas of genetic associations for 220 human phenotypes.	Atrial fibrillation/atrial flutter	29,212 European ancestry cases, 400,539 European ancestry controls, 4,150 East Asian ancestry cases, 155,540 East Asian ancestry controls	NA	3p24.2	3	24421744		THRB			ENSG00000151090			rs73041705-C	rs73041705	0	73041705	intron_variant	0	NR	2e-08	7.69897		0.0576	[0.037-0.078] unit decrease	Affymetrix, Illumina [25830072] (imputed)	N	atrial fibrillation	http://www.ebi.ac.uk/efo/EFO_0000275	GCST90018796	Genome-wide genotyping array
2021-12-14	34594039	Sakaue S	2021-09-30	Nat Genet	www.ncbi.nlm.nih.gov/pubmed/34594039	A cross-population atlas of genetic associations for 220 human phenotypes.	Atrial fibrillation/atrial flutter	29,212 European ancestry cases, 400,539 European ancestry controls, 4,150 East Asian ancestry cases, 155,540 East Asian ancestry controls	NA	3p22.2	3	38725824		SCN10A			ENSG00000185313			rs6801957-C	rs6801957	0	6801957	intron_variant	0	NR	3e-11	10.5229		0.0642	[0.045-0.083] unit increase	Affymetrix, Illumina [25830072] (imputed)	N	atrial fibrillation	http://www.ebi.ac.uk/efo/EFO_0000275	GCST90018796	Genome-wide genotyping array
2021-12-14	34594039	Sakaue S	2021-09-30	Nat Genet	www.ncbi.nlm.nih.gov/pubmed/34594039	A cross-population atlas of genetic associations for 220 human phenotypes.	Atrial fibrillation/atrial flutter	29,212 European ancestry cases, 400,539 European ancestry controls, 4,150 East Asian ancestry cases, 155,540 East Asian ancestry controls	NA	3p14.1	3	66403767		LRIG1			ENSG00000144749			rs34080181-A	rs34080181	0	34080181	intron_variant	0	NR	2e-08	7.69897		0.0555	[0.036-0.075] unit decrease	Affymetrix, Illumina [25830072] (imputed)	N	atrial fibrillation	http://www.ebi.ac.uk/efo/EFO_0000275	GCST90018796	Genome-wide genotyping array
2021-12-14	34594039	Sakaue S	2021-09-30	Nat Genet	www.ncbi.nlm.nih.gov/pubmed/34594039	A cross-population atlas of genetic associations for 220 human phenotypes.	Atrial fibrillation/atrial flutter	29,212 European ancestry cases, 400,539 European ancestry controls, 4,150 East Asian ancestry cases, 155,540 East Asian ancestry controls	NA	3p14.1	3	69350572		FRMD4B			ENSG00000114541			rs9310148-C	rs9310148	0	9310148	intron_variant	0	NR	5e-09	8.30103		0.0576	[0.038-0.077] unit decrease	Affymetrix, Illumina [25830072] (imputed)	N	atrial fibrillation	http://www.ebi.ac.uk/efo/EFO_0000275	GCST90018796	Genome-wide genotyping array
2021-12-14	34594039	Sakaue S	2021-09-30	Nat Genet	www.ncbi.nlm.nih.gov/pubmed/34594039	A cross-population atlas of genetic associations for 220 human phenotypes.	Atrial fibrillation/atrial flutter	29,212 European ancestry cases, 400,539 European ancestry controls, 4,150 East Asian ancestry cases, 155,540 East Asian ancestry controls	NA	3p11.1	3	89440379		EPHA3			ENSG00000044524			rs6771054-C	rs6771054	0	6771054	intron_variant	0	NR	3e-09	8.52288		0.0587	[0.039-0.078] unit decrease	Affymetrix, Illumina [25830072] (imputed)	N	atrial fibrillation	http://www.ebi.ac.uk/efo/EFO_0000275	GCST90018796	Genome-wide genotyping array
2021-12-14	34594039	Sakaue S	2021-09-30	Nat Genet	www.ncbi.nlm.nih.gov/pubmed/34594039	A cross-population atlas of genetic associations for 220 human phenotypes.	Atrial fibrillation/atrial flutter	29,212 European ancestry cases, 400,539 European ancestry controls, 4,150 East Asian ancestry cases, 155,540 East Asian ancestry controls	NA	4q25	4	110795357		LINC01438			ENSG00000249519			rs12644625-T	rs12644625	0	12644625	intron_variant	0	NR	6e-306	305.222		0.4969	[0.47-0.52] unit increase	Affymetrix, Illumina [25830072] (imputed)	N	atrial fibrillation	http://www.ebi.ac.uk/efo/EFO_0000275	GCST90018796	Genome-wide genotyping array
2021-12-14	34594039	Sakaue S	2021-09-30	Nat Genet	www.ncbi.nlm.nih.gov/pubmed/34594039	A cross-population atlas of genetic associations for 220 human phenotypes.	Atrial fibrillation/atrial flutter	29,212 European ancestry cases, 400,539 European ancestry controls, 4,150 East Asian ancestry cases, 155,540 East Asian ancestry controls	NA	4q21.21	4	80243569		PRDM8 - FGF5	ENSG00000152784	ENSG00000138675		39240	23070	rs1458038-T	rs1458038	0	1458038	intergenic_variant	1	NR	1e-10	10		0.0649	[0.045-0.084] unit increase	Affymetrix, Illumina [25830072] (imputed)	N	atrial fibrillation	http://www.ebi.ac.uk/efo/EFO_0000275	GCST90018796	Genome-wide genotyping array
2021-12-14	34594039	Sakaue S	2021-09-30	Nat Genet	www.ncbi.nlm.nih.gov/pubmed/34594039	A cross-population atlas of genetic associations for 220 human phenotypes.	Atrial fibrillation/atrial flutter	29,212 European ancestry cases, 400,539 European ancestry controls, 4,150 East Asian ancestry cases, 155,540 East Asian ancestry controls	NA	5q22.3	5	114423288		KCNN2			ENSG00000080709			rs337684-C	rs337684	0	337684	intron_variant	0	NR	6e-09	8.22185		0.0577	[0.038-0.077] unit increase	Affymetrix, Illumina [25830072] (imputed)	N	atrial fibrillation	http://www.ebi.ac.uk/efo/EFO_0000275	GCST90018796	Genome-wide genotyping array
2021-12-14	34594039	Sakaue S	2021-09-30	Nat Genet	www.ncbi.nlm.nih.gov/pubmed/34594039	A cross-population atlas of genetic associations for 220 human phenotypes.	Atrial fibrillation/atrial flutter	29,212 European ancestry cases, 400,539 European ancestry controls, 4,150 East Asian ancestry cases, 155,540 East Asian ancestry controls	NA	5q23.2	5	123120403		PRDM6			ENSG00000061455			rs17149944-A	rs17149944	0	17149944	intron_variant	0	NR	1e-08	8		0.0682	[0.045-0.092] unit increase	Affymetrix, Illumina [25830072] (imputed)	N	atrial fibrillation	http://www.ebi.ac.uk/efo/EFO_0000275	GCST90018796	Genome-wide genotyping array
2021-12-14	34594039	Sakaue S	2021-09-30	Nat Genet	www.ncbi.nlm.nih.gov/pubmed/34594039	A cross-population atlas of genetic associations for 220 human phenotypes.	Atrial fibrillation/atrial flutter	29,212 European ancestry cases, 400,539 European ancestry controls, 4,150 East Asian ancestry cases, 155,540 East Asian ancestry controls	NA	5q31.2	5	138070140		RNU6-1148P - WNT8A	ENSG00000222924	ENSG00000061492		682	13850	rs141654122-T	rs141654122	0	141654122	intergenic_variant	1	NR	2e-21	20.699		0.1046	[0.083-0.126] unit increase	Affymetrix, Illumina [25830072] (imputed)	N	atrial fibrillation	http://www.ebi.ac.uk/efo/EFO_0000275	GCST90018796	Genome-wide genotyping array
2021-12-14	34594039	Sakaue S	2021-09-30	Nat Genet	www.ncbi.nlm.nih.gov/pubmed/34594039	A cross-population atlas of genetic associations for 220 human phenotypes.	Atrial fibrillation/atrial flutter	29,212 European ancestry cases, 400,539 European ancestry controls, 4,150 East Asian ancestry cases, 155,540 East Asian ancestry controls	NA	5q35.1	5	173247874		NKX2-5 - Y_RNA	ENSG00000183072	ENSG00000280632		12563	6316	rs6874428-C	rs6874428	0	6874428	regulatory_region_variant	1	NR	3e-14	13.5229		0.0752	[0.056-0.095] unit decrease	Affymetrix, Illumina [25830072] (imputed)	N	atrial fibrillation	http://www.ebi.ac.uk/efo/EFO_0000275	GCST90018796	Genome-wide genotyping array
2021-12-14	34594039	Sakaue S	2021-09-30	Nat Genet	www.ncbi.nlm.nih.gov/pubmed/34594039	A cross-population atlas of genetic associations for 220 human phenotypes.	Atrial fibrillation/atrial flutter	29,212 European ancestry cases, 400,539 European ancestry controls, 4,150 East Asian ancestry cases, 155,540 East Asian ancestry controls	NA	6q22.1	6	117208687		RNA5SP214 - VGLL2	ENSG00000200248	ENSG00000170162		147888	56871	rs11153653-C	rs11153653	0	11153653	intergenic_variant	1	NR	2e-08	7.69897		0.0569	[0.037-0.077] unit increase	Affymetrix, Illumina [25830072] (imputed)	N	atrial fibrillation	http://www.ebi.ac.uk/efo/EFO_0000275	GCST90018796	Genome-wide genotyping array
2021-12-14	34594039	Sakaue S	2021-09-30	Nat Genet	www.ncbi.nlm.nih.gov/pubmed/34594039	A cross-population atlas of genetic associations for 220 human phenotypes.	Atrial fibrillation/atrial flutter	29,212 European ancestry cases, 400,539 European ancestry controls, 4,150 East Asian ancestry cases, 155,540 East Asian ancestry controls	NA	6q22.31	6	118370282		SLC35F1 - CEP85L	ENSG00000196376	ENSG00000111860		52606	90490	rs77710920-C	rs77710920	0	77710920	intergenic_variant	1	NR	3e-08	7.52288		0.1325	[0.086-0.179] unit increase	Affymetrix, Illumina [25830072] (imputed)	N	atrial fibrillation	http://www.ebi.ac.uk/efo/EFO_0000275	GCST90018796	Genome-wide genotyping array
2021-12-14	34594039	Sakaue S	2021-09-30	Nat Genet	www.ncbi.nlm.nih.gov/pubmed/34594039	A cross-population atlas of genetic associations for 220 human phenotypes.	Atrial fibrillation/atrial flutter	29,212 European ancestry cases, 400,539 European ancestry controls, 4,150 East Asian ancestry cases, 155,540 East Asian ancestry controls	NA	6q22.31	6	122068760		HMGB3P18 - RNU1-18P	ENSG00000220184	ENSG00000199932		209992	142888	rs868155-T	rs868155	0	868155	intergenic_variant	1	NR	1e-10	10		0.064	[0.045-0.083] unit decrease	Affymetrix, Illumina [25830072] (imputed)	N	atrial fibrillation	http://www.ebi.ac.uk/efo/EFO_0000275	GCST90018796	Genome-wide genotyping array
2021-12-14	34594039	Sakaue S	2021-09-30	Nat Genet	www.ncbi.nlm.nih.gov/pubmed/34594039	A cross-population atlas of genetic associations for 220 human phenotypes.	Atrial fibrillation/atrial flutter	29,212 European ancestry cases, 400,539 European ancestry controls, 4,150 East Asian ancestry cases, 155,540 East Asian ancestry controls	NA	6q25.1	6	149077964		UST - TAB2	ENSG00000111962	ENSG00000055208		974	140677	rs117984853-T	rs117984853	0	117984853	regulatory_region_variant	1	NR	2e-16	15.699		0.1387	[0.11-0.17] unit increase	Affymetrix, Illumina [25830072] (imputed)	N	atrial fibrillation	http://www.ebi.ac.uk/efo/EFO_0000275	GCST90018796	Genome-wide genotyping array
2021-12-14	34594039	Sakaue S	2021-09-30	Nat Genet	www.ncbi.nlm.nih.gov/pubmed/34594039	A cross-population atlas of genetic associations for 220 human phenotypes.	Atrial fibrillation/atrial flutter	29,212 European ancestry cases, 400,539 European ancestry controls, 4,150 East Asian ancestry cases, 155,540 East Asian ancestry controls	NA	6p22.3	6	16413394		ATXN1			ENSG00000124788			rs7770062-A	rs7770062	0	7770062	intron_variant	0	NR	8e-18	17.0969		0.1293	[0.1-0.159] unit decrease	Affymetrix, Illumina [25830072] (imputed)	N	atrial fibrillation	http://www.ebi.ac.uk/efo/EFO_0000275	GCST90018796	Genome-wide genotyping array
2021-12-14	34594039	Sakaue S	2021-09-30	Nat Genet	www.ncbi.nlm.nih.gov/pubmed/34594039	A cross-population atlas of genetic associations for 220 human phenotypes.	Atrial fibrillation/atrial flutter	29,212 European ancestry cases, 400,539 European ancestry controls, 4,150 East Asian ancestry cases, 155,540 East Asian ancestry controls	NA	6p22.3	6	18209878		KDM1B			ENSG00000165097			rs34969716-A	rs34969716	0	34969716	intron_variant	0	NR	1e-12	12		0.0732	[0.053-0.093] unit increase	Affymetrix, Illumina [25830072] (imputed)	N	atrial fibrillation	http://www.ebi.ac.uk/efo/EFO_0000275	GCST90018796	Genome-wide genotyping array
2021-12-14	34594039	Sakaue S	2021-09-30	Nat Genet	www.ncbi.nlm.nih.gov/pubmed/34594039	A cross-population atlas of genetic associations for 220 human phenotypes.	Atrial fibrillation/atrial flutter	29,212 European ancestry cases, 400,539 European ancestry controls, 4,150 East Asian ancestry cases, 155,540 East Asian ancestry controls	NA	6p21.2	6	36678191		DINOL, CDKN1A			ENSG00000285244, ENSG00000124762			rs730506-C	rs730506	0	730506	non_coding_transcript_exon_variant	0	NR	1e-08	8		0.0697	[0.046-0.094] unit decrease	Affymetrix, Illumina [25830072] (imputed)	N	atrial fibrillation	http://www.ebi.ac.uk/efo/EFO_0000275	GCST90018796	Genome-wide genotyping array
2021-12-14	34594039	Sakaue S	2021-09-30	Nat Genet	www.ncbi.nlm.nih.gov/pubmed/34594039	A cross-population atlas of genetic associations for 220 human phenotypes.	Atrial fibrillation/atrial flutter	29,212 European ancestry cases, 400,539 European ancestry controls, 4,150 East Asian ancestry cases, 155,540 East Asian ancestry controls	NA	6q14.3	6	87258847		ZNF292			ENSG00000188994			rs9362415-G	rs9362415	0	9362415	missense_variant	0	NR	4e-08	7.39794		0.0509	[0.033-0.069] unit decrease	Affymetrix, Illumina [25830072] (imputed)	N	atrial fibrillation	http://www.ebi.ac.uk/efo/EFO_0000275	GCST90018796	Genome-wide genotyping array
2021-12-14	34594039	Sakaue S	2021-09-30	Nat Genet	www.ncbi.nlm.nih.gov/pubmed/34594039	A cross-population atlas of genetic associations for 220 human phenotypes.	Atrial fibrillation/atrial flutter	29,212 European ancestry cases, 400,539 European ancestry controls, 4,150 East Asian ancestry cases, 155,540 East Asian ancestry controls	NA	7q31.2	7	116551247		CAV1			ENSG00000105974			rs11773845-A	rs11773845	0	11773845	intron_variant	0	NR	8e-31	30.0969		0.1094	[0.091-0.128] unit increase	Affymetrix, Illumina [25830072] (imputed)	N	atrial fibrillation	http://www.ebi.ac.uk/efo/EFO_0000275	GCST90018796	Genome-wide genotyping array
2021-12-14	34594039	Sakaue S	2021-09-30	Nat Genet	www.ncbi.nlm.nih.gov/pubmed/34594039	A cross-population atlas of genetic associations for 220 human phenotypes.	Atrial fibrillation/atrial flutter	29,212 European ancestry cases, 400,539 European ancestry controls, 4,150 East Asian ancestry cases, 155,540 East Asian ancestry controls	NA	7p21.2	7	14334089		DGKB			ENSG00000136267			rs12154315-T	rs12154315	0	12154315	intron_variant	0	NR	8e-11	10.0969		0.0686	[0.048-0.089] unit increase	Affymetrix, Illumina [25830072] (imputed)	N	atrial fibrillation	http://www.ebi.ac.uk/efo/EFO_0000275	GCST90018796	Genome-wide genotyping array
2021-12-14	34594039	Sakaue S	2021-09-30	Nat Genet	www.ncbi.nlm.nih.gov/pubmed/34594039	A cross-population atlas of genetic associations for 220 human phenotypes.	Atrial fibrillation/atrial flutter	29,212 European ancestry cases, 400,539 European ancestry controls, 4,150 East Asian ancestry cases, 155,540 East Asian ancestry controls	NA	8q24.13	8	123533862		FBXO32			ENSG00000156804			rs78332318-T	rs78332318	0	78332318	intron_variant	0	NR	9e-17	16.0458		0.1755	[0.13-0.22] unit increase	Affymetrix, Illumina [25830072] (imputed)	N	atrial fibrillation	http://www.ebi.ac.uk/efo/EFO_0000275	GCST90018796	Genome-wide genotyping array
2021-12-14	34594039	Sakaue S	2021-09-30	Nat Genet	www.ncbi.nlm.nih.gov/pubmed/34594039	A cross-population atlas of genetic associations for 220 human phenotypes.	Atrial fibrillation/atrial flutter	29,212 European ancestry cases, 400,539 European ancestry controls, 4,150 East Asian ancestry cases, 155,540 East Asian ancestry controls	NA	8q24.3	8	140677101		PTK2			ENSG00000169398			rs13268718-G	rs13268718	0	13268718	intron_variant	0	NR	2e-09	8.69897		0.0563	[0.038-0.075] unit decrease	Affymetrix, Illumina [25830072] (imputed)	N	atrial fibrillation	http://www.ebi.ac.uk/efo/EFO_0000275	GCST90018796	Genome-wide genotyping array
2021-12-14	34594039	Sakaue S	2021-09-30	Nat Genet	www.ncbi.nlm.nih.gov/pubmed/34594039	A cross-population atlas of genetic associations for 220 human phenotypes.	Atrial fibrillation/atrial flutter	29,212 European ancestry cases, 400,539 European ancestry controls, 4,150 East Asian ancestry cases, 155,540 East Asian ancestry controls	NA	8p22	8	17939376		PCM1			ENSG00000078674			rs139743358-ATAACAATATTATG	rs139743358	0	139743358	intron_variant	0	NR	1e-08	8		0.0716	[0.047-0.096] unit increase	Affymetrix, Illumina [25830072] (imputed)	N	atrial fibrillation	http://www.ebi.ac.uk/efo/EFO_0000275	GCST90018796	Genome-wide genotyping array
2021-12-14	34594039	Sakaue S	2021-09-30	Nat Genet	www.ncbi.nlm.nih.gov/pubmed/34594039	A cross-population atlas of genetic associations for 220 human phenotypes.	Atrial fibrillation/atrial flutter	29,212 European ancestry cases, 400,539 European ancestry controls, 4,150 East Asian ancestry cases, 155,540 East Asian ancestry controls	NA	2q31.1	2	174648092		WIPF1			ENSG00000115935			rs7574892-A	rs7574892	0	7574892	intron_variant	0	NR	2e-09	8.69897		0.0566	[0.038-0.075] unit increase	Affymetrix, Illumina [25830072] (imputed)	N	atrial fibrillation	http://www.ebi.ac.uk/efo/EFO_0000275	GCST90018796	Genome-wide genotyping array
2021-12-14	34594039	Sakaue S	2021-09-30	Nat Genet	www.ncbi.nlm.nih.gov/pubmed/34594039	A cross-population atlas of genetic associations for 220 human phenotypes.	Atrial fibrillation/atrial flutter	29,212 European ancestry cases, 400,539 European ancestry controls, 4,150 East Asian ancestry cases, 155,540 East Asian ancestry controls	NA	2q31.2	2	178549906		TTN-AS1, TTN			ENSG00000237298, ENSG00000155657			rs890578-A	rs890578	0	890578	non_coding_transcript_exon_variant	0	NR	2e-19	18.699		0.1076	[0.084-0.131] unit increase	Affymetrix, Illumina [25830072] (imputed)	N	atrial fibrillation	http://www.ebi.ac.uk/efo/EFO_0000275	GCST90018796	Genome-wide genotyping array
2021-12-14	34594039	Sakaue S	2021-09-30	Nat Genet	www.ncbi.nlm.nih.gov/pubmed/34594039	A cross-population atlas of genetic associations for 220 human phenotypes.	Atrial fibrillation/atrial flutter	29,212 European ancestry cases, 400,539 European ancestry controls, 4,150 East Asian ancestry cases, 155,540 East Asian ancestry controls	NA	2q33.1	2	200306468		SPATS2L			ENSG00000196141			rs10931898-G	rs10931898	0	10931898	5_prime_UTR_variant	0	NR	7e-15	14.1549		0.074	[0.055-0.093] unit increase	Affymetrix, Illumina [25830072] (imputed)	N	atrial fibrillation	http://www.ebi.ac.uk/efo/EFO_0000275	GCST90018796	Genome-wide genotyping array
2021-12-14	34594039	Sakaue S	2021-09-30	Nat Genet	www.ncbi.nlm.nih.gov/pubmed/34594039	A cross-population atlas of genetic associations for 220 human phenotypes.	Atrial fibrillation/atrial flutter	29,212 European ancestry cases, 400,539 European ancestry controls, 4,150 East Asian ancestry cases, 155,540 East Asian ancestry controls	NA	2p15	2	61138961		KIAA1841 - C2orf74	ENSG00000162929	ENSG00000237651		927	6107	rs148785604-TTTCCTTCC	rs148785604	0	148785604	intron_variant	1	NR	6e-09	8.22185		0.0705	[0.047-0.094] unit increase	Affymetrix, Illumina [25830072] (imputed)	N	atrial fibrillation	http://www.ebi.ac.uk/efo/EFO_0000275	GCST90018796	Genome-wide genotyping array
2021-12-14	34594039	Sakaue S	2021-09-30	Nat Genet	www.ncbi.nlm.nih.gov/pubmed/34594039	A cross-population atlas of genetic associations for 220 human phenotypes.	Atrial fibrillation/atrial flutter	29,212 European ancestry cases, 400,539 European ancestry controls, 4,150 East Asian ancestry cases, 155,540 East Asian ancestry controls	NA	2p14	2	65056838		CEP68			ENSG00000011523			rs74181299-C	rs74181299	0	74181299	intron_variant	0	NR	5e-15	14.301		0.0757	[0.057-0.095] unit decrease	Affymetrix, Illumina [25830072] (imputed)	N	atrial fibrillation	http://www.ebi.ac.uk/efo/EFO_0000275	GCST90018796	Genome-wide genotyping array
2021-12-14	34594039	Sakaue S	2021-09-30	Nat Genet	www.ncbi.nlm.nih.gov/pubmed/34594039	A cross-population atlas of genetic associations for 220 human phenotypes.	Atrial fibrillation/atrial flutter	29,212 European ancestry cases, 400,539 European ancestry controls, 4,150 East Asian ancestry cases, 155,540 East Asian ancestry controls	NA	2p13.3	2	69918585		MXD1			ENSG00000059728			rs6546558-T	rs6546558	0	6546558	intron_variant	0	NR	3e-09	8.52288		0.0557	[0.037-0.074] unit decrease	Affymetrix, Illumina [25830072] (imputed)	N	atrial fibrillation	http://www.ebi.ac.uk/efo/EFO_0000275	GCST90018796	Genome-wide genotyping array
2021-12-14	34594039	Sakaue S	2021-09-30	Nat Genet	www.ncbi.nlm.nih.gov/pubmed/34594039	A cross-population atlas of genetic associations for 220 human phenotypes.	Atrial fibrillation/atrial flutter	29,212 European ancestry cases, 400,539 European ancestry controls, 4,150 East Asian ancestry cases, 155,540 East Asian ancestry controls	NA	3q13.2	3	111873329		PHLDB2			ENSG00000144824			rs397874511-GT	rs397874511	1	5851800	intron_variant	0	NR	2e-11	10.699		0.0937	[0.066-0.121] unit decrease	Affymetrix, Illumina [25830072] (imputed)	N	atrial fibrillation	http://www.ebi.ac.uk/efo/EFO_0000275	GCST90018796	Genome-wide genotyping array
2021-12-14	34594039	Sakaue S	2021-09-30	Nat Genet	www.ncbi.nlm.nih.gov/pubmed/34594039	A cross-population atlas of genetic associations for 220 human phenotypes.	Atrial fibrillation/atrial flutter	29,212 European ancestry cases, 400,539 European ancestry controls, 4,150 East Asian ancestry cases, 155,540 East Asian ancestry controls	NA	3p25.2	3	12800305		CAND2			ENSG00000144712			rs7650482-G	rs7650482	0	7650482	intron_variant	0	NR	9e-17	16.0458		0.0812	[0.062-0.1] unit increase	Affymetrix, Illumina [25830072] (imputed)	N	atrial fibrillation	http://www.ebi.ac.uk/efo/EFO_0000275	GCST90018796	Genome-wide genotyping array
2021-12-14	34594039	Sakaue S	2021-09-30	Nat Genet	www.ncbi.nlm.nih.gov/pubmed/34594039	A cross-population atlas of genetic associations for 220 human phenotypes.	Atrial fibrillation/atrial flutter	29,212 European ancestry cases, 400,539 European ancestry controls, 4,150 East Asian ancestry cases, 155,540 East Asian ancestry controls	NA	8p21.3	8	21946224		XPO7			ENSG00000130227			rs7846485-A	rs7846485	0	7846485	intron_variant	0	NR	6e-09	8.22185		0.0868	[0.058-0.116] unit decrease	Affymetrix, Illumina [25830072] (imputed)	N	atrial fibrillation	http://www.ebi.ac.uk/efo/EFO_0000275	GCST90018796	Genome-wide genotyping array
2021-12-14	34594039	Sakaue S	2021-09-30	Nat Genet	www.ncbi.nlm.nih.gov/pubmed/34594039	A cross-population atlas of genetic associations for 220 human phenotypes.	Atrial fibrillation/atrial flutter	29,212 European ancestry cases, 400,539 European ancestry controls, 4,150 East Asian ancestry cases, 155,540 East Asian ancestry controls	NA	8q21.13	8	76948760		ZFHX4 - MIR3149	ENSG00000091656	ENSG00000266712		81479	18008	rs113304312-G	rs113304312	0	113304312	intergenic_variant	1	NR	2e-08	7.69897		0.1094	[0.071-0.148] unit decrease	Affymetrix, Illumina [25830072] (imputed)	N	atrial fibrillation	http://www.ebi.ac.uk/efo/EFO_0000275	GCST90018796	Genome-wide genotyping array
2021-12-14	34594039	Sakaue S	2021-09-30	Nat Genet	www.ncbi.nlm.nih.gov/pubmed/34594039	A cross-population atlas of genetic associations for 220 human phenotypes.	Atrial fibrillation/atrial flutter	29,212 European ancestry cases, 400,539 European ancestry controls, 4,150 East Asian ancestry cases, 155,540 East Asian ancestry controls	NA	9q22.32	9	95129587		FANCC			ENSG00000158169			rs149672087-T	rs149672087	0	149672087	intron_variant	0	NR	3e-15	14.5229		0.9792	[0.74-1.22] unit increase	Affymetrix, Illumina [25830072] (imputed)	N	atrial fibrillation	http://www.ebi.ac.uk/efo/EFO_0000275	GCST90018796	Genome-wide genotyping array
2021-12-14	34594039	Sakaue S	2021-09-30	Nat Genet	www.ncbi.nlm.nih.gov/pubmed/34594039	A cross-population atlas of genetic associations for 220 human phenotypes.	Atrial fibrillation/atrial flutter	29,212 European ancestry cases, 400,539 European ancestry controls, 4,150 East Asian ancestry cases, 155,540 East Asian ancestry controls	NA	10q24.33	10	103574950		NEURL1			ENSG00000107954			rs185158502-G	rs185158502	0	185158502	intron_variant	0	NR	5e-50	49.301		2.7338	[2.37-3.09] unit increase	Affymetrix, Illumina [25830072] (imputed)	N	atrial fibrillation	http://www.ebi.ac.uk/efo/EFO_0000275	GCST90018796	Genome-wide genotyping array
2021-12-14	34594039	Sakaue S	2021-09-30	Nat Genet	www.ncbi.nlm.nih.gov/pubmed/34594039	A cross-population atlas of genetic associations for 220 human phenotypes.	Atrial fibrillation/atrial flutter	29,212 European ancestry cases, 400,539 European ancestry controls, 4,150 East Asian ancestry cases, 155,540 East Asian ancestry controls	NA	10p12.31	10	20868692		NEBL			ENSG00000078114			rs2296610-T	rs2296610	0	2296610	missense_variant	0	NR	1e-08	8		0.1539	[0.1-0.21] unit increase	Affymetrix, Illumina [25830072] (imputed)	N	atrial fibrillation	http://www.ebi.ac.uk/efo/EFO_0000275	GCST90018796	Genome-wide genotyping array
2021-12-14	34594039	Sakaue S	2021-09-30	Nat Genet	www.ncbi.nlm.nih.gov/pubmed/34594039	A cross-population atlas of genetic associations for 220 human phenotypes.	Atrial fibrillation/atrial flutter	29,212 European ancestry cases, 400,539 European ancestry controls, 4,150 East Asian ancestry cases, 155,540 East Asian ancestry controls	NA	10q21.3	10	63229171		JMJD1C			ENSG00000171988			rs7916868-T	rs7916868	0	7916868	intron_variant	0	NR	5e-10	9.30103		0.0589	[0.04-0.078] unit increase	Affymetrix, Illumina [25830072] (imputed)	N	atrial fibrillation	http://www.ebi.ac.uk/efo/EFO_0000275	GCST90018796	Genome-wide genotyping array
2021-12-14	34594039	Sakaue S	2021-09-30	Nat Genet	www.ncbi.nlm.nih.gov/pubmed/34594039	A cross-population atlas of genetic associations for 220 human phenotypes.	Atrial fibrillation/atrial flutter	29,212 European ancestry cases, 400,539 European ancestry controls, 4,150 East Asian ancestry cases, 155,540 East Asian ancestry controls	NA	10q21.3	10	67504839		CTNNA3			ENSG00000183230			rs10823051-C	rs10823051	0	10823051	intron_variant	0	NR	2e-10	9.69897		0.08	[0.055-0.105] unit increase	Affymetrix, Illumina [25830072] (imputed)	N	atrial fibrillation	http://www.ebi.ac.uk/efo/EFO_0000275	GCST90018796	Genome-wide genotyping array
2021-12-14	34594039	Sakaue S	2021-09-30	Nat Genet	www.ncbi.nlm.nih.gov/pubmed/34594039	A cross-population atlas of genetic associations for 220 human phenotypes.	Atrial fibrillation/atrial flutter	29,212 European ancestry cases, 400,539 European ancestry controls, 4,150 East Asian ancestry cases, 155,540 East Asian ancestry controls	NA	10q22.2	10	73654586		SYNPO2L-AS1, SYNPO2L			ENSG00000271848, ENSG00000166317			rs60212594-C	rs60212594	0	60212594	intron_variant	0	NR	2e-16	15.699		0.1085	[0.083-0.134] unit decrease	Affymetrix, Illumina [25830072] (imputed)	N	atrial fibrillation	http://www.ebi.ac.uk/efo/EFO_0000275	GCST90018796	Genome-wide genotyping array
2021-12-14	34594039	Sakaue S	2021-09-30	Nat Genet	www.ncbi.nlm.nih.gov/pubmed/34594039	A cross-population atlas of genetic associations for 220 human phenotypes.	Atrial fibrillation/atrial flutter	29,212 European ancestry cases, 400,539 European ancestry controls, 4,150 East Asian ancestry cases, 155,540 East Asian ancestry controls	NA	11q24.3	11	128898062		KCNJ5			ENSG00000120457			rs78907918-C	rs78907918	0	78907918	intron_variant	0	NR	1e-14	14		0.1449	[0.11-0.18] unit increase	Affymetrix, Illumina [25830072] (imputed)	N	atrial fibrillation	http://www.ebi.ac.uk/efo/EFO_0000275	GCST90018796	Genome-wide genotyping array
2021-12-14	34594039	Sakaue S	2021-09-30	Nat Genet	www.ncbi.nlm.nih.gov/pubmed/34594039	A cross-population atlas of genetic associations for 220 human phenotypes.	Atrial fibrillation/atrial flutter	29,212 European ancestry cases, 400,539 European ancestry controls, 4,150 East Asian ancestry cases, 155,540 East Asian ancestry controls	NA	11p15.2	11	14014033		SPON1			ENSG00000262655			rs7116230-A	rs7116230	0	7116230	intron_variant	0	NR	2e-09	8.69897		0.058	[0.039-0.077] unit increase	Affymetrix, Illumina [25830072] (imputed)	N	atrial fibrillation	http://www.ebi.ac.uk/efo/EFO_0000275	GCST90018796	Genome-wide genotyping array
2021-12-14	34594039	Sakaue S	2021-09-30	Nat Genet	www.ncbi.nlm.nih.gov/pubmed/34594039	A cross-population atlas of genetic associations for 220 human phenotypes.	Atrial fibrillation/atrial flutter	29,212 European ancestry cases, 400,539 European ancestry controls, 4,150 East Asian ancestry cases, 155,540 East Asian ancestry controls	NA	11p15.1	11	19989899		NAV2			ENSG00000166833			rs10741807-C	rs10741807	0	10741807	intron_variant	0	NR	5e-16	15.301		0.0881	[0.067-0.109] unit decrease	Affymetrix, Illumina [25830072] (imputed)	N	atrial fibrillation	http://www.ebi.ac.uk/efo/EFO_0000275	GCST90018796	Genome-wide genotyping array
2021-12-14	34594039	Sakaue S	2021-09-30	Nat Genet	www.ncbi.nlm.nih.gov/pubmed/34594039	A cross-population atlas of genetic associations for 220 human phenotypes.	Atrial fibrillation/atrial flutter	29,212 European ancestry cases, 400,539 European ancestry controls, 4,150 East Asian ancestry cases, 155,540 East Asian ancestry controls	NA	12q24.12	12	111730205		ACAD10			ENSG00000111271			rs11066015-A	rs11066015	0	11066015	intron_variant	0	NR	2e-14	13.699		0.2056	[0.15-0.26] unit decrease	Affymetrix, Illumina [25830072] (imputed)	N	atrial fibrillation	http://www.ebi.ac.uk/efo/EFO_0000275	GCST90018796	Genome-wide genotyping array
2021-12-14	34594039	Sakaue S	2021-09-30	Nat Genet	www.ncbi.nlm.nih.gov/pubmed/34594039	A cross-population atlas of genetic associations for 220 human phenotypes.	Atrial fibrillation/atrial flutter	29,212 European ancestry cases, 400,539 European ancestry controls, 4,150 East Asian ancestry cases, 155,540 East Asian ancestry controls	NA	12q24.21	12	114355435		TBX5			ENSG00000089225			rs883079-T	rs883079	0	883079	3_prime_UTR_variant	0	NR	8e-29	28.0969		0.1137	[0.094-0.134] unit increase	Affymetrix, Illumina [25830072] (imputed)	N	atrial fibrillation	http://www.ebi.ac.uk/efo/EFO_0000275	GCST90018796	Genome-wide genotyping array
2021-12-14	34594039	Sakaue S	2021-09-30	Nat Genet	www.ncbi.nlm.nih.gov/pubmed/34594039	A cross-population atlas of genetic associations for 220 human phenotypes.	Atrial fibrillation/atrial flutter	29,212 European ancestry cases, 400,539 European ancestry controls, 4,150 East Asian ancestry cases, 155,540 East Asian ancestry controls	NA	12q24.31	12	124016178		RFLNA			ENSG00000178882			rs556992087-C	rs556992087	0	556992087	intron_variant	0	NR	4e-08	7.39794		0.0695	[0.045-0.094] unit decrease	Affymetrix, Illumina [25830072] (imputed)	N	atrial fibrillation	http://www.ebi.ac.uk/efo/EFO_0000275	GCST90018796	Genome-wide genotyping array
2021-12-14	34594039	Sakaue S	2021-09-30	Nat Genet	www.ncbi.nlm.nih.gov/pubmed/34594039	A cross-population atlas of genetic associations for 220 human phenotypes.	Atrial fibrillation/atrial flutter	29,212 European ancestry cases, 400,539 European ancestry controls, 4,150 East Asian ancestry cases, 155,540 East Asian ancestry controls	NA	12p12.1	12	24609567		KNOP1P1 - RN7SL38P	ENSG00000256852	ENSG00000240481		25018	97221	rs11047527-C	rs11047527	0	11047527	intergenic_variant	1	NR	4e-17	16.3979		0.1145	[0.088-0.141] unit decrease	Affymetrix, Illumina [25830072] (imputed)	N	atrial fibrillation	http://www.ebi.ac.uk/efo/EFO_0000275	GCST90018796	Genome-wide genotyping array
2021-12-14	34594039	Sakaue S	2021-09-30	Nat Genet	www.ncbi.nlm.nih.gov/pubmed/34594039	A cross-population atlas of genetic associations for 220 human phenotypes.	Atrial fibrillation/atrial flutter	29,212 European ancestry cases, 400,539 European ancestry controls, 4,150 East Asian ancestry cases, 155,540 East Asian ancestry controls	NA	12p12.1	12	26195496		SSPN			ENSG00000123096			rs113819537-G	rs113819537	0	113819537	5_prime_UTR_variant	0	NR	6e-10	9.22185		0.0646	[0.044-0.085] unit decrease	Affymetrix, Illumina [25830072] (imputed)	N	atrial fibrillation	http://www.ebi.ac.uk/efo/EFO_0000275	GCST90018796	Genome-wide genotyping array
2021-12-14	34594039	Sakaue S	2021-09-30	Nat Genet	www.ncbi.nlm.nih.gov/pubmed/34594039	A cross-population atlas of genetic associations for 220 human phenotypes.	Atrial fibrillation/atrial flutter	29,212 European ancestry cases, 400,539 European ancestry controls, 4,150 East Asian ancestry cases, 155,540 East Asian ancestry controls	NA	12p11.21	12	32837485		PKP2			ENSG00000057294			rs34791177-T	rs34791177	0	34791177	intron_variant	0	NR	5e-10	9.30103		0.0842	[0.058-0.111] unit increase	Affymetrix, Illumina [25830072] (imputed)	N	atrial fibrillation	http://www.ebi.ac.uk/efo/EFO_0000275	GCST90018796	Genome-wide genotyping array
2021-12-14	34594039	Sakaue S	2021-09-30	Nat Genet	www.ncbi.nlm.nih.gov/pubmed/34594039	A cross-population atlas of genetic associations for 220 human phenotypes.	Atrial fibrillation/atrial flutter	29,212 European ancestry cases, 400,539 European ancestry controls, 4,150 East Asian ancestry cases, 155,540 East Asian ancestry controls	NA	12q13.3	12	56709370		PTGES3 - NACA	ENSG00000110958	ENSG00000196531		20962	2935	rs7978685-C	rs7978685	0	7978685	regulatory_region_variant	1	NR	7e-09	8.1549		0.0609	[0.04-0.081] unit decrease	Affymetrix, Illumina [25830072] (imputed)	N	atrial fibrillation	http://www.ebi.ac.uk/efo/EFO_0000275	GCST90018796	Genome-wide genotyping array
2021-12-14	34594039	Sakaue S	2021-09-30	Nat Genet	www.ncbi.nlm.nih.gov/pubmed/34594039	A cross-population atlas of genetic associations for 220 human phenotypes.	Atrial fibrillation/atrial flutter	29,212 European ancestry cases, 400,539 European ancestry controls, 4,150 East Asian ancestry cases, 155,540 East Asian ancestry controls	NA	12q15	12	69675839		BEST3			ENSG00000127325			rs710719-C	rs710719	0	710719	intron_variant	0	NR	8e-09	8.09691		0.057	[0.038-0.076] unit increase	Affymetrix, Illumina [25830072] (imputed)	N	atrial fibrillation	http://www.ebi.ac.uk/efo/EFO_0000275	GCST90018796	Genome-wide genotyping array
2021-12-14	34594039	Sakaue S	2021-09-30	Nat Genet	www.ncbi.nlm.nih.gov/pubmed/34594039	A cross-population atlas of genetic associations for 220 human phenotypes.	Atrial fibrillation/atrial flutter	29,212 European ancestry cases, 400,539 European ancestry controls, 4,150 East Asian ancestry cases, 155,540 East Asian ancestry controls	NA	12q21.2	12	75845075		SNORA70 - RN7SL734P	ENSG00000253042	ENSG00000243420		155771	112758	rs1565765-T	rs1565765	0	1565765	intron_variant	1	NR	3e-09	8.52288		0.0568	[0.038-0.076] unit decrease	Affymetrix, Illumina [25830072] (imputed)	N	atrial fibrillation	http://www.ebi.ac.uk/efo/EFO_0000275	GCST90018796	Genome-wide genotyping array
2021-12-14	34594039	Sakaue S	2021-09-30	Nat Genet	www.ncbi.nlm.nih.gov/pubmed/34594039	A cross-population atlas of genetic associations for 220 human phenotypes.	Atrial fibrillation/atrial flutter	29,212 European ancestry cases, 400,539 European ancestry controls, 4,150 East Asian ancestry cases, 155,540 East Asian ancestry controls	NA	13q12.12	13	22792608		DDX39AP1 - SNORD36	ENSG00000225777	ENSG00000253094		86402	10537	rs9510344-G	rs9510344	0	9510344	intergenic_variant	1	NR	5e-08	7.30103		0.0612	[0.039-0.083] unit increase	Affymetrix, Illumina [25830072] (imputed)	N	atrial fibrillation	http://www.ebi.ac.uk/efo/EFO_0000275	GCST90018796	Genome-wide genotyping array
2021-12-14	34594039	Sakaue S	2021-09-30	Nat Genet	www.ncbi.nlm.nih.gov/pubmed/34594039	A cross-population atlas of genetic associations for 220 human phenotypes.	Atrial fibrillation/atrial flutter	29,212 European ancestry cases, 400,539 European ancestry controls, 4,150 East Asian ancestry cases, 155,540 East Asian ancestry controls	NA	14q11.2	14	23392602		MYH6			ENSG00000197616			rs365990-G	rs365990	0	365990	missense_variant	0	NR	9e-15	14.0458		0.0903	[0.067-0.113] unit increase	Affymetrix, Illumina [25830072] (imputed)	N	atrial fibrillation	http://www.ebi.ac.uk/efo/EFO_0000275	GCST90018796	Genome-wide genotyping array
2021-12-14	34594039	Sakaue S	2021-09-30	Nat Genet	www.ncbi.nlm.nih.gov/pubmed/34594039	A cross-population atlas of genetic associations for 220 human phenotypes.	Atrial fibrillation/atrial flutter	29,212 European ancestry cases, 400,539 European ancestry controls, 4,150 East Asian ancestry cases, 155,540 East Asian ancestry controls	NA	14q12	14	32453874		AKAP6			ENSG00000151320			rs8011444-C	rs8011444	0	8011444	intron_variant	0	NR	2e-11	10.699		0.0732	[0.052-0.095] unit increase	Affymetrix, Illumina [25830072] (imputed)	N	atrial fibrillation	http://www.ebi.ac.uk/efo/EFO_0000275	GCST90018796	Genome-wide genotyping array
2021-12-14	34594039	Sakaue S	2021-09-30	Nat Genet	www.ncbi.nlm.nih.gov/pubmed/34594039	A cross-population atlas of genetic associations for 220 human phenotypes.	Atrial fibrillation/atrial flutter	29,212 European ancestry cases, 400,539 European ancestry controls, 4,150 East Asian ancestry cases, 155,540 East Asian ancestry controls	NA	14q13.1	14	34713201		CFL2			ENSG00000165410			rs35219728-G	rs35219728	1	3835290	intron_variant	0	NR	3e-10	9.52288		0.0607	[0.042-0.08] unit decrease	Affymetrix, Illumina [25830072] (imputed)	N	atrial fibrillation	http://www.ebi.ac.uk/efo/EFO_0000275	GCST90018796	Genome-wide genotyping array
2021-12-14	34594039	Sakaue S	2021-09-30	Nat Genet	www.ncbi.nlm.nih.gov/pubmed/34594039	A cross-population atlas of genetic associations for 220 human phenotypes.	Atrial fibrillation/atrial flutter	29,212 European ancestry cases, 400,539 European ancestry controls, 4,150 East Asian ancestry cases, 155,540 East Asian ancestry controls	NA	14q23.2	14	64213242		SYNE2, ESR2			ENSG00000054654, ENSG00000140009			rs2738413-G	rs2738413	0	2738413	intron_variant	0	NR	3e-16	15.5229		0.0764	[0.058-0.095] unit decrease	Affymetrix, Illumina [25830072] (imputed)	N	atrial fibrillation	http://www.ebi.ac.uk/efo/EFO_0000275	GCST90018796	Genome-wide genotyping array
2021-12-14	34594039	Sakaue S	2021-09-30	Nat Genet	www.ncbi.nlm.nih.gov/pubmed/34594039	A cross-population atlas of genetic associations for 220 human phenotypes.	Atrial fibrillation/atrial flutter	29,212 European ancestry cases, 400,539 European ancestry controls, 4,150 East Asian ancestry cases, 155,540 East Asian ancestry controls	NA	14q24.2	14	72894562		DPF3 - DCAF4	ENSG00000205683	ENSG00000119599		461	31815	rs3814864-A	rs3814864	0	3814864	regulatory_region_variant	1	NR	5e-08	7.30103		0.0535	[0.034-0.073] unit decrease	Affymetrix, Illumina [25830072] (imputed)	N	atrial fibrillation	http://www.ebi.ac.uk/efo/EFO_0000275	GCST90018796	Genome-wide genotyping array
2021-12-14	34594039	Sakaue S	2021-09-30	Nat Genet	www.ncbi.nlm.nih.gov/pubmed/34594039	A cross-population atlas of genetic associations for 220 human phenotypes.	Atrial fibrillation/atrial flutter	29,212 European ancestry cases, 400,539 European ancestry controls, 4,150 East Asian ancestry cases, 155,540 East Asian ancestry controls	NA	15q24.1	15	73375705		HCN4 - REC114	ENSG00000138622	ENSG00000183324		6747	67459	rs7178084-C	rs7178084	0	7178084	regulatory_region_variant	1	NR	6e-18	17.2218		0.0993	[0.077-0.122] unit increase	Affymetrix, Illumina [25830072] (imputed)	N	atrial fibrillation	http://www.ebi.ac.uk/efo/EFO_0000275	GCST90018796	Genome-wide genotyping array
2021-12-14	34594039	Sakaue S	2021-09-30	Nat Genet	www.ncbi.nlm.nih.gov/pubmed/34594039	A cross-population atlas of genetic associations for 220 human phenotypes.	Atrial fibrillation/atrial flutter	29,212 European ancestry cases, 400,539 European ancestry controls, 4,150 East Asian ancestry cases, 155,540 East Asian ancestry controls	NA	15q25.1	15	80384583		LINC00927 - ARNT2	ENSG00000259361	ENSG00000172379		42778	19767	rs12908004-G	rs12908004	0	12908004	intron_variant	1	NR	2e-10	9.69897		0.0823	[0.057-0.108] unit increase	Affymetrix, Illumina [25830072] (imputed)	N	atrial fibrillation	http://www.ebi.ac.uk/efo/EFO_0000275	GCST90018796	Genome-wide genotyping array
2021-12-14	34594039	Sakaue S	2021-09-30	Nat Genet	www.ncbi.nlm.nih.gov/pubmed/34594039	A cross-population atlas of genetic associations for 220 human phenotypes.	Atrial fibrillation/atrial flutter	29,212 European ancestry cases, 400,539 European ancestry controls, 4,150 East Asian ancestry cases, 155,540 East Asian ancestry controls	NA	16p13.3	16	1953015		RPL3L			ENSG00000140986			rs140185678-A	rs140185678	0	140185678	missense_variant	0	NR	4e-13	12.3979		0.1928	[0.14-0.24] unit increase	Affymetrix, Illumina [25830072] (imputed)	N	atrial fibrillation	http://www.ebi.ac.uk/efo/EFO_0000275	GCST90018796	Genome-wide genotyping array
2021-12-14	34594039	Sakaue S	2021-09-30	Nat Genet	www.ncbi.nlm.nih.gov/pubmed/34594039	A cross-population atlas of genetic associations for 220 human phenotypes.	Atrial fibrillation/atrial flutter	29,212 European ancestry cases, 400,539 European ancestry controls, 4,150 East Asian ancestry cases, 155,540 East Asian ancestry controls	NA	16q22.3	16	73019123		ZFHX3			ENSG00000140836			rs2359171-A	rs2359171	0	2359171	intron_variant	0	NR	4e-75	74.3979		0.2132	[0.19-0.24] unit increase	Affymetrix, Illumina [25830072] (imputed)	N	atrial fibrillation	http://www.ebi.ac.uk/efo/EFO_0000275	GCST90018796	Genome-wide genotyping array
2021-12-14	34594039	Sakaue S	2021-09-30	Nat Genet	www.ncbi.nlm.nih.gov/pubmed/34594039	A cross-population atlas of genetic associations for 220 human phenotypes.	Atrial fibrillation/atrial flutter	29,212 European ancestry cases, 400,539 European ancestry controls, 4,150 East Asian ancestry cases, 155,540 East Asian ancestry controls	NA	17q21.1	17	39910014		GSDMB			ENSG00000073605			rs1008723-T	rs1008723	0	1008723	intron_variant	0	NR	9e-09	8.04576		0.0544	[0.036-0.073] unit decrease	Affymetrix, Illumina [25830072] (imputed)	N	atrial fibrillation	http://www.ebi.ac.uk/efo/EFO_0000275	GCST90018796	Genome-wide genotyping array
2021-12-14	34594039	Sakaue S	2021-09-30	Nat Genet	www.ncbi.nlm.nih.gov/pubmed/34594039	A cross-population atlas of genetic associations for 220 human phenotypes.	Atrial fibrillation/atrial flutter	29,212 European ancestry cases, 400,539 European ancestry controls, 4,150 East Asian ancestry cases, 155,540 East Asian ancestry controls	NA	18q21.1	18	48947822		SMAD7			ENSG00000101665			rs9953366-C	rs9953366	0	9953366	intron_variant	0	NR	2e-08	7.69897		0.0551	[0.036-0.075] unit increase	Affymetrix, Illumina [25830072] (imputed)	N	atrial fibrillation	http://www.ebi.ac.uk/efo/EFO_0000275	GCST90018796	Genome-wide genotyping array
2021-12-14	34594039	Sakaue S	2021-09-30	Nat Genet	www.ncbi.nlm.nih.gov/pubmed/34594039	A cross-population atlas of genetic associations for 220 human phenotypes.	Atrial fibrillation/atrial flutter	29,212 European ancestry cases, 400,539 European ancestry controls, 4,150 East Asian ancestry cases, 155,540 East Asian ancestry controls	NA	19q13.33	19	50399948		POLD1			ENSG00000062822			rs181513970-A	rs181513970	0	181513970	intron_variant	0	NR	5e-08	7.30103		0.358	[0.23-0.49] unit increase	Affymetrix, Illumina [25830072] (imputed)	N	atrial fibrillation	http://www.ebi.ac.uk/efo/EFO_0000275	GCST90018796	Genome-wide genotyping array
2021-12-14	34594039	Sakaue S	2021-09-30	Nat Genet	www.ncbi.nlm.nih.gov/pubmed/34594039	A cross-population atlas of genetic associations for 220 human phenotypes.	Atrial fibrillation/atrial flutter	29,212 European ancestry cases, 400,539 European ancestry controls, 4,150 East Asian ancestry cases, 155,540 East Asian ancestry controls	NA	22q11.21	22	18114652		TUBA8			ENSG00000183785			rs362021-A	rs362021	0	362021	non_coding_transcript_exon_variant	0	NR	1e-08	8		0.0539	[0.035-0.073] unit decrease	Affymetrix, Illumina [25830072] (imputed)	N	atrial fibrillation	http://www.ebi.ac.uk/efo/EFO_0000275	GCST90018796	Genome-wide genotyping array
2021-12-14	34594039	Sakaue S	2021-09-30	Nat Genet	www.ncbi.nlm.nih.gov/pubmed/34594039	A cross-population atlas of genetic associations for 220 human phenotypes.	Atrial fibrillation/atrial flutter	29,212 European ancestry cases, 400,539 European ancestry controls, 4,150 East Asian ancestry cases, 155,540 East Asian ancestry controls	NA					/						chr22:38115217-CAAATAAATAAAT	chr22:38115217	0			1	NR	8e-10	9.09691		0.6046	[0.41-0.8] unit decrease	Affymetrix, Illumina [25830072] (imputed)	N	atrial fibrillation	http://www.ebi.ac.uk/efo/EFO_0000275	GCST90018796	Genome-wide genotyping array
2021-12-14	34594039	Sakaue S	2021-09-30	Nat Genet	www.ncbi.nlm.nih.gov/pubmed/34594039	A cross-population atlas of genetic associations for 220 human phenotypes.	Atrial fibrillation/atrial flutter	29,212 European ancestry cases, 400,539 European ancestry controls, 4,150 East Asian ancestry cases, 155,540 East Asian ancestry controls	NA	Xq24	X	119698761		SEPTIN6 - SOWAHD	ENSG00000125354	ENSG00000187808		5391	59827	rs77806999-G	rs77806999	0	77806999	regulatory_region_variant	1	NR	4e-09	8.39794		0.0574	[0.038-0.076] unit decrease	Affymetrix, Illumina [25830072] (imputed)	N	atrial fibrillation	http://www.ebi.ac.uk/efo/EFO_0000275	GCST90018796	Genome-wide genotyping array
2021-12-14	34594039	Sakaue S	2021-09-30	Nat Genet	www.ncbi.nlm.nih.gov/pubmed/34594039	A cross-population atlas of genetic associations for 220 human phenotypes.	Atrial fibrillation/atrial flutter	29,212 European ancestry cases, 400,539 European ancestry controls, 4,150 East Asian ancestry cases, 155,540 East Asian ancestry controls	NA	Xq26.3	X	138333934		RNU6-985P - RN7SKP31	ENSG00000222114	ENSG00000252163		645940	63417	rs2129742-T	rs2129742	0	2129742	regulatory_region_variant	1	NR	2e-13	12.699		0.0711	[0.052-0.09] unit increase	Affymetrix, Illumina [25830072] (imputed)	N	atrial fibrillation	http://www.ebi.ac.uk/efo/EFO_0000275	GCST90018796	Genome-wide genotyping array
2018-10-17	30061737	Nielsen JB	2018-07-30	Nat Genet	www.ncbi.nlm.nih.gov/pubmed/30061737	Biobank-driven genomic discovery yields new insight into atrial fibrillation biology.	Atrial fibrillation	60,620 European ancestry cases, 970,216 European ancestry controls	NA	16p13.3	16	2215270	RPL3L	PGP - E4F1	ENSG00000184207	ENSG00000167967		430	8310	rs77316573-T	rs77316573	0	77316573	TF_binding_site_variant	1	0.199	2e-08	7.69897		1.05	[1.03-1.07]	Illumina [34740186] (imputed)	N	atrial fibrillation	http://www.ebi.ac.uk/efo/EFO_0000275	GCST006414	Genome-wide genotyping array
2018-10-17	30061737	Nielsen JB	2018-07-30	Nat Genet	www.ncbi.nlm.nih.gov/pubmed/30061737	Biobank-driven genomic discovery yields new insight into atrial fibrillation biology.	Atrial fibrillation	60,620 European ancestry cases, 970,216 European ancestry controls	NA	16q22.3	16	73033862	ZFHX3	ZFHX3			ENSG00000140836			rs876727-T	rs876727	0	876727	intron_variant	0	0.791	7e-09	8.1549		1.05	[1.03-1.07]	Illumina [34740186] (imputed)	N	atrial fibrillation	http://www.ebi.ac.uk/efo/EFO_0000275	GCST006414	Genome-wide genotyping array
2018-10-17	30061737	Nielsen JB	2018-07-30	Nat Genet	www.ncbi.nlm.nih.gov/pubmed/30061737	Biobank-driven genomic discovery yields new insight into atrial fibrillation biology.	Atrial fibrillation	60,620 European ancestry cases, 970,216 European ancestry controls	NA	18q21.2	18	51153152	MEX3C	SMAD4 - SRSF10P1	ENSG00000141646	ENSG00000267717		68107	5130	rs9963878-C	rs9963878	0	9963878	intergenic_variant	1	0.085	2e-08	7.69897		1.07	[1.04-1.09]	Illumina [34740186] (imputed)	N	atrial fibrillation	http://www.ebi.ac.uk/efo/EFO_0000275	GCST006414	Genome-wide genotyping array
2018-10-17	30061737	Nielsen JB	2018-07-30	Nat Genet	www.ncbi.nlm.nih.gov/pubmed/30061737	Biobank-driven genomic discovery yields new insight into atrial fibrillation biology.	Atrial fibrillation	60,620 European ancestry cases, 970,216 European ancestry controls	NA	1q24.2	1	170225682	LINC01142	LINC01681			ENSG00000233985			rs72700118-A	rs72700118	0	72700118	intron_variant	0	0.127	2e-36	35.699		1.14	[1.12-1.16]	Illumina [34740186] (imputed)	N	atrial fibrillation	http://www.ebi.ac.uk/efo/EFO_0000275	GCST006414	Genome-wide genotyping array
2018-10-17	30061737	Nielsen JB	2018-07-30	Nat Genet	www.ncbi.nlm.nih.gov/pubmed/30061737	Biobank-driven genomic discovery yields new insight into atrial fibrillation biology.	Atrial fibrillation	60,620 European ancestry cases, 970,216 European ancestry controls	NA	4q25	4	110840331	PITX2	LINC01438 - MIR297	ENSG00000249519	ENSG00000215961		42987	20251	rs3853445-T	rs3853445	0	3853445	regulatory_region_variant	1	0.734	4e-52	51.3979		1.16	[1.13-1.18]	Illumina [34740186] (imputed)	N	atrial fibrillation	http://www.ebi.ac.uk/efo/EFO_0000275	GCST006414	Genome-wide genotyping array
2018-10-17	30061737	Nielsen JB	2018-07-30	Nat Genet	www.ncbi.nlm.nih.gov/pubmed/30061737	Biobank-driven genomic discovery yields new insight into atrial fibrillation biology.	Atrial fibrillation	60,620 European ancestry cases, 970,216 European ancestry controls	NA	10q24.33	10	103720629	NEURL1	SH3PXD2A			ENSG00000107957			rs35176054-A	rs35176054	0	35176054	intron_variant	0	0.13	8e-41	40.0969		1.15	[1.12-1.17]	Illumina [34740186] (imputed)	N	atrial fibrillation	http://www.ebi.ac.uk/efo/EFO_0000275	GCST006414	Genome-wide genotyping array
2018-10-17	30061737	Nielsen JB	2018-07-30	Nat Genet	www.ncbi.nlm.nih.gov/pubmed/30061737	Biobank-driven genomic discovery yields new insight into atrial fibrillation biology.	Atrial fibrillation	60,620 European ancestry cases, 970,216 European ancestry controls	NA	3p22.2	3	38668824	SCN10A, SCN5A	SCN5A - SCN10A	ENSG00000183873	ENSG00000185313		19137	27978	rs7373065-T	rs7373065	0	7373065	intergenic_variant	1	0.049	3e-16	15.5229		1.23	[1.17-1.29]	Illumina [34740186] (imputed)	N	atrial fibrillation	http://www.ebi.ac.uk/efo/EFO_0000275	GCST006414	Genome-wide genotyping array
2018-10-17	30061737	Nielsen JB	2018-07-30	Nat Genet	www.ncbi.nlm.nih.gov/pubmed/30061737	Biobank-driven genomic discovery yields new insight into atrial fibrillation biology.	Atrial fibrillation	60,620 European ancestry cases, 970,216 European ancestry controls	NA	1p36.12	1	21956126	HSPG2	HSPG2 - CELA3B	ENSG00000142798	ENSG00000219073		18816	20896	rs7529220-C	rs7529220	0	7529220	intron_variant	1	0.847	2e-10	9.69897		1.06	[1.04-1.08]	Illumina [34740186] (imputed)	N	atrial fibrillation	http://www.ebi.ac.uk/efo/EFO_0000275	GCST006414	Genome-wide genotyping array
2018-10-17	30061737	Nielsen JB	2018-07-30	Nat Genet	www.ncbi.nlm.nih.gov/pubmed/30061737	Biobank-driven genomic discovery yields new insight into atrial fibrillation biology.	Atrial fibrillation	60,620 European ancestry cases, 970,216 European ancestry controls	NA	4q25	4	110603473	PITX2	PANCR			ENSG00000250103			rs61501369-T	rs61501369	0	61501369	intron_variant	0	0.234	1e-28	28		1.1	[1.09-1.12]	Illumina [34740186] (imputed)	N	atrial fibrillation	http://www.ebi.ac.uk/efo/EFO_0000275	GCST006414	Genome-wide genotyping array
2018-10-17	30061737	Nielsen JB	2018-07-30	Nat Genet	www.ncbi.nlm.nih.gov/pubmed/30061737	Biobank-driven genomic discovery yields new insight into atrial fibrillation biology.	Atrial fibrillation	60,620 European ancestry cases, 970,216 European ancestry controls	NA	1p33	1	48844092	AGBL4	AGBL4			ENSG00000186094			rs11590635-A	rs11590635	0	11590635	intron_variant	0	0.024	4e-09	8.39794		1.16	[1.10-1.21]	Illumina [34740186] (imputed)	N	atrial fibrillation	http://www.ebi.ac.uk/efo/EFO_0000275	GCST006414	Genome-wide genotyping array
2018-10-17	30061737	Nielsen JB	2018-07-30	Nat Genet	www.ncbi.nlm.nih.gov/pubmed/30061737	Biobank-driven genomic discovery yields new insight into atrial fibrillation biology.	Atrial fibrillation	60,620 European ancestry cases, 970,216 European ancestry controls	NA	1p32.3	1	51069367	MIR6500	MIR6500 - C1orf185	ENSG00000275816	ENSG00000204006		9264	32854	rs146518726-A	rs146518726	0	146518726	intergenic_variant	1	0.033	8e-15	14.0969		1.17	[1.13-1.22]	Illumina [34740186] (imputed)	N	atrial fibrillation	http://www.ebi.ac.uk/efo/EFO_0000275	GCST006414	Genome-wide genotyping array
2018-10-17	30061737	Nielsen JB	2018-07-30	Nat Genet	www.ncbi.nlm.nih.gov/pubmed/30061737	Biobank-driven genomic discovery yields new insight into atrial fibrillation biology.	Atrial fibrillation	60,620 European ancestry cases, 970,216 European ancestry controls	NA	1p13.2	1	111921382	KCND3	KCND3			ENSG00000171385			rs1545300-C	rs1545300	0	1545300	intron_variant	0	0.691	1e-14	14		1.06	[1.04-1.07]	Illumina [34740186] (imputed)	N	atrial fibrillation	http://www.ebi.ac.uk/efo/EFO_0000275	GCST006414	Genome-wide genotyping array
2018-10-17	30061737	Nielsen JB	2018-07-30	Nat Genet	www.ncbi.nlm.nih.gov/pubmed/30061737	Biobank-driven genomic discovery yields new insight into atrial fibrillation biology.	Atrial fibrillation	60,620 European ancestry cases, 970,216 European ancestry controls	NA	1p13.1	1	115755137	CASQ2	CASQ2			ENSG00000118729			rs4073778-A	rs4073778	0	4073778	intron_variant	0	0.564	5e-13	12.301		1.05	[1.04-1.06]	Illumina [34740186] (imputed)	N	atrial fibrillation	http://www.ebi.ac.uk/efo/EFO_0000275	GCST006414	Genome-wide genotyping array
2018-10-17	30061737	Nielsen JB	2018-07-30	Nat Genet	www.ncbi.nlm.nih.gov/pubmed/30061737	Biobank-driven genomic discovery yields new insight into atrial fibrillation biology.	Atrial fibrillation	60,620 European ancestry cases, 970,216 European ancestry controls	NA	1q21.2	1	147783720	GJA5	GJA5 - GJA8	ENSG00000265107	ENSG00000121634		10358	119075	rs79187193-G	rs79187193	0	79187193	intron_variant	1	0.943	3e-14	13.5229		1.12	[1.09-1.16]	Illumina [34740186] (imputed)	N	atrial fibrillation	http://www.ebi.ac.uk/efo/EFO_0000275	GCST006414	Genome-wide genotyping array
2018-10-17	30061737	Nielsen JB	2018-07-30	Nat Genet	www.ncbi.nlm.nih.gov/pubmed/30061737	Biobank-driven genomic discovery yields new insight into atrial fibrillation biology.	Atrial fibrillation	60,620 European ancestry cases, 970,216 European ancestry controls	NA	4q25	4	111683665	PITX2	/						rs114904067-G	rs114904067	0	114904067	intron_variant	1	0.972	9e-09	8.04576		1.13	[1.09-1.18]	Illumina [34740186] (imputed)	N	atrial fibrillation	http://www.ebi.ac.uk/efo/EFO_0000275	GCST006414	Genome-wide genotyping array
2018-10-17	30061737	Nielsen JB	2018-07-30	Nat Genet	www.ncbi.nlm.nih.gov/pubmed/30061737	Biobank-driven genomic discovery yields new insight into atrial fibrillation biology.	Atrial fibrillation	60,620 European ancestry cases, 970,216 European ancestry controls	NA	1q24.2	1	170224684	LINC01142	LINC01681			ENSG00000233985			rs72700114-C	rs72700114	0	72700114	intron_variant	0	0.076	3e-54	53.5229		1.22	[1.19-1.26]	Illumina [34740186] (imputed)	N	atrial fibrillation	http://www.ebi.ac.uk/efo/EFO_0000275	GCST006414	Genome-wide genotyping array
2018-10-17	30061737	Nielsen JB	2018-07-30	Nat Genet	www.ncbi.nlm.nih.gov/pubmed/30061737	Biobank-driven genomic discovery yields new insight into atrial fibrillation biology.	Atrial fibrillation	60,620 European ancestry cases, 970,216 European ancestry controls	NA	4q34.1	4	173526198	HAND2, HAND2-AS1	HAND2			ENSG00000164107			rs10520260-A	rs10520260	0	10520260	3_prime_UTR_variant	0	0.679	6e-10	9.22185		1.05	[1.03-1.06]	Illumina [34740186] (imputed)	N	atrial fibrillation	http://www.ebi.ac.uk/efo/EFO_0000275	GCST006414	Genome-wide genotyping array
2018-10-17	30061737	Nielsen JB	2018-07-30	Nat Genet	www.ncbi.nlm.nih.gov/pubmed/30061737	Biobank-driven genomic discovery yields new insight into atrial fibrillation biology.	Atrial fibrillation	60,620 European ancestry cases, 970,216 European ancestry controls	NA	1q32.1	1	205722188	NUCKS1, SLC41A1	NUCKS1			ENSG00000069275			rs4951258-A	rs4951258	0	4951258	intron_variant	0	0.416	2e-08	7.69897		1.04	[1.02-1.05]	Illumina [34740186] (imputed)	N	atrial fibrillation	http://www.ebi.ac.uk/efo/EFO_0000275	GCST006414	Genome-wide genotyping array
2018-10-17	30061737	Nielsen JB	2018-07-30	Nat Genet	www.ncbi.nlm.nih.gov/pubmed/30061737	Biobank-driven genomic discovery yields new insight into atrial fibrillation biology.	Atrial fibrillation	60,620 European ancestry cases, 970,216 European ancestry controls	NA	6q22.31	6	121778006	HSF2	RPL23AP48 - HMGB3P18	ENSG00000219135	ENSG00000220184		97547	80173	rs9401451-G	rs9401451	0	9401451	intergenic_variant	1	0.9	3e-11	10.5229		1.08	[1.05-1.10]	Illumina [34740186] (imputed)	N	atrial fibrillation	http://www.ebi.ac.uk/efo/EFO_0000275	GCST006414	Genome-wide genotyping array
2018-10-17	30061737	Nielsen JB	2018-07-30	Nat Genet	www.ncbi.nlm.nih.gov/pubmed/30061737	Biobank-driven genomic discovery yields new insight into atrial fibrillation biology.	Atrial fibrillation	60,620 European ancestry cases, 970,216 European ancestry controls	NA	2p15	2	61242991	USP34	USP34			ENSG00000115464			rs11125871-C	rs11125871	0	11125871	intron_variant	0	0.605	6e-09	8.22185		1.04	[1.03-1.05]	Illumina [34740186] (imputed)	N	atrial fibrillation	http://www.ebi.ac.uk/efo/EFO_0000275	GCST006414	Genome-wide genotyping array
2018-10-17	30061737	Nielsen JB	2018-07-30	Nat Genet	www.ncbi.nlm.nih.gov/pubmed/30061737	Biobank-driven genomic discovery yields new insight into atrial fibrillation biology.	Atrial fibrillation	60,620 European ancestry cases, 970,216 European ancestry controls	NA	10q24.33	10	103517717	NEURL1	NEURL1			ENSG00000107954			rs55693294-T	rs55693294	0	55693294	intron_variant	0	0.061	4e-09	8.39794		1.09	[1.06-1.12]	Illumina [34740186] (imputed)	N	atrial fibrillation	http://www.ebi.ac.uk/efo/EFO_0000275	GCST006414	Genome-wide genotyping array
2018-10-17	30061737	Nielsen JB	2018-07-30	Nat Genet	www.ncbi.nlm.nih.gov/pubmed/30061737	Biobank-driven genomic discovery yields new insight into atrial fibrillation biology.	Atrial fibrillation	60,620 European ancestry cases, 970,216 European ancestry controls	NA	2p13.3	2	69879700	GMCL1, ANXA4	GMCL1			ENSG00000087338			rs6747542-T	rs6747542	0	6747542	3_prime_UTR_variant	0	0.536	1e-16	16		1.06	[1.04-1.07]	Illumina [34740186] (imputed)	N	atrial fibrillation	http://www.ebi.ac.uk/efo/EFO_0000275	GCST006414	Genome-wide genotyping array
2018-10-17	30061737	Nielsen JB	2018-07-30	Nat Genet	www.ncbi.nlm.nih.gov/pubmed/30061737	Biobank-driven genomic discovery yields new insight into atrial fibrillation biology.	Atrial fibrillation	60,620 European ancestry cases, 970,216 European ancestry controls	NA	12q13.2	12	55662031	NACA	PSMB3P1 - METTL7B	ENSG00000258907	ENSG00000170439		6863	19647	rs11614818-C	rs11614818	0	11614818	intergenic_variant	1	0.363	2e-08	7.69897		1.04	[1.03-1.05]	Illumina [34740186] (imputed)	N	atrial fibrillation	http://www.ebi.ac.uk/efo/EFO_0000275	GCST006414	Genome-wide genotyping array
2018-10-17	30061737	Nielsen JB	2018-07-30	Nat Genet	www.ncbi.nlm.nih.gov/pubmed/30061737	Biobank-driven genomic discovery yields new insight into atrial fibrillation biology.	Atrial fibrillation	60,620 European ancestry cases, 970,216 European ancestry controls	NA	2q14.3	2	126675889	GYPC	GYPC			ENSG00000136732			rs28387148-T	rs28387148	0	28387148	intron_variant	0	0.105	6e-11	10.2218		1.08	[1.05-1.10]	Illumina [34740186] (imputed)	N	atrial fibrillation	http://www.ebi.ac.uk/efo/EFO_0000275	GCST006414	Genome-wide genotyping array
2018-10-17	30061737	Nielsen JB	2018-07-30	Nat Genet	www.ncbi.nlm.nih.gov/pubmed/30061737	Biobank-driven genomic discovery yields new insight into atrial fibrillation biology.	Atrial fibrillation	60,620 European ancestry cases, 970,216 European ancestry controls	NA	14q12	14	32455299	AKAP6	AKAP6			ENSG00000151320			rs1957021-C	rs1957021	0	1957021	intron_variant	0	0.222	5e-15	14.301		1.06	[1.05-1.08]	Illumina [34740186] (imputed)	N	atrial fibrillation	http://www.ebi.ac.uk/efo/EFO_0000275	GCST006414	Genome-wide genotyping array
2018-10-17	30061737	Nielsen JB	2018-07-30	Nat Genet	www.ncbi.nlm.nih.gov/pubmed/30061737	Biobank-driven genomic discovery yields new insight into atrial fibrillation biology.	Atrial fibrillation	60,620 European ancestry cases, 970,216 European ancestry controls	NA	1q21.2	1	147760632	GJA5	GJA5			ENSG00000265107			rs10465885-C	rs10465885	0	10465885	intron_variant	0	0.472	1e-10	10		1.04	[1.03-1.06]	Illumina [34740186] (imputed)	N	atrial fibrillation	http://www.ebi.ac.uk/efo/EFO_0000275	GCST006414	Genome-wide genotyping array
2018-10-17	30061737	Nielsen JB	2018-07-30	Nat Genet	www.ncbi.nlm.nih.gov/pubmed/30061737	Biobank-driven genomic discovery yields new insight into atrial fibrillation biology.	Atrial fibrillation	60,620 European ancestry cases, 970,216 European ancestry controls	NA	1q21.3	1	154423470	KCNN3	IL6R			ENSG00000160712			rs6689306-A	rs6689306	0	6689306	intron_variant	0	0.413	1e-18	18		1.06	[1.05-1.08]	Illumina [34740186] (imputed)	N	atrial fibrillation	http://www.ebi.ac.uk/efo/EFO_0000275	GCST006414	Genome-wide genotyping array
2018-10-17	30061737	Nielsen JB	2018-07-30	Nat Genet	www.ncbi.nlm.nih.gov/pubmed/30061737	Biobank-driven genomic discovery yields new insight into atrial fibrillation biology.	Atrial fibrillation	60,620 European ancestry cases, 970,216 European ancestry controls	NA	1q21.3	1	154741530	KCNN3	KCNN3			ENSG00000143603			rs4999127-A	rs4999127	0	4999127	intron_variant	0	0.839	2e-23	22.699		1.1	[1.08-1.12]	Illumina [34740186] (imputed)	N	atrial fibrillation	http://www.ebi.ac.uk/efo/EFO_0000275	GCST006414	Genome-wide genotyping array
2018-10-17	30061737	Nielsen JB	2018-07-30	Nat Genet	www.ncbi.nlm.nih.gov/pubmed/30061737	Biobank-driven genomic discovery yields new insight into atrial fibrillation biology.	Atrial fibrillation	60,620 European ancestry cases, 970,216 European ancestry controls	NA	1q24.2	1	170618199	LINC01142	GORAB - PRRX1	ENSG00000120370	ENSG00000116132		64365	44529	rs577676-C	rs577676	0	577676	intron_variant	1	0.562	2e-20	19.699		1.07	[1.05-1.08]	Illumina [34740186] (imputed)	N	atrial fibrillation	http://www.ebi.ac.uk/efo/EFO_0000275	GCST006414	Genome-wide genotyping array
2018-10-17	30061737	Nielsen JB	2018-07-30	Nat Genet	www.ncbi.nlm.nih.gov/pubmed/30061737	Biobank-driven genomic discovery yields new insight into atrial fibrillation biology.	Atrial fibrillation	60,620 European ancestry cases, 970,216 European ancestry controls	NA	3p22.2	3	38592651	SCN10A, SCN5A	SCN5A			ENSG00000183873			rs7374540-A	rs7374540	0	7374540	intron_variant	0	0.607	7e-12	11.1549		1.05	[1.03-1.06]	Illumina [34740186] (imputed)	N	atrial fibrillation	http://www.ebi.ac.uk/efo/EFO_0000275	GCST006414	Genome-wide genotyping array
2018-10-17	30061737	Nielsen JB	2018-07-30	Nat Genet	www.ncbi.nlm.nih.gov/pubmed/30061737	Biobank-driven genomic discovery yields new insight into atrial fibrillation biology.	Atrial fibrillation	60,620 European ancestry cases, 970,216 European ancestry controls	NA	1p36.22	1	10730740	CASZ1	CASZ1			ENSG00000130940			rs284277-C	rs284277	0	284277	intron_variant	0	0.383	1e-09	9		1.04	[1.03-1.06]	Illumina [34740186] (imputed)	N	atrial fibrillation	http://www.ebi.ac.uk/efo/EFO_0000275	GCST006414	Genome-wide genotyping array
2018-10-17	30061737	Nielsen JB	2018-07-30	Nat Genet	www.ncbi.nlm.nih.gov/pubmed/30061737	Biobank-driven genomic discovery yields new insight into atrial fibrillation biology.	Atrial fibrillation	60,620 European ancestry cases, 970,216 European ancestry controls	NA	4q25	4	110334761	PITX2	ZBED1P1 - ENPEP	ENSG00000250304	ENSG00000138792		41188	30972	rs244017-T	rs244017	0	244017	intergenic_variant	1	0.776	8e-11	10.0969		1.06	[1.04-1.08]	Illumina [34740186] (imputed)	N	atrial fibrillation	http://www.ebi.ac.uk/efo/EFO_0000275	GCST006414	Genome-wide genotyping array
2018-10-17	30061737	Nielsen JB	2018-07-30	Nat Genet	www.ncbi.nlm.nih.gov/pubmed/30061737	Biobank-driven genomic discovery yields new insight into atrial fibrillation biology.	Atrial fibrillation	60,620 European ancestry cases, 970,216 European ancestry controls	NA	1p34.2	1	41078607	SCMH1	SCMH1			ENSG00000010803			rs2885697-G	rs2885697	0	2885697	intron_variant	0	0.352	3e-10	9.52288		1.04	[1.03-1.06]	Illumina [34740186] (imputed)	N	atrial fibrillation	http://www.ebi.ac.uk/efo/EFO_0000275	GCST006414	Genome-wide genotyping array
2018-10-17	30061737	Nielsen JB	2018-07-30	Nat Genet	www.ncbi.nlm.nih.gov/pubmed/30061737	Biobank-driven genomic discovery yields new insight into atrial fibrillation biology.	Atrial fibrillation	60,620 European ancestry cases, 970,216 European ancestry controls	NA	4q25	4	110675204	PITX2	PITX2 - ANAPC10	ENSG00000164093	ENSG00000164162		33081	34156704	rs6850025-A	rs6850025	0	6850025	intergenic_variant	1	0.049	9e-11	10.0458		1.12	[1.08-1.16]	Illumina [34740186] (imputed)	N	atrial fibrillation	http://www.ebi.ac.uk/efo/EFO_0000275	GCST006414	Genome-wide genotyping array
2018-10-17	30061737	Nielsen JB	2018-07-30	Nat Genet	www.ncbi.nlm.nih.gov/pubmed/30061737	Biobank-driven genomic discovery yields new insight into atrial fibrillation biology.	Atrial fibrillation	60,620 European ancestry cases, 970,216 European ancestry controls	NA	4q25	4	111004500	PITX2	LYPLA1P2 - NA	ENSG00000251483			58701		rs79399769-C	rs79399769	0	79399769	intron_variant	1	0.966	2e-18	17.699		1.24	[1.18-1.30]	Illumina [34740186] (imputed)	N	atrial fibrillation	http://www.ebi.ac.uk/efo/EFO_0000275	GCST006414	Genome-wide genotyping array
2018-10-17	30061737	Nielsen JB	2018-07-30	Nat Genet	www.ncbi.nlm.nih.gov/pubmed/30061737	Biobank-driven genomic discovery yields new insight into atrial fibrillation biology.	Atrial fibrillation	60,620 European ancestry cases, 970,216 European ancestry controls	NA	4q25	4	111244056	PITX2	NA - RNU6-289P		ENSG00000200963			87356	rs1532170-G	rs1532170	0	1532170	intron_variant	1	0.451	8e-18	17.0969		1.07	[1.05-1.08]	Illumina [34740186] (imputed)	N	atrial fibrillation	http://www.ebi.ac.uk/efo/EFO_0000275	GCST006414	Genome-wide genotyping array
2018-10-17	30061737	Nielsen JB	2018-07-30	Nat Genet	www.ncbi.nlm.nih.gov/pubmed/30061737	Biobank-driven genomic discovery yields new insight into atrial fibrillation biology.	Atrial fibrillation	60,620 European ancestry cases, 970,216 European ancestry controls	NA	4q25	4	111533139	PITX2	/						rs138311480-C	rs138311480	0	138311480	intron_variant	1	0.978	3e-09	8.52288		1.18	[1.12-1.25]	Illumina [34740186] (imputed)	N	atrial fibrillation	http://www.ebi.ac.uk/efo/EFO_0000275	GCST006414	Genome-wide genotyping array
2018-10-17	30061737	Nielsen JB	2018-07-30	Nat Genet	www.ncbi.nlm.nih.gov/pubmed/30061737	Biobank-driven genomic discovery yields new insight into atrial fibrillation biology.	Atrial fibrillation	60,620 European ancestry cases, 970,216 European ancestry controls	NA	1q21.3	1	154890476	KCNN3	KCNN3 - PMVK	ENSG00000143603	ENSG00000163344		20195	34264	rs11264280-T	rs11264280	0	11264280	intergenic_variant	1	0.333	3e-79	78.5229		1.14	[1.13-1.16]	Illumina [34740186] (imputed)	N	atrial fibrillation	http://www.ebi.ac.uk/efo/EFO_0000275	GCST006414	Genome-wide genotyping array
2018-10-17	30061737	Nielsen JB	2018-07-30	Nat Genet	www.ncbi.nlm.nih.gov/pubmed/30061737	Biobank-driven genomic discovery yields new insight into atrial fibrillation biology.	Atrial fibrillation	60,620 European ancestry cases, 970,216 European ancestry controls	NA	4q25	4	112408189	PITX2	ALPK1			ENSG00000073331			rs7687819-A	rs7687819	0	7687819	intron_variant	0	0.771	9e-09	8.04576		1.05	[1.03-1.06]	Illumina [34740186] (imputed)	N	atrial fibrillation	http://www.ebi.ac.uk/efo/EFO_0000275	GCST006414	Genome-wide genotyping array
2018-10-17	30061737	Nielsen JB	2018-07-30	Nat Genet	www.ncbi.nlm.nih.gov/pubmed/30061737	Biobank-driven genomic discovery yields new insight into atrial fibrillation biology.	Atrial fibrillation	60,620 European ancestry cases, 970,216 European ancestry controls	NA	1q32.1	1	203057086	PPFIA4	PPFIA4			ENSG00000143847			rs10753933-T	rs10753933	0	10753933	intron_variant	0	0.448	1e-19	19		1.06	[1.05-1.08]	Illumina [34740186] (imputed)	N	atrial fibrillation	http://www.ebi.ac.uk/efo/EFO_0000275	GCST006414	Genome-wide genotyping array
2018-10-17	30061737	Nielsen JB	2018-07-30	Nat Genet	www.ncbi.nlm.nih.gov/pubmed/30061737	Biobank-driven genomic discovery yields new insight into atrial fibrillation biology.	Atrial fibrillation	60,620 European ancestry cases, 970,216 European ancestry controls	NA	5q35.2	5	173966108	NKX2-5	CPEB4 - C5orf47	ENSG00000113742	ENSG00000185056		4128	7671	rs28439930-G	rs28439930	0	28439930	intergenic_variant	1	0.517	2e-11	10.699		1.05	[1.03-1.06]	Illumina [34740186] (imputed)	N	atrial fibrillation	http://www.ebi.ac.uk/efo/EFO_0000275	GCST006414	Genome-wide genotyping array
2018-10-17	30061737	Nielsen JB	2018-07-30	Nat Genet	www.ncbi.nlm.nih.gov/pubmed/30061737	Biobank-driven genomic discovery yields new insight into atrial fibrillation biology.	Atrial fibrillation	60,620 European ancestry cases, 970,216 European ancestry controls	NA	2p23.3	2	25942659	KIF3C	KIF3C			ENSG00000084731			rs7578393-T	rs7578393	0	7578393	intron_variant	0	0.796	2e-12	11.699		1.06	[1.05-1.08]	Illumina [34740186] (imputed)	N	atrial fibrillation	http://www.ebi.ac.uk/efo/EFO_0000275	GCST006414	Genome-wide genotyping array
2018-10-17	30061737	Nielsen JB	2018-07-30	Nat Genet	www.ncbi.nlm.nih.gov/pubmed/30061737	Biobank-driven genomic discovery yields new insight into atrial fibrillation biology.	Atrial fibrillation	60,620 European ancestry cases, 970,216 European ancestry controls	NA	8q24.13	8	123622957	FBXO32	RN7SKP155 - KLHL38	ENSG00000251840	ENSG00000175946		33911	21485	rs4871397-G	rs4871397	0	4871397	intron_variant	1	0.089	1e-09	9		1.09	[1.06-1.12]	Illumina [34740186] (imputed)	N	atrial fibrillation	http://www.ebi.ac.uk/efo/EFO_0000275	GCST006414	Genome-wide genotyping array
2018-10-17	30061737	Nielsen JB	2018-07-30	Nat Genet	www.ncbi.nlm.nih.gov/pubmed/30061737	Biobank-driven genomic discovery yields new insight into atrial fibrillation biology.	Atrial fibrillation	60,620 European ancestry cases, 970,216 European ancestry controls	NA	2p14	2	65057097	CEP68	CEP68			ENSG00000011523			rs2540949-A	rs2540949	0	2540949	intron_variant	0	0.615	3e-22	21.5229		1.07	[1.05-1.08]	Illumina [34740186] (imputed)	N	atrial fibrillation	http://www.ebi.ac.uk/efo/EFO_0000275	GCST006414	Genome-wide genotyping array
2018-10-17	30061737	Nielsen JB	2018-07-30	Nat Genet	www.ncbi.nlm.nih.gov/pubmed/30061737	Biobank-driven genomic discovery yields new insight into atrial fibrillation biology.	Atrial fibrillation	60,620 European ancestry cases, 970,216 European ancestry controls	NA	12p12.1	12	24562114	LINC00477	SOX5			ENSG00000134532			rs2291437-G	rs2291437	0	2291437	intron_variant	0	0.105	2e-17	16.699		1.09	[1.07-1.12]	Illumina [34740186] (imputed)	N	atrial fibrillation	http://www.ebi.ac.uk/efo/EFO_0000275	GCST006414	Genome-wide genotyping array
2018-10-17	30061737	Nielsen JB	2018-07-30	Nat Genet	www.ncbi.nlm.nih.gov/pubmed/30061737	Biobank-driven genomic discovery yields new insight into atrial fibrillation biology.	Atrial fibrillation	60,620 European ancestry cases, 970,216 European ancestry controls	NA	2p11.2	2	86367364	REEP1	U8 - KDM3A	ENSG00000200191	ENSG00000115548		20169	73283	rs72926475-G	rs72926475	0	72926475	intergenic_variant	1	0.877	2e-11	10.699		1.07	[1.05-1.09]	Illumina [34740186] (imputed)	N	atrial fibrillation	http://www.ebi.ac.uk/efo/EFO_0000275	GCST006414	Genome-wide genotyping array
2018-10-17	30061737	Nielsen JB	2018-07-30	Nat Genet	www.ncbi.nlm.nih.gov/pubmed/30061737	Biobank-driven genomic discovery yields new insight into atrial fibrillation biology.	Atrial fibrillation	60,620 European ancestry cases, 970,216 European ancestry controls	NA	12q15	12	69677733	LRRC10	BEST3			ENSG00000127325			rs775498-G	rs775498	0	775498	intron_variant	0	0.28	9e-09	8.04576		1.04	[1.03-1.06]	Illumina [34740186] (imputed)	N	atrial fibrillation	http://www.ebi.ac.uk/efo/EFO_0000275	GCST006414	Genome-wide genotyping array
2018-10-17	30061737	Nielsen JB	2018-07-30	Nat Genet	www.ncbi.nlm.nih.gov/pubmed/30061737	Biobank-driven genomic discovery yields new insight into atrial fibrillation biology.	Atrial fibrillation	60,620 European ancestry cases, 970,216 European ancestry controls	NA	2q22.3	2	145002786	TEX41	TEX41			ENSG00000226674			rs67969609-G	rs67969609	0	67969609	intron_variant	0	0.071	2e-08	7.69897		1.07	[1.05-1.10]	Illumina [34740186] (imputed)	N	atrial fibrillation	http://www.ebi.ac.uk/efo/EFO_0000275	GCST006414	Genome-wide genotyping array
2018-10-17	30061737	Nielsen JB	2018-07-30	Nat Genet	www.ncbi.nlm.nih.gov/pubmed/30061737	Biobank-driven genomic discovery yields new insight into atrial fibrillation biology.	Atrial fibrillation	60,620 European ancestry cases, 970,216 European ancestry controls	NA	15q25.1	15	80701947	ARNT2	ABHD17C			ENSG00000136379			rs2759301-A	rs2759301	0	2759301	intron_variant	0	0.454	9e-09	8.04576		1.04	[1.03-1.05]	Illumina [34740186] (imputed)	N	atrial fibrillation	http://www.ebi.ac.uk/efo/EFO_0000275	GCST006414	Genome-wide genotyping array
2018-10-17	30061737	Nielsen JB	2018-07-30	Nat Genet	www.ncbi.nlm.nih.gov/pubmed/30061737	Biobank-driven genomic discovery yields new insight into atrial fibrillation biology.	Atrial fibrillation	60,620 European ancestry cases, 970,216 European ancestry controls	NA	16p13.3	16	1626803	RPL3L	CRAMP1			ENSG00000007545			rs118159104-G	rs118159104	0	118159104	intron_variant	0	0.014	2e-08	7.69897		1.2	[1.13-1.28]	Illumina [34740186] (imputed)	N	atrial fibrillation	http://www.ebi.ac.uk/efo/EFO_0000275	GCST006414	Genome-wide genotyping array
2018-10-17	30061737	Nielsen JB	2018-07-30	Nat Genet	www.ncbi.nlm.nih.gov/pubmed/30061737	Biobank-driven genomic discovery yields new insight into atrial fibrillation biology.	Atrial fibrillation	60,620 European ancestry cases, 970,216 European ancestry controls	NA	15q22.31	15	63811578	HERC1	HERC1			ENSG00000103657			rs7170477-A	rs7170477	0	7170477	intron_variant	0	0.304	5e-08	7.30103		1.04	[1.03-1.05]	Illumina [34740186] (imputed)	N	atrial fibrillation	http://www.ebi.ac.uk/efo/EFO_0000275	GCST006414	Genome-wide genotyping array
2018-10-17	30061737	Nielsen JB	2018-07-30	Nat Genet	www.ncbi.nlm.nih.gov/pubmed/30061737	Biobank-driven genomic discovery yields new insight into atrial fibrillation biology.	Atrial fibrillation	60,620 European ancestry cases, 970,216 European ancestry controls	NA	15q24.1	15	73384923	HCN4	HCN4 - REC114	ENSG00000138622	ENSG00000183324		15965	58241	rs74022964-T	rs74022964	0	74022964	intergenic_variant	1	0.157	4e-36	35.3979		1.12	[1.10-1.14]	Illumina [34740186] (imputed)	N	atrial fibrillation	http://www.ebi.ac.uk/efo/EFO_0000275	GCST006414	Genome-wide genotyping array
2018-10-17	30061737	Nielsen JB	2018-07-30	Nat Genet	www.ncbi.nlm.nih.gov/pubmed/30061737	Biobank-driven genomic discovery yields new insight into atrial fibrillation biology.	Atrial fibrillation	60,620 European ancestry cases, 970,216 European ancestry controls	NA	15q25.1	15	80384583	ARNT2	LINC00927 - ARNT2	ENSG00000259361	ENSG00000172379		42778	19767	rs12908004-G	rs12908004	0	12908004	intron_variant	1	0.164	4e-16	15.3979		1.08	[1.06-1.10]	Illumina [34740186] (imputed)	N	atrial fibrillation	http://www.ebi.ac.uk/efo/EFO_0000275	GCST006414	Genome-wide genotyping array
2018-10-17	30061737	Nielsen JB	2018-07-30	Nat Genet	www.ncbi.nlm.nih.gov/pubmed/30061737	Biobank-driven genomic discovery yields new insight into atrial fibrillation biology.	Atrial fibrillation	60,620 European ancestry cases, 970,216 European ancestry controls	NA	15q26.3	15	98725621	IGF1R	IGF1R			ENSG00000140443			rs4965430-C	rs4965430	0	4965430	intron_variant	0	0.386	1e-10	10		1.05	[1.03-1.06]	Illumina [34740186] (imputed)	N	atrial fibrillation	http://www.ebi.ac.uk/efo/EFO_0000275	GCST006414	Genome-wide genotyping array
2018-10-17	30061737	Nielsen JB	2018-07-30	Nat Genet	www.ncbi.nlm.nih.gov/pubmed/30061737	Biobank-driven genomic discovery yields new insight into atrial fibrillation biology.	Atrial fibrillation	60,620 European ancestry cases, 970,216 European ancestry controls	NA	16p13.3	16	1953015	RPL3L	RPL3L			ENSG00000140986			rs140185678-A	rs140185678	0	140185678	missense_variant	0	0.035	2e-14	13.699		1.18	[1.13-1.23]	Illumina [34740186] (imputed)	N	atrial fibrillation	http://www.ebi.ac.uk/efo/EFO_0000275	GCST006414	Genome-wide genotyping array
2018-10-17	30061737	Nielsen JB	2018-07-30	Nat Genet	www.ncbi.nlm.nih.gov/pubmed/30061737	Biobank-driven genomic discovery yields new insight into atrial fibrillation biology.	Atrial fibrillation	60,620 European ancestry cases, 970,216 European ancestry controls	NA	16q22.3	16	73019123	ZFHX3	ZFHX3			ENSG00000140836			rs2359171-A	rs2359171	0	2359171	intron_variant	0	0.176	5e-91	90.301		1.19	[1.17-1.21]	Illumina [34740186] (imputed)	N	atrial fibrillation	http://www.ebi.ac.uk/efo/EFO_0000275	GCST006414	Genome-wide genotyping array
2018-10-17	30061737	Nielsen JB	2018-07-30	Nat Genet	www.ncbi.nlm.nih.gov/pubmed/30061737	Biobank-driven genomic discovery yields new insight into atrial fibrillation biology.	Atrial fibrillation	60,620 European ancestry cases, 970,216 European ancestry controls	NA	17p13.3	17	1406556	YWHAE, CRK, MYO1C	YWHAE - CRK	ENSG00000108953	ENSG00000167193		6334	14133	rs7225165-G	rs7225165	0	7225165	intergenic_variant	1	0.887	3e-09	8.52288		1.07	[1.04-1.09]	Illumina [34740186] (imputed)	N	atrial fibrillation	http://www.ebi.ac.uk/efo/EFO_0000275	GCST006414	Genome-wide genotyping array
2018-10-17	30061737	Nielsen JB	2018-07-30	Nat Genet	www.ncbi.nlm.nih.gov/pubmed/30061737	Biobank-driven genomic discovery yields new insight into atrial fibrillation biology.	Atrial fibrillation	60,620 European ancestry cases, 970,216 European ancestry controls	NA	17p13.1	17	7549660	TNFSF12, TNFSF12-TNFSF13, SOX15, FXR2	TNFSF12, TNFSF12-TNFSF13			ENSG00000239697, ENSG00000248871			rs9899183-T	rs9899183	0	9899183	intron_variant	0	0.714	2e-09	8.69897		1.05	[1.03-1.06]	Illumina [34740186] (imputed)	N	atrial fibrillation	http://www.ebi.ac.uk/efo/EFO_0000275	GCST006414	Genome-wide genotyping array
2018-10-17	30061737	Nielsen JB	2018-07-30	Nat Genet	www.ncbi.nlm.nih.gov/pubmed/30061737	Biobank-driven genomic discovery yields new insight into atrial fibrillation biology.	Atrial fibrillation	60,620 European ancestry cases, 970,216 European ancestry controls	NA	17p12	17	12715363	MYOCD	MYOCD			ENSG00000141052			rs72811294-G	rs72811294	0	72811294	intron_variant	0	0.887	1e-11	11		1.07	[1.05-1.10]	Illumina [34740186] (imputed)	N	atrial fibrillation	http://www.ebi.ac.uk/efo/EFO_0000275	GCST006414	Genome-wide genotyping array
2018-10-17	30061737	Nielsen JB	2018-07-30	Nat Genet	www.ncbi.nlm.nih.gov/pubmed/30061737	Biobank-driven genomic discovery yields new insight into atrial fibrillation biology.	Atrial fibrillation	60,620 European ancestry cases, 970,216 European ancestry controls	NA	17q21.1	17	39874911	ZPBP2, GSDMB, ORMDL3	ZPBP2			ENSG00000186075			rs11658278-T	rs11658278	0	11658278	intron_variant	0	0.479	3e-11	10.5229		1.05	[1.03-1.06]	Illumina [34740186] (imputed)	N	atrial fibrillation	http://www.ebi.ac.uk/efo/EFO_0000275	GCST006414	Genome-wide genotyping array
2018-10-17	30061737	Nielsen JB	2018-07-30	Nat Genet	www.ncbi.nlm.nih.gov/pubmed/30061737	Biobank-driven genomic discovery yields new insight into atrial fibrillation biology.	Atrial fibrillation	60,620 European ancestry cases, 970,216 European ancestry controls	NA	17q21.31	17	46797087	WNT3	WNT3			ENSG00000108379			rs1563304-T	rs1563304	0	1563304	intron_variant	0	0.178	3e-12	11.5229		1.07	[1.05-1.09]	Illumina [34740186] (imputed)	N	atrial fibrillation	http://www.ebi.ac.uk/efo/EFO_0000275	GCST006414	Genome-wide genotyping array
2018-10-17	30061737	Nielsen JB	2018-07-30	Nat Genet	www.ncbi.nlm.nih.gov/pubmed/30061737	Biobank-driven genomic discovery yields new insight into atrial fibrillation biology.	Atrial fibrillation	60,620 European ancestry cases, 970,216 European ancestry controls	NA	17q25.3	17	78777556	CYTH1, USP36	CYTH1			ENSG00000108669			rs12604076-T	rs12604076	0	12604076	intron_variant	0	0.478	4e-08	7.39794		1.04	[1.02-1.05]	Illumina [34740186] (imputed)	N	atrial fibrillation	http://www.ebi.ac.uk/efo/EFO_0000275	GCST006414	Genome-wide genotyping array
2018-10-17	30061737	Nielsen JB	2018-07-30	Nat Genet	www.ncbi.nlm.nih.gov/pubmed/30061737	Biobank-driven genomic discovery yields new insight into atrial fibrillation biology.	Atrial fibrillation	60,620 European ancestry cases, 970,216 European ancestry controls	NA	18q21.1	18	48947822	SMAD7	SMAD7			ENSG00000101665			rs9953366-C	rs9953366	0	9953366	intron_variant	0	0.663	2e-11	10.699		1.05	[1.04-1.07]	Illumina [34740186] (imputed)	N	atrial fibrillation	http://www.ebi.ac.uk/efo/EFO_0000275	GCST006414	Genome-wide genotyping array
2018-10-17	30061737	Nielsen JB	2018-07-30	Nat Genet	www.ncbi.nlm.nih.gov/pubmed/30061737	Biobank-driven genomic discovery yields new insight into atrial fibrillation biology.	Atrial fibrillation	60,620 European ancestry cases, 970,216 European ancestry controls	NA	18q21.2	18	51182178	MEX3C	MEX3C			ENSG00000176624			rs8088085-A	rs8088085	0	8088085	intron_variant	0	0.535	5e-08	7.30103		1.04	[1.02-1.05]	Illumina [34740186] (imputed)	N	atrial fibrillation	http://www.ebi.ac.uk/efo/EFO_0000275	GCST006414	Genome-wide genotyping array
2018-10-17	30061737	Nielsen JB	2018-07-30	Nat Genet	www.ncbi.nlm.nih.gov/pubmed/30061737	Biobank-driven genomic discovery yields new insight into atrial fibrillation biology.	Atrial fibrillation	60,620 European ancestry cases, 970,216 European ancestry controls	NA	21q22.12	21	34746814	LINC01426	LINC01426			ENSG00000234380			rs2834618-T	rs2834618	0	2834618	intron_variant	0	0.894	3e-17	16.5229		1.1	[1.08-1.12]	Illumina [34740186] (imputed)	N	atrial fibrillation	http://www.ebi.ac.uk/efo/EFO_0000275	GCST006414	Genome-wide genotyping array
2018-10-17	30061737	Nielsen JB	2018-07-30	Nat Genet	www.ncbi.nlm.nih.gov/pubmed/30061737	Biobank-driven genomic discovery yields new insight into atrial fibrillation biology.	Atrial fibrillation	60,620 European ancestry cases, 970,216 European ancestry controls	NA	22q11.21	22	18114735	TUBA8	TUBA8			ENSG00000183785			rs464901-T	rs464901	0	464901	non_coding_transcript_exon_variant	0	0.665	2e-12	11.699		1.05	[1.04-1.07]	Illumina [34740186] (imputed)	N	atrial fibrillation	http://www.ebi.ac.uk/efo/EFO_0000275	GCST006414	Genome-wide genotyping array
2018-10-17	30061737	Nielsen JB	2018-07-30	Nat Genet	www.ncbi.nlm.nih.gov/pubmed/30061737	Biobank-driven genomic discovery yields new insight into atrial fibrillation biology.	Atrial fibrillation	60,620 European ancestry cases, 970,216 European ancestry controls	NA	22q12.1	22	25768112	MYO18B	MYO18B			ENSG00000133454			rs133902-T	rs133902	0	133902	splice_region_variant	0	0.427	9e-10	9.04576		1.04	[1.03-1.06]	Illumina [34740186] (imputed)	N	atrial fibrillation	http://www.ebi.ac.uk/efo/EFO_0000275	GCST006414	Genome-wide genotyping array
2018-10-17	30061737	Nielsen JB	2018-07-30	Nat Genet	www.ncbi.nlm.nih.gov/pubmed/30061737	Biobank-driven genomic discovery yields new insight into atrial fibrillation biology.	Atrial fibrillation	60,620 European ancestry cases, 970,216 European ancestry controls	NA	10q22.2	10	73654586	SYNPO2L, NUDT13, MYOZ1, AGAP5	SYNPO2L-AS1, SYNPO2L			ENSG00000271848, ENSG00000166317			rs60212594-G	rs60212594	0	60212594	intron_variant	0	0.856	9e-35	34.0458		1.12	[1.10-1.15]	Illumina [34740186] (imputed)	N	atrial fibrillation	http://www.ebi.ac.uk/efo/EFO_0000275	GCST006414	Genome-wide genotyping array
2018-10-17	30061737	Nielsen JB	2018-07-30	Nat Genet	www.ncbi.nlm.nih.gov/pubmed/30061737	Biobank-driven genomic discovery yields new insight into atrial fibrillation biology.	Atrial fibrillation	60,620 European ancestry cases, 970,216 European ancestry controls	NA	10q22.3	10	76176818	C10orf11	LRMDA			ENSG00000148655			rs10458660-G	rs10458660	0	10458660	intron_variant	0	0.173	7e-10	9.1549		1.06	[1.04-1.07]	Illumina [34740186] (imputed)	N	atrial fibrillation	http://www.ebi.ac.uk/efo/EFO_0000275	GCST006414	Genome-wide genotyping array
2018-10-17	30061737	Nielsen JB	2018-07-30	Nat Genet	www.ncbi.nlm.nih.gov/pubmed/30061737	Biobank-driven genomic discovery yields new insight into atrial fibrillation biology.	Atrial fibrillation	60,620 European ancestry cases, 970,216 European ancestry controls	NA	10q24.33	10	103582915	NEURL1	NEURL1			ENSG00000107954			rs11598047-G	rs11598047	0	11598047	non_coding_transcript_exon_variant	0	0.162	9e-66	65.0458		1.17	[1.15-1.19]	Illumina [34740186] (imputed)	N	atrial fibrillation	http://www.ebi.ac.uk/efo/EFO_0000275	GCST006414	Genome-wide genotyping array
2018-10-17	30061737	Nielsen JB	2018-07-30	Nat Genet	www.ncbi.nlm.nih.gov/pubmed/30061737	Biobank-driven genomic discovery yields new insight into atrial fibrillation biology.	Atrial fibrillation	60,620 European ancestry cases, 970,216 European ancestry controls	NA	10q25.2	10	110816937	RBM20	RBM20			ENSG00000203867			rs10749053-T	rs10749053	0	10749053	intron_variant	0	0.158	1e-08	8		1.06	[1.04-1.08]	Illumina [34740186] (imputed)	N	atrial fibrillation	http://www.ebi.ac.uk/efo/EFO_0000275	GCST006414	Genome-wide genotyping array
2018-10-17	30061737	Nielsen JB	2018-07-30	Nat Genet	www.ncbi.nlm.nih.gov/pubmed/30061737	Biobank-driven genomic discovery yields new insight into atrial fibrillation biology.	Atrial fibrillation	60,620 European ancestry cases, 970,216 European ancestry controls	NA	11p15.1	11	19989899	NAV2	NAV2			ENSG00000166833			rs10741807-T	rs10741807	0	10741807	intron_variant	0	0.245	2e-20	19.699		1.08	[1.06-1.09]	Illumina [34740186] (imputed)	N	atrial fibrillation	http://www.ebi.ac.uk/efo/EFO_0000275	GCST006414	Genome-wide genotyping array
2018-10-17	30061737	Nielsen JB	2018-07-30	Nat Genet	www.ncbi.nlm.nih.gov/pubmed/30061737	Biobank-driven genomic discovery yields new insight into atrial fibrillation biology.	Atrial fibrillation	60,620 European ancestry cases, 970,216 European ancestry controls	NA	11q24.1	11	121790799	SORL1	/						rs4935786-T	rs4935786	0	4935786	intron_variant	1	0.267	5e-09	8.30103		1.05	[1.03-1.06]	Illumina [34740186] (imputed)	N	atrial fibrillation	http://www.ebi.ac.uk/efo/EFO_0000275	GCST006414	Genome-wide genotyping array
2018-10-17	30061737	Nielsen JB	2018-07-30	Nat Genet	www.ncbi.nlm.nih.gov/pubmed/30061737	Biobank-driven genomic discovery yields new insight into atrial fibrillation biology.	Atrial fibrillation	60,620 European ancestry cases, 970,216 European ancestry controls	NA	11q24.3	11	128894675	KCNJ5	KCNJ5			ENSG00000120457			rs76097649-A	rs76097649	0	76097649	intron_variant	0	0.093	1e-20	20		1.12	[1.10-1.15]	Illumina [34740186] (imputed)	N	atrial fibrillation	http://www.ebi.ac.uk/efo/EFO_0000275	GCST006414	Genome-wide genotyping array
2018-10-17	30061737	Nielsen JB	2018-07-30	Nat Genet	www.ncbi.nlm.nih.gov/pubmed/30061737	Biobank-driven genomic discovery yields new insight into atrial fibrillation biology.	Atrial fibrillation	60,620 European ancestry cases, 970,216 European ancestry controls	NA	12p12.1	12	24626557	LINC00477	KNOP1P1 - RN7SL38P	ENSG00000256852	ENSG00000240481		42008	80231	rs4963776-G	rs4963776	0	4963776	intergenic_variant	1	0.818	2e-25	24.699		1.1	[1.08-1.11]	Illumina [34740186] (imputed)	N	atrial fibrillation	http://www.ebi.ac.uk/efo/EFO_0000275	GCST006414	Genome-wide genotyping array
2018-10-17	30061737	Nielsen JB	2018-07-30	Nat Genet	www.ncbi.nlm.nih.gov/pubmed/30061737	Biobank-driven genomic discovery yields new insight into atrial fibrillation biology.	Atrial fibrillation	60,620 European ancestry cases, 970,216 European ancestry controls	NA	12p12.1	12	26192593	SSPN	SSPN			ENSG00000123096			rs17380837-C	rs17380837	0	17380837	intron_variant	0	0.693	5e-12	11.301		1.05	[1.04-1.07]	Illumina [34740186] (imputed)	N	atrial fibrillation	http://www.ebi.ac.uk/efo/EFO_0000275	GCST006414	Genome-wide genotyping array
2018-10-17	30061737	Nielsen JB	2018-07-30	Nat Genet	www.ncbi.nlm.nih.gov/pubmed/30061737	Biobank-driven genomic discovery yields new insight into atrial fibrillation biology.	Atrial fibrillation	60,620 European ancestry cases, 970,216 European ancestry controls	NA	12p11.21	12	32825503	PKP2	PKP2			ENSG00000057294			rs12809354-C	rs12809354	0	12809354	intron_variant	0	0.144	3e-14	13.5229		1.07	[1.05-1.09]	Illumina [34740186] (imputed)	N	atrial fibrillation	http://www.ebi.ac.uk/efo/EFO_0000275	GCST006414	Genome-wide genotyping array
2018-10-17	30061737	Nielsen JB	2018-07-30	Nat Genet	www.ncbi.nlm.nih.gov/pubmed/30061737	Biobank-driven genomic discovery yields new insight into atrial fibrillation biology.	Atrial fibrillation	60,620 European ancestry cases, 970,216 European ancestry controls	NA	12q13.3	12	56712154	NACA	PTGES3 - NACA	ENSG00000110958	ENSG00000196531		23746	151	rs2860482-A	rs2860482	0	2860482	intergenic_variant	1	0.274	1e-12	12		1.06	[1.04-1.07]	Illumina [34740186] (imputed)	N	atrial fibrillation	http://www.ebi.ac.uk/efo/EFO_0000275	GCST006414	Genome-wide genotyping array
2018-10-17	30061737	Nielsen JB	2018-07-30	Nat Genet	www.ncbi.nlm.nih.gov/pubmed/30061737	Biobank-driven genomic discovery yields new insight into atrial fibrillation biology.	Atrial fibrillation	60,620 European ancestry cases, 970,216 European ancestry controls	NA	12q15	12	69619635	LRRC10	LRRC10 - BEST3	ENSG00000198812	ENSG00000127325		8728	23725	rs71454237-G	rs71454237	0	71454237	intergenic_variant	1	0.791	2e-13	12.699		1.06	[1.05-1.08]	Illumina [34740186] (imputed)	N	atrial fibrillation	http://www.ebi.ac.uk/efo/EFO_0000275	GCST006414	Genome-wide genotyping array
2018-10-17	30061737	Nielsen JB	2018-07-30	Nat Genet	www.ncbi.nlm.nih.gov/pubmed/30061737	Biobank-driven genomic discovery yields new insight into atrial fibrillation biology.	Atrial fibrillation	60,620 European ancestry cases, 970,216 European ancestry controls	NA	12q21.2	12	75844207	PHLDA1	/						rs12426679-C	rs12426679	0	12426679	intron_variant	1	0.472	5e-09	8.30103		1.04	[1.03-1.05]	Illumina [34740186] (imputed)	N	atrial fibrillation	http://www.ebi.ac.uk/efo/EFO_0000275	GCST006414	Genome-wide genotyping array
2018-10-17	30061737	Nielsen JB	2018-07-30	Nat Genet	www.ncbi.nlm.nih.gov/pubmed/30061737	Biobank-driven genomic discovery yields new insight into atrial fibrillation biology.	Atrial fibrillation	60,620 European ancestry cases, 970,216 European ancestry controls	NA	12q24.21	12	114355435	TBX5	TBX5			ENSG00000089225			rs883079-T	rs883079	0	883079	3_prime_UTR_variant	0	0.707	3e-40	39.5229		1.1	[1.09-1.12]	Illumina [34740186] (imputed)	N	atrial fibrillation	http://www.ebi.ac.uk/efo/EFO_0000275	GCST006414	Genome-wide genotyping array
2018-10-17	30061737	Nielsen JB	2018-07-30	Nat Genet	www.ncbi.nlm.nih.gov/pubmed/30061737	Biobank-driven genomic discovery yields new insight into atrial fibrillation biology.	Atrial fibrillation	60,620 European ancestry cases, 970,216 European ancestry controls	NA	12q24.31	12	122843353	HIP1R	HIP1R			ENSG00000130787			rs10773657-C	rs10773657	0	10773657	intron_variant	0	0.138	3e-08	7.52288		1.06	[1.04-1.08]	Illumina [34740186] (imputed)	N	atrial fibrillation	http://www.ebi.ac.uk/efo/EFO_0000275	GCST006414	Genome-wide genotyping array
2018-10-17	30061737	Nielsen JB	2018-07-30	Nat Genet	www.ncbi.nlm.nih.gov/pubmed/30061737	Biobank-driven genomic discovery yields new insight into atrial fibrillation biology.	Atrial fibrillation	60,620 European ancestry cases, 970,216 European ancestry controls	NA	12q24.33	12	132573624	FBRSL1	FBRSL1			ENSG00000112787			rs6560886-C	rs6560886	0	6560886	intron_variant	0	0.788	1e-08	8		1.05	[1.03-1.07]	Illumina [34740186] (imputed)	N	atrial fibrillation	http://www.ebi.ac.uk/efo/EFO_0000275	GCST006414	Genome-wide genotyping array
2018-10-17	30061737	Nielsen JB	2018-07-30	Nat Genet	www.ncbi.nlm.nih.gov/pubmed/30061737	Biobank-driven genomic discovery yields new insight into atrial fibrillation biology.	Atrial fibrillation	60,620 European ancestry cases, 970,216 European ancestry controls	NA	13q12.12	13	22794804	LINC00540, LINC00621, SGCG	DDX39AP1 - SNORD36	ENSG00000225777	ENSG00000253094		88598	8341	rs9506925-T	rs9506925	0	9506925	intergenic_variant	1	0.267	3e-09	8.52288		1.05	[1.03-1.06]	Illumina [34740186] (imputed)	N	atrial fibrillation	http://www.ebi.ac.uk/efo/EFO_0000275	GCST006414	Genome-wide genotyping array
2018-10-17	30061737	Nielsen JB	2018-07-30	Nat Genet	www.ncbi.nlm.nih.gov/pubmed/30061737	Biobank-driven genomic discovery yields new insight into atrial fibrillation biology.	Atrial fibrillation	60,620 European ancestry cases, 970,216 European ancestry controls	NA	13q34	13	113218398	CUL4A	CUL4A			ENSG00000139842			rs35569628-T	rs35569628	0	35569628	intron_variant	0	0.777	1e-08	8		1.05	[1.03-1.06]	Illumina [34740186] (imputed)	N	atrial fibrillation	http://www.ebi.ac.uk/efo/EFO_0000275	GCST006414	Genome-wide genotyping array
2018-10-17	30061737	Nielsen JB	2018-07-30	Nat Genet	www.ncbi.nlm.nih.gov/pubmed/30061737	Biobank-driven genomic discovery yields new insight into atrial fibrillation biology.	Atrial fibrillation	60,620 European ancestry cases, 970,216 European ancestry controls	NA	14q11.2	14	23395595	MYH6, MYH7	MYH6			ENSG00000197616			rs422068-C	rs422068	0	422068	intron_variant	0	0.349	4e-10	9.39794		1.04	[1.03-1.06]	Illumina [34740186] (imputed)	N	atrial fibrillation	http://www.ebi.ac.uk/efo/EFO_0000275	GCST006414	Genome-wide genotyping array
2018-10-17	30061737	Nielsen JB	2018-07-30	Nat Genet	www.ncbi.nlm.nih.gov/pubmed/30061737	Biobank-driven genomic discovery yields new insight into atrial fibrillation biology.	Atrial fibrillation	60,620 European ancestry cases, 970,216 European ancestry controls	NA	14q12	14	32521231	AKAP6	AKAP6			ENSG00000151320			rs11156751-C	rs11156751	0	11156751	intron_variant	0	0.285	7e-21	20.1549		1.07	[1.06-1.09]	Illumina [34740186] (imputed)	N	atrial fibrillation	http://www.ebi.ac.uk/efo/EFO_0000275	GCST006414	Genome-wide genotyping array
2018-10-17	30061737	Nielsen JB	2018-07-30	Nat Genet	www.ncbi.nlm.nih.gov/pubmed/30061737	Biobank-driven genomic discovery yields new insight into atrial fibrillation biology.	Atrial fibrillation	60,620 European ancestry cases, 970,216 European ancestry controls	NA	14q13.1	14	34704569	CFL2	RPL23AP8 - CFL2	ENSG00000241582	ENSG00000165410		9925	4544	rs73241997-T	rs73241997	0	73241997	intergenic_variant	1	0.142	3e-15	14.5229		1.08	[1.06-1.10]	Illumina [34740186] (imputed)	N	atrial fibrillation	http://www.ebi.ac.uk/efo/EFO_0000275	GCST006414	Genome-wide genotyping array
2018-10-17	30061737	Nielsen JB	2018-07-30	Nat Genet	www.ncbi.nlm.nih.gov/pubmed/30061737	Biobank-driven genomic discovery yields new insight into atrial fibrillation biology.	Atrial fibrillation	60,620 European ancestry cases, 970,216 European ancestry controls	NA	14q23.2	14	64213242	SYNE2, MIR548AZ, ESR2, MTHFD1	SYNE2, ESR2			ENSG00000054654, ENSG00000140009			rs2738413-A	rs2738413	0	2738413	intron_variant	0	0.495	3e-31	30.5229		1.08	[1.07-1.10]	Illumina [34740186] (imputed)	N	atrial fibrillation	http://www.ebi.ac.uk/efo/EFO_0000275	GCST006414	Genome-wide genotyping array
2018-10-17	30061737	Nielsen JB	2018-07-30	Nat Genet	www.ncbi.nlm.nih.gov/pubmed/30061737	Biobank-driven genomic discovery yields new insight into atrial fibrillation biology.	Atrial fibrillation	60,620 European ancestry cases, 970,216 European ancestry controls	NA	14q24.2	14	72782711	DPF3	DPF3			ENSG00000205683			rs74884082-C	rs74884082	0	74884082	intron_variant	0	0.75	3e-10	9.52288		1.05	[1.03-1.07]	Illumina [34740186] (imputed)	N	atrial fibrillation	http://www.ebi.ac.uk/efo/EFO_0000275	GCST006414	Genome-wide genotyping array
2018-10-17	30061737	Nielsen JB	2018-07-30	Nat Genet	www.ncbi.nlm.nih.gov/pubmed/30061737	Biobank-driven genomic discovery yields new insight into atrial fibrillation biology.	Atrial fibrillation	60,620 European ancestry cases, 970,216 European ancestry controls	NA	14q24.3	14	76960182	IRF2BPL	LINC01629			ENSG00000258602			rs10873298-C	rs10873298	0	10873298	non_coding_transcript_exon_variant	0	0.366	7e-09	8.1549		1.04	[1.03-1.06]	Illumina [34740186] (imputed)	N	atrial fibrillation	http://www.ebi.ac.uk/efo/EFO_0000275	GCST006414	Genome-wide genotyping array
2018-10-17	30061737	Nielsen JB	2018-07-30	Nat Genet	www.ncbi.nlm.nih.gov/pubmed/30061737	Biobank-driven genomic discovery yields new insight into atrial fibrillation biology.	Atrial fibrillation	60,620 European ancestry cases, 970,216 European ancestry controls	NA	15q21.3	15	57632516	GCOM1/MYZAP	MYZAP, GCOM1			ENSG00000263155, ENSG00000137878			rs147301839-C	rs147301839	0	147301839	missense_variant	0	0.007	2e-10	9.69897		1.39	[1.26-1.55]	Illumina [34740186] (imputed)	N	atrial fibrillation	http://www.ebi.ac.uk/efo/EFO_0000275	GCST006414	Genome-wide genotyping array
2018-10-17	30061737	Nielsen JB	2018-07-30	Nat Genet	www.ncbi.nlm.nih.gov/pubmed/30061737	Biobank-driven genomic discovery yields new insight into atrial fibrillation biology.	Atrial fibrillation	60,620 European ancestry cases, 970,216 European ancestry controls	NA	5q34	5	168959084	SLIT3	SLIT3			ENSG00000184347			rs12188351-A	rs12188351	0	12188351	intron_variant	0	0.056	3e-09	8.52288		1.09	[1.06-1.12]	Illumina [34740186] (imputed)	N	atrial fibrillation	http://www.ebi.ac.uk/efo/EFO_0000275	GCST006414	Genome-wide genotyping array
2018-10-17	30061737	Nielsen JB	2018-07-30	Nat Genet	www.ncbi.nlm.nih.gov/pubmed/30061737	Biobank-driven genomic discovery yields new insight into atrial fibrillation biology.	Atrial fibrillation	60,620 European ancestry cases, 970,216 European ancestry controls	NA	5q35.1	5	173243742	NKX2-5	NKX2-5 - Y_RNA	ENSG00000183072	ENSG00000280632		8431	10448	rs6891790-G	rs6891790	0	6891790	intergenic_variant	1	0.717	5e-22	21.301		1.08	[1.06-1.09]	Illumina [34740186] (imputed)	N	atrial fibrillation	http://www.ebi.ac.uk/efo/EFO_0000275	GCST006414	Genome-wide genotyping array
2018-10-17	30061737	Nielsen JB	2018-07-30	Nat Genet	www.ncbi.nlm.nih.gov/pubmed/30061737	Biobank-driven genomic discovery yields new insight into atrial fibrillation biology.	Atrial fibrillation	60,620 European ancestry cases, 970,216 European ancestry controls	NA	6p22.3	6	16415520	ATXN1	ATXN1			ENSG00000124788			rs73366713-G	rs73366713	0	73366713	intron_variant	0	0.86	2e-25	24.699		1.11	[1.09-1.13]	Illumina [34740186] (imputed)	N	atrial fibrillation	http://www.ebi.ac.uk/efo/EFO_0000275	GCST006414	Genome-wide genotyping array
2018-10-17	30061737	Nielsen JB	2018-07-30	Nat Genet	www.ncbi.nlm.nih.gov/pubmed/30061737	Biobank-driven genomic discovery yields new insight into atrial fibrillation biology.	Atrial fibrillation	60,620 European ancestry cases, 970,216 European ancestry controls	NA	6p22.3	6	18209878	KDM1B, DEK	KDM1B			ENSG00000165097			rs34969716-A	rs34969716	0	34969716	intron_variant	0	0.305	2e-19	18.699		1.07	[1.06-1.09]	Illumina [34740186] (imputed)	N	atrial fibrillation	http://www.ebi.ac.uk/efo/EFO_0000275	GCST006414	Genome-wide genotyping array
2018-10-17	30061737	Nielsen JB	2018-07-30	Nat Genet	www.ncbi.nlm.nih.gov/pubmed/30061737	Biobank-driven genomic discovery yields new insight into atrial fibrillation biology.	Atrial fibrillation	60,620 European ancestry cases, 970,216 European ancestry controls	NA	6p21.2	6	36679512	CDKN1A, PANDAR, PI16	CDKN1A			ENSG00000124762			rs3176326-G	rs3176326	0	3176326	intron_variant	0	0.802	1e-13	13		1.06	[1.05-1.08]	Illumina [34740186] (imputed)	N	atrial fibrillation	http://www.ebi.ac.uk/efo/EFO_0000275	GCST006414	Genome-wide genotyping array
2018-10-17	30061737	Nielsen JB	2018-07-30	Nat Genet	www.ncbi.nlm.nih.gov/pubmed/30061737	Biobank-driven genomic discovery yields new insight into atrial fibrillation biology.	Atrial fibrillation	60,620 European ancestry cases, 970,216 European ancestry controls	NA	6q14.3	6	87111783	CGA	CGA - RCN1P1	ENSG00000135346	ENSG00000215477		16677	9910	rs2031522-A	rs2031522	0	2031522	intergenic_variant	1	0.624	1e-10	10		1.04	[1.03-1.06]	Illumina [34740186] (imputed)	N	atrial fibrillation	http://www.ebi.ac.uk/efo/EFO_0000275	GCST006414	Genome-wide genotyping array
2018-10-17	30061737	Nielsen JB	2018-07-30	Nat Genet	www.ncbi.nlm.nih.gov/pubmed/30061737	Biobank-driven genomic discovery yields new insight into atrial fibrillation biology.	Atrial fibrillation	60,620 European ancestry cases, 970,216 European ancestry controls	NA	6q22.31	6	118238495	SLC35F1, PLN	SLC35F1			ENSG00000196376			rs3951016-A	rs3951016	0	3951016	intron_variant	0	0.459	2e-22	21.699		1.07	[1.05-1.08]	Illumina [34740186] (imputed)	N	atrial fibrillation	http://www.ebi.ac.uk/efo/EFO_0000275	GCST006414	Genome-wide genotyping array
2018-10-17	30061737	Nielsen JB	2018-07-30	Nat Genet	www.ncbi.nlm.nih.gov/pubmed/30061737	Biobank-driven genomic discovery yields new insight into atrial fibrillation biology.	Atrial fibrillation	60,620 European ancestry cases, 970,216 European ancestry controls	NA	6q22.31	6	122082413	HSF2	/						rs13195459-G	rs13195459	0	13195459	regulatory_region_variant	1	0.638	4e-19	18.3979		1.06	[1.05-1.08]	Illumina [34740186] (imputed)	N	atrial fibrillation	http://www.ebi.ac.uk/efo/EFO_0000275	GCST006414	Genome-wide genotyping array
2018-10-17	30061737	Nielsen JB	2018-07-30	Nat Genet	www.ncbi.nlm.nih.gov/pubmed/30061737	Biobank-driven genomic discovery yields new insight into atrial fibrillation biology.	Atrial fibrillation	60,620 European ancestry cases, 970,216 European ancestry controls	NA	6q25.1	6	149077964	UST	UST - TAB2	ENSG00000111962	ENSG00000055208		974	140677	rs117984853-T	rs117984853	0	117984853	regulatory_region_variant	1	0.101	1e-24	24		1.13	[1.10-1.16]	Illumina [34740186] (imputed)	N	atrial fibrillation	http://www.ebi.ac.uk/efo/EFO_0000275	GCST006414	Genome-wide genotyping array
2018-10-17	30061737	Nielsen JB	2018-07-30	Nat Genet	www.ncbi.nlm.nih.gov/pubmed/30061737	Biobank-driven genomic discovery yields new insight into atrial fibrillation biology.	Atrial fibrillation	60,620 European ancestry cases, 970,216 European ancestry controls	NA	7p21.2	7	14332384	DGKB	DGKB			ENSG00000136267			rs55734480-A	rs55734480	0	55734480	intron_variant	0	0.249	2e-12	11.699		1.06	[1.04-1.07]	Illumina [34740186] (imputed)	N	atrial fibrillation	http://www.ebi.ac.uk/efo/EFO_0000275	GCST006414	Genome-wide genotyping array
2018-10-17	30061737	Nielsen JB	2018-07-30	Nat Genet	www.ncbi.nlm.nih.gov/pubmed/30061737	Biobank-driven genomic discovery yields new insight into atrial fibrillation biology.	Atrial fibrillation	60,620 European ancestry cases, 970,216 European ancestry controls	NA	7p15.1	7	28376208	CREB5	CREB5			ENSG00000146592			rs6462079-A	rs6462079	0	6462079	intron_variant	0	0.721	9e-10	9.04576		1.05	[1.03-1.06]	Illumina [34740186] (imputed)	N	atrial fibrillation	http://www.ebi.ac.uk/efo/EFO_0000275	GCST006414	Genome-wide genotyping array
2018-10-17	30061737	Nielsen JB	2018-07-30	Nat Genet	www.ncbi.nlm.nih.gov/pubmed/30061737	Biobank-driven genomic discovery yields new insight into atrial fibrillation biology.	Atrial fibrillation	60,620 European ancestry cases, 970,216 European ancestry controls	NA	7q11.23	7	74720592	GTF2I, LOC101926943, GTF2IRD2	GTF2I			ENSG00000263001			rs35005436-C	rs35005436	0	35005436	intron_variant	0	0.155	3e-10	9.52288		1.06	[1.04-1.08]	Illumina [34740186] (imputed)	N	atrial fibrillation	http://www.ebi.ac.uk/efo/EFO_0000275	GCST006414	Genome-wide genotyping array
2018-10-17	30061737	Nielsen JB	2018-07-30	Nat Genet	www.ncbi.nlm.nih.gov/pubmed/30061737	Biobank-driven genomic discovery yields new insight into atrial fibrillation biology.	Atrial fibrillation	60,620 European ancestry cases, 970,216 European ancestry controls	NA	7q21.2	7	92648802	CDK6	CDK6			ENSG00000105810			rs56201652-G	rs56201652	0	56201652	intron_variant	0	0.733	2e-12	11.699		1.05	[1.04-1.07]	Illumina [34740186] (imputed)	N	atrial fibrillation	http://www.ebi.ac.uk/efo/EFO_0000275	GCST006414	Genome-wide genotyping array
2018-10-17	30061737	Nielsen JB	2018-07-30	Nat Genet	www.ncbi.nlm.nih.gov/pubmed/30061737	Biobank-driven genomic discovery yields new insight into atrial fibrillation biology.	Atrial fibrillation	60,620 European ancestry cases, 970,216 European ancestry controls	NA	7q31.2	7	116551247	CAV1, CAV2	CAV1			ENSG00000105974			rs11773845-A	rs11773845	0	11773845	intron_variant	0	0.586	2e-55	54.699		1.11	[1.10-1.13]	Illumina [34740186] (imputed)	N	atrial fibrillation	http://www.ebi.ac.uk/efo/EFO_0000275	GCST006414	Genome-wide genotyping array
2018-10-17	30061737	Nielsen JB	2018-07-30	Nat Genet	www.ncbi.nlm.nih.gov/pubmed/30061737	Biobank-driven genomic discovery yields new insight into atrial fibrillation biology.	Atrial fibrillation	60,620 European ancestry cases, 970,216 European ancestry controls	NA	7q32.1	7	128776990	OPN1SW, CALU	OPN1SW - CCDC136	ENSG00000128617	ENSG00000128596		1196	13767	rs55985730-G	rs55985730	0	55985730	intergenic_variant	1	0.06	5e-09	8.30103		1.09	[1.06-1.12]	Illumina [34740186] (imputed)	N	atrial fibrillation	http://www.ebi.ac.uk/efo/EFO_0000275	GCST006414	Genome-wide genotyping array
2018-10-17	30061737	Nielsen JB	2018-07-30	Nat Genet	www.ncbi.nlm.nih.gov/pubmed/30061737	Biobank-driven genomic discovery yields new insight into atrial fibrillation biology.	Atrial fibrillation	60,620 European ancestry cases, 970,216 European ancestry controls	NA	7q36.1	7	150964321	KCNH2	KCNH2			ENSG00000055118			rs7789146-G	rs7789146	0	7789146	intron_variant	0	0.821	2e-11	10.699		1.06	[1.04-1.08]	Illumina [34740186] (imputed)	N	atrial fibrillation	http://www.ebi.ac.uk/efo/EFO_0000275	GCST006414	Genome-wide genotyping array
2018-10-17	30061737	Nielsen JB	2018-07-30	Nat Genet	www.ncbi.nlm.nih.gov/pubmed/30061737	Biobank-driven genomic discovery yields new insight into atrial fibrillation biology.	Atrial fibrillation	60,620 European ancestry cases, 970,216 European ancestry controls	NA	8p23.1	8	11642399	GATA4	LINC00208 - GATA4	ENSG00000170983	ENSG00000136574		59582	34560	rs35620480-C	rs35620480	0	35620480	intron_variant	1	0.157	5e-09	8.30103		1.06	[1.04-1.07]	Illumina [34740186] (imputed)	N	atrial fibrillation	http://www.ebi.ac.uk/efo/EFO_0000275	GCST006414	Genome-wide genotyping array
2018-10-17	30061737	Nielsen JB	2018-07-30	Nat Genet	www.ncbi.nlm.nih.gov/pubmed/30061737	Biobank-driven genomic discovery yields new insight into atrial fibrillation biology.	Atrial fibrillation	60,620 European ancestry cases, 970,216 European ancestry controls	NA	8p22	8	18056461	ASAH1	ASAH1			ENSG00000104763			rs7508-A	rs7508	0	7508	3_prime_UTR_variant	0	0.711	2e-21	20.699		1.07	[1.06-1.09]	Illumina [34740186] (imputed)	N	atrial fibrillation	http://www.ebi.ac.uk/efo/EFO_0000275	GCST006414	Genome-wide genotyping array
2018-10-17	30061737	Nielsen JB	2018-07-30	Nat Genet	www.ncbi.nlm.nih.gov/pubmed/30061737	Biobank-driven genomic discovery yields new insight into atrial fibrillation biology.	Atrial fibrillation	60,620 European ancestry cases, 970,216 European ancestry controls	NA	8p21.3	8	21964267	XPO7	XPO7			ENSG00000130227			rs7834729-G	rs7834729	0	7834729	non_coding_transcript_exon_variant	0	0.885	4e-10	9.39794		1.07	[1.05-1.09]	Illumina [34740186] (imputed)	N	atrial fibrillation	http://www.ebi.ac.uk/efo/EFO_0000275	GCST006414	Genome-wide genotyping array
2018-10-17	30061737	Nielsen JB	2018-07-30	Nat Genet	www.ncbi.nlm.nih.gov/pubmed/30061737	Biobank-driven genomic discovery yields new insight into atrial fibrillation biology.	Atrial fibrillation	60,620 European ancestry cases, 970,216 European ancestry controls	NA	8q24.13	8	123539735	FBXO32	FBXO32			ENSG00000156804			rs62521286-G	rs62521286	0	62521286	intron_variant	0	0.066	4e-19	18.3979		1.13	[1.10-1.16]	Illumina [34740186] (imputed)	N	atrial fibrillation	http://www.ebi.ac.uk/efo/EFO_0000275	GCST006414	Genome-wide genotyping array
2018-10-17	30061737	Nielsen JB	2018-07-30	Nat Genet	www.ncbi.nlm.nih.gov/pubmed/30061737	Biobank-driven genomic discovery yields new insight into atrial fibrillation biology.	Atrial fibrillation	60,620 European ancestry cases, 970,216 European ancestry controls	NA	8q24.3	8	140730769	PTK2	PTK2			ENSG00000169398			rs6994744-C	rs6994744	0	6994744	intron_variant	0	0.495	1e-09	9		1.04	[1.03-1.05]	Illumina [34740186] (imputed)	N	atrial fibrillation	http://www.ebi.ac.uk/efo/EFO_0000275	GCST006414	Genome-wide genotyping array
2018-10-17	30061737	Nielsen JB	2018-07-30	Nat Genet	www.ncbi.nlm.nih.gov/pubmed/30061737	Biobank-driven genomic discovery yields new insight into atrial fibrillation biology.	Atrial fibrillation	60,620 European ancestry cases, 970,216 European ancestry controls	NA	9q22.32	9	94951177	C9orf3	AOPEP			ENSG00000148120			rs10821415-A	rs10821415	0	10821415	intron_variant	0	0.413	3e-34	33.5229		1.09	[1.07-1.10]	Illumina [34740186] (imputed)	N	atrial fibrillation	http://www.ebi.ac.uk/efo/EFO_0000275	GCST006414	Genome-wide genotyping array
2018-10-17	30061737	Nielsen JB	2018-07-30	Nat Genet	www.ncbi.nlm.nih.gov/pubmed/30061737	Biobank-driven genomic discovery yields new insight into atrial fibrillation biology.	Atrial fibrillation	60,620 European ancestry cases, 970,216 European ancestry controls	NA	9q34.3	9	136202927	LHX3	LHX3			ENSG00000107187			rs2274115-G	rs2274115	0	2274115	intron_variant	0	0.7	2e-10	9.69897		1.05	[1.03-1.07]	Illumina [34740186] (imputed)	N	atrial fibrillation	http://www.ebi.ac.uk/efo/EFO_0000275	GCST006414	Genome-wide genotyping array
2018-10-17	30061737	Nielsen JB	2018-07-30	Nat Genet	www.ncbi.nlm.nih.gov/pubmed/30061737	Biobank-driven genomic discovery yields new insight into atrial fibrillation biology.	Atrial fibrillation	60,620 European ancestry cases, 970,216 European ancestry controls	NA	10q21.3	10	63561387	REEP3, NRBF2	REEP3			ENSG00000165476			rs12245149-C	rs12245149	0	12245149	intron_variant	0	0.526	2e-12	11.699		1.05	[1.03-1.06]	Illumina [34740186] (imputed)	N	atrial fibrillation	http://www.ebi.ac.uk/efo/EFO_0000275	GCST006414	Genome-wide genotyping array
2018-10-17	30061737	Nielsen JB	2018-07-30	Nat Genet	www.ncbi.nlm.nih.gov/pubmed/30061737	Biobank-driven genomic discovery yields new insight into atrial fibrillation biology.	Atrial fibrillation	60,620 European ancestry cases, 970,216 European ancestry controls	NA	10q21.3	10	67905124	SIRT1, MYPN	SIRT1			ENSG00000096717			rs7096385-T	rs7096385	0	7096385	intron_variant	0	0.092	5e-08	7.30103		1.07	[1.05-1.10]	Illumina [34740186] (imputed)	N	atrial fibrillation	http://www.ebi.ac.uk/efo/EFO_0000275	GCST006414	Genome-wide genotyping array
2018-10-17	30061737	Nielsen JB	2018-07-30	Nat Genet	www.ncbi.nlm.nih.gov/pubmed/30061737	Biobank-driven genomic discovery yields new insight into atrial fibrillation biology.	Atrial fibrillation	60,620 European ancestry cases, 970,216 European ancestry controls	NA	2q31.1	2	174690986	WIPF1	WIPF1 - H3P6	ENSG00000115935	ENSG00000235655		8070	28922	rs56181519-C	rs56181519	0	56181519	intron_variant	1	0.732	6e-18	17.2218		1.07	[1.05-1.08]	Illumina [34740186] (imputed)	N	atrial fibrillation	http://www.ebi.ac.uk/efo/EFO_0000275	GCST006414	Genome-wide genotyping array
2018-10-17	30061737	Nielsen JB	2018-07-30	Nat Genet	www.ncbi.nlm.nih.gov/pubmed/30061737	Biobank-driven genomic discovery yields new insight into atrial fibrillation biology.	Atrial fibrillation	60,620 European ancestry cases, 970,216 European ancestry controls	NA	2q31.2	2	178546938	TTN, MIR548N, FKBP7, TTN-AS1	TTN-AS1, TTN			ENSG00000237298, ENSG00000155657			rs2288327-G	rs2288327	0	2288327	intron_variant	0	0.156	7e-25	24.1549		1.1	[1.08-1.12]	Illumina [34740186] (imputed)	N	atrial fibrillation	http://www.ebi.ac.uk/efo/EFO_0000275	GCST006414	Genome-wide genotyping array
2018-10-17	30061737	Nielsen JB	2018-07-30	Nat Genet	www.ncbi.nlm.nih.gov/pubmed/30061737	Biobank-driven genomic discovery yields new insight into atrial fibrillation biology.	Atrial fibrillation	60,620 European ancestry cases, 970,216 European ancestry controls	NA	2q33.1	2	200315300	SPATS2L	SPATS2L			ENSG00000196141			rs3820888-C	rs3820888	0	3820888	intron_variant	0	0.392	6e-24	23.2218		1.07	[1.06-1.09]	Illumina [34740186] (imputed)	N	atrial fibrillation	http://www.ebi.ac.uk/efo/EFO_0000275	GCST006414	Genome-wide genotyping array
2018-10-17	30061737	Nielsen JB	2018-07-30	Nat Genet	www.ncbi.nlm.nih.gov/pubmed/30061737	Biobank-driven genomic discovery yields new insight into atrial fibrillation biology.	Atrial fibrillation	60,620 European ancestry cases, 970,216 European ancestry controls	NA	2q34	2	212401279	ERBB4	ERBB4			ENSG00000178568			rs35544454-A	rs35544454	0	35544454	intron_variant	0	0.808	1e-11	11		1.06	[1.04-1.08]	Illumina [34740186] (imputed)	N	atrial fibrillation	http://www.ebi.ac.uk/efo/EFO_0000275	GCST006414	Genome-wide genotyping array
2018-10-17	30061737	Nielsen JB	2018-07-30	Nat Genet	www.ncbi.nlm.nih.gov/pubmed/30061737	Biobank-driven genomic discovery yields new insight into atrial fibrillation biology.	Atrial fibrillation	60,620 European ancestry cases, 970,216 European ancestry controls	NA	3p25.2	3	12800305	CAND2	CAND2			ENSG00000144712			rs7650482-G	rs7650482	0	7650482	intron_variant	0	0.64	2e-24	23.699		1.07	[1.06-1.09]	Illumina [34740186] (imputed)	N	atrial fibrillation	http://www.ebi.ac.uk/efo/EFO_0000275	GCST006414	Genome-wide genotyping array
2018-10-17	30061737	Nielsen JB	2018-07-30	Nat Genet	www.ncbi.nlm.nih.gov/pubmed/30061737	Biobank-driven genomic discovery yields new insight into atrial fibrillation biology.	Atrial fibrillation	60,620 European ancestry cases, 970,216 European ancestry controls	NA	3p24.2	3	24421744	THRB	THRB			ENSG00000151090			rs73041705-T	rs73041705	0	73041705	intron_variant	0	0.702	2e-09	8.69897		1.05	[1.03-1.06]	Illumina [34740186] (imputed)	N	atrial fibrillation	http://www.ebi.ac.uk/efo/EFO_0000275	GCST006414	Genome-wide genotyping array
2018-10-17	30061737	Nielsen JB	2018-07-30	Nat Genet	www.ncbi.nlm.nih.gov/pubmed/30061737	Biobank-driven genomic discovery yields new insight into atrial fibrillation biology.	Atrial fibrillation	60,620 European ancestry cases, 970,216 European ancestry controls	NA	3p22.2	3	38730434	SCN10A, SCN5A	SCN10A			ENSG00000185313			rs6790396-G	rs6790396	0	6790396	intron_variant	0	0.596	2e-20	19.699		1.06	[1.05-1.08]	Illumina [34740186] (imputed)	N	atrial fibrillation	http://www.ebi.ac.uk/efo/EFO_0000275	GCST006414	Genome-wide genotyping array
2018-10-17	30061737	Nielsen JB	2018-07-30	Nat Genet	www.ncbi.nlm.nih.gov/pubmed/30061737	Biobank-driven genomic discovery yields new insight into atrial fibrillation biology.	Atrial fibrillation	60,620 European ancestry cases, 970,216 European ancestry controls	NA	3p14.1	3	66403767	LRIG1, SLC25A26	LRIG1			ENSG00000144749			rs34080181-G	rs34080181	0	34080181	intron_variant	0	0.621	1e-10	10		1.05	[1.03-1.06]	Illumina [34740186] (imputed)	N	atrial fibrillation	http://www.ebi.ac.uk/efo/EFO_0000275	GCST006414	Genome-wide genotyping array
2018-10-17	30061737	Nielsen JB	2018-07-30	Nat Genet	www.ncbi.nlm.nih.gov/pubmed/30061737	Biobank-driven genomic discovery yields new insight into atrial fibrillation biology.	Atrial fibrillation	60,620 European ancestry cases, 970,216 European ancestry controls	NA	3p14.1	3	69357030	FRMD4B	FRMD4B			ENSG00000114541			rs17005647-T	rs17005647	0	17005647	intron_variant	0	0.364	3e-09	8.52288		1.04	[1.03-1.06]	Illumina [34740186] (imputed)	N	atrial fibrillation	http://www.ebi.ac.uk/efo/EFO_0000275	GCST006414	Genome-wide genotyping array
2018-10-17	30061737	Nielsen JB	2018-07-30	Nat Genet	www.ncbi.nlm.nih.gov/pubmed/30061737	Biobank-driven genomic discovery yields new insight into atrial fibrillation biology.	Atrial fibrillation	60,620 European ancestry cases, 970,216 European ancestry controls	NA	3p11.1	3	89440379	EPHA3	EPHA3			ENSG00000044524			rs6771054-T	rs6771054	0	6771054	intron_variant	0	0.596	2e-11	10.699		1.05	[1.03-1.06]	Illumina [34740186] (imputed)	N	atrial fibrillation	http://www.ebi.ac.uk/efo/EFO_0000275	GCST006414	Genome-wide genotyping array
2018-10-17	30061737	Nielsen JB	2018-07-30	Nat Genet	www.ncbi.nlm.nih.gov/pubmed/30061737	Biobank-driven genomic discovery yields new insight into atrial fibrillation biology.	Atrial fibrillation	60,620 European ancestry cases, 970,216 European ancestry controls	NA	3q13.2	3	111835579	PHLDB2, PLCXD2	PHLDB2, PLCXD2			ENSG00000144824, ENSG00000240891			rs10804493-A	rs10804493	0	10804493	intron_variant	0	0.651	2e-15	14.699		1.06	[1.04-1.07]	Illumina [34740186] (imputed)	N	atrial fibrillation	http://www.ebi.ac.uk/efo/EFO_0000275	GCST006414	Genome-wide genotyping array
2018-10-17	30061737	Nielsen JB	2018-07-30	Nat Genet	www.ncbi.nlm.nih.gov/pubmed/30061737	Biobank-driven genomic discovery yields new insight into atrial fibrillation biology.	Atrial fibrillation	60,620 European ancestry cases, 970,216 European ancestry controls	NA	3q22.3	3	136095167	PPP2R3A	PPP2R3A			ENSG00000073711			rs1278493-G	rs1278493	0	1278493	intron_variant	0	0.436	9e-09	8.04576		1.04	[1.03-1.05]	Illumina [34740186] (imputed)	N	atrial fibrillation	http://www.ebi.ac.uk/efo/EFO_0000275	GCST006414	Genome-wide genotyping array
2018-10-17	30061737	Nielsen JB	2018-07-30	Nat Genet	www.ncbi.nlm.nih.gov/pubmed/30061737	Biobank-driven genomic discovery yields new insight into atrial fibrillation biology.	Atrial fibrillation	60,620 European ancestry cases, 970,216 European ancestry controls	NA	3q26.33	3	179455191	GNB4	GNB4 - MTHFD2P7	ENSG00000114450	ENSG00000181260		3715	9155	rs7612445-T	rs7612445	0	7612445	regulatory_region_variant	1	0.188	5e-09	8.30103		1.05	[1.03-1.07]	Illumina [34740186] (imputed)	N	atrial fibrillation	http://www.ebi.ac.uk/efo/EFO_0000275	GCST006414	Genome-wide genotyping array
2018-10-17	30061737	Nielsen JB	2018-07-30	Nat Genet	www.ncbi.nlm.nih.gov/pubmed/30061737	Biobank-driven genomic discovery yields new insight into atrial fibrillation biology.	Atrial fibrillation	60,620 European ancestry cases, 970,216 European ancestry controls	NA	3q29	3	195080124	XXYLT1	XXYLT1			ENSG00000173950			rs60902112-T	rs60902112	0	60902112	intron_variant	0	0.226	2e-08	7.69897		1.05	[1.03-1.06]	Illumina [34740186] (imputed)	N	atrial fibrillation	http://www.ebi.ac.uk/efo/EFO_0000275	GCST006414	Genome-wide genotyping array
2018-10-17	30061737	Nielsen JB	2018-07-30	Nat Genet	www.ncbi.nlm.nih.gov/pubmed/30061737	Biobank-driven genomic discovery yields new insight into atrial fibrillation biology.	Atrial fibrillation	60,620 European ancestry cases, 970,216 European ancestry controls	NA	4q21.21	4	80243569	FGF5	PRDM8 - FGF5	ENSG00000152784	ENSG00000138675		39240	23070	rs1458038-T	rs1458038	0	1458038	intergenic_variant	1	0.309	2e-09	8.69897		1.04	[1.03-1.06]	Illumina [34740186] (imputed)	N	atrial fibrillation	http://www.ebi.ac.uk/efo/EFO_0000275	GCST006414	Genome-wide genotyping array
2018-10-17	30061737	Nielsen JB	2018-07-30	Nat Genet	www.ncbi.nlm.nih.gov/pubmed/30061737	Biobank-driven genomic discovery yields new insight into atrial fibrillation biology.	Atrial fibrillation	60,620 European ancestry cases, 970,216 European ancestry controls	NA	4q24	4	102969823	SLC9B1	SLC9B1			ENSG00000164037			rs10006327-C	rs10006327	0	10006327	intron_variant	0	0.49	4e-08	7.39794		1.04	[1.02-1.05]	Illumina [34740186] (imputed)	N	atrial fibrillation	http://www.ebi.ac.uk/efo/EFO_0000275	GCST006414	Genome-wide genotyping array
2018-10-17	30061737	Nielsen JB	2018-07-30	Nat Genet	www.ncbi.nlm.nih.gov/pubmed/30061737	Biobank-driven genomic discovery yields new insight into atrial fibrillation biology.	Atrial fibrillation	60,620 European ancestry cases, 970,216 European ancestry controls	NA	4q25	4	110778529	PITX2	NA - LINC01438		ENSG00000249519			15874	rs67249485-T	rs67249485	0	67249485	intergenic_variant	1	0.199	7E-443	442.155		1.44	[1.42-1.46]	Illumina [34740186] (imputed)	N	atrial fibrillation	http://www.ebi.ac.uk/efo/EFO_0000275	GCST006414	Genome-wide genotyping array
2018-10-17	30061737	Nielsen JB	2018-07-30	Nat Genet	www.ncbi.nlm.nih.gov/pubmed/30061737	Biobank-driven genomic discovery yields new insight into atrial fibrillation biology.	Atrial fibrillation	60,620 European ancestry cases, 970,216 European ancestry controls	NA	4q26	4	113527500	CAMK2D	CAMK2D			ENSG00000145349			rs6829664-G	rs6829664	0	6829664	intron_variant	0	0.262	2e-13	12.699		1.06	[1.04-1.07]	Illumina [34740186] (imputed)	N	atrial fibrillation	http://www.ebi.ac.uk/efo/EFO_0000275	GCST006414	Genome-wide genotyping array
2018-10-17	30061737	Nielsen JB	2018-07-30	Nat Genet	www.ncbi.nlm.nih.gov/pubmed/30061737	Biobank-driven genomic discovery yields new insight into atrial fibrillation biology.	Atrial fibrillation	60,620 European ancestry cases, 970,216 European ancestry controls	NA	4q31.23	4	148016386	ARHGAP10	ARHGAP10			ENSG00000071205			rs10213171-G	rs10213171	0	10213171	intron_variant	0	0.061	1e-11	11		1.1	[1.07-1.12]	Illumina [34740186] (imputed)	N	atrial fibrillation	http://www.ebi.ac.uk/efo/EFO_0000275	GCST006414	Genome-wide genotyping array
2018-10-17	30061737	Nielsen JB	2018-07-30	Nat Genet	www.ncbi.nlm.nih.gov/pubmed/30061737	Biobank-driven genomic discovery yields new insight into atrial fibrillation biology.	Atrial fibrillation	60,620 European ancestry cases, 970,216 European ancestry controls	NA	4q34.1	4	173720033	HAND2, HAND2-AS1	LINC02269			ENSG00000250708			rs12648245-T	rs12648245	0	12648245	intron_variant	0	0.924	3e-13	12.5229		1.1	[1.07-1.12]	Illumina [34740186] (imputed)	N	atrial fibrillation	http://www.ebi.ac.uk/efo/EFO_0000275	GCST006414	Genome-wide genotyping array
2018-10-17	30061737	Nielsen JB	2018-07-30	Nat Genet	www.ncbi.nlm.nih.gov/pubmed/30061737	Biobank-driven genomic discovery yields new insight into atrial fibrillation biology.	Atrial fibrillation	60,620 European ancestry cases, 970,216 European ancestry controls	NA	5q21.3	5	107091908	LOC102467213	LINC01950 - NA	ENSG00000251027			80856		rs6596717-C	rs6596717	0	6596717	intergenic_variant	1	0.395	3e-09	8.52288		1.04	[1.03-1.06]	Illumina [34740186] (imputed)	N	atrial fibrillation	http://www.ebi.ac.uk/efo/EFO_0000275	GCST006414	Genome-wide genotyping array
2018-10-17	30061737	Nielsen JB	2018-07-30	Nat Genet	www.ncbi.nlm.nih.gov/pubmed/30061737	Biobank-driven genomic discovery yields new insight into atrial fibrillation biology.	Atrial fibrillation	60,620 European ancestry cases, 970,216 European ancestry controls	NA	5q22.3	5	114401365	KCNN2	KCNN2			ENSG00000080709			rs337705-G	rs337705	0	337705	intron_variant	0	0.375	2e-16	15.699		1.06	[1.04-1.07]	Illumina [34740186] (imputed)	N	atrial fibrillation	http://www.ebi.ac.uk/efo/EFO_0000275	GCST006414	Genome-wide genotyping array
2018-10-17	30061737	Nielsen JB	2018-07-30	Nat Genet	www.ncbi.nlm.nih.gov/pubmed/30061737	Biobank-driven genomic discovery yields new insight into atrial fibrillation biology.	Atrial fibrillation	60,620 European ancestry cases, 970,216 European ancestry controls	NA	5q23.3	5	128854670	SLC27A6	SLC27A6			ENSG00000113396			rs2012809-G	rs2012809	0	2012809	intron_variant	0	0.79	5e-10	9.30103		1.06	[1.04-1.08]	Illumina [34740186] (imputed)	N	atrial fibrillation	http://www.ebi.ac.uk/efo/EFO_0000275	GCST006414	Genome-wide genotyping array
2018-10-17	30061737	Nielsen JB	2018-07-30	Nat Genet	www.ncbi.nlm.nih.gov/pubmed/30061737	Biobank-driven genomic discovery yields new insight into atrial fibrillation biology.	Atrial fibrillation	60,620 European ancestry cases, 970,216 European ancestry controls	NA	5q31.2	5	138084300	WNT8A, NPY6R, MYOT, FAM13B	WNT8A			ENSG00000061492			rs2040862-T	rs2040862	0	2040862	intron_variant	0	0.178	1e-35	35		1.11	[1.10-1.13]	Illumina [34740186] (imputed)	N	atrial fibrillation	http://www.ebi.ac.uk/efo/EFO_0000275	GCST006414	Genome-wide genotyping array
2018-10-17	30061737	Nielsen JB	2018-07-30	Nat Genet	www.ncbi.nlm.nih.gov/pubmed/30061737	Biobank-driven genomic discovery yields new insight into atrial fibrillation biology.	Atrial fibrillation	60,620 European ancestry cases, 970,216 European ancestry controls	NA	5q31.3	5	143438558	NR3C1	NR3C1 - NA	ENSG00000113580			3046		rs6580277-G	rs6580277	0	6580277	regulatory_region_variant	1	0.237	2e-17	16.699		1.07	[1.05-1.09]	Illumina [34740186] (imputed)	N	atrial fibrillation	http://www.ebi.ac.uk/efo/EFO_0000275	GCST006414	Genome-wide genotyping array
2021-12-14	34594039	Sakaue S	2021-09-30	Nat Genet	www.ncbi.nlm.nih.gov/pubmed/34594039	A cross-population atlas of genetic associations for 220 human phenotypes.	Atrial fibrillation/atrial flutter	4,150 East Asian ancestry cases, 155,540 East Asian ancestry controls	NA	1q24.2	1	170653968		GORAB - PRRX1	ENSG00000120370	ENSG00000116132		100134	8760	rs588837-G	rs588837	0	588837	intergenic_variant	1	0.461876	7e-12	11.1549		0.158113	[0.11-0.2] unit decrease	Illumina [13427194] (imputed)	N	atrial fibrillation	http://www.ebi.ac.uk/efo/EFO_0000275	GCST90018576	Genome-wide genotyping array
2021-12-14	34594039	Sakaue S	2021-09-30	Nat Genet	www.ncbi.nlm.nih.gov/pubmed/34594039	A cross-population atlas of genetic associations for 220 human phenotypes.	Atrial fibrillation/atrial flutter	4,150 East Asian ancestry cases, 155,540 East Asian ancestry controls	NA	1q32.1	1	203059583		PPFIA4			ENSG00000143847			rs4590732-G	rs4590732	0	4590732	intron_variant	0	0.303904	9e-12	11.0458		0.170804	[0.12-0.22] unit decrease	Illumina [13427194] (imputed)	N	atrial fibrillation	http://www.ebi.ac.uk/efo/EFO_0000275	GCST90018576	Genome-wide genotyping array
2021-12-14	34594039	Sakaue S	2021-09-30	Nat Genet	www.ncbi.nlm.nih.gov/pubmed/34594039	A cross-population atlas of genetic associations for 220 human phenotypes.	Atrial fibrillation/atrial flutter	4,150 East Asian ancestry cases, 155,540 East Asian ancestry controls	NA	4q25	4	110789946		PITX2 - LINC01438	ENSG00000164093	ENSG00000249519		147823	4457	rs4540107-A	rs4540107	0	4540107	intergenic_variant	1	0.445669	2e-101	100.699		0.498429	[0.45-0.54] unit increase	Illumina [13427194] (imputed)	N	atrial fibrillation	http://www.ebi.ac.uk/efo/EFO_0000275	GCST90018576	Genome-wide genotyping array
2021-12-14	34594039	Sakaue S	2021-09-30	Nat Genet	www.ncbi.nlm.nih.gov/pubmed/34594039	A cross-population atlas of genetic associations for 220 human phenotypes.	Atrial fibrillation/atrial flutter	4,150 East Asian ancestry cases, 155,540 East Asian ancestry controls	NA	9q22.32	9	95129587		FANCC			ENSG00000158169			rs149672087-T	rs149672087	0	149672087	intron_variant	0	0.0129613	3e-15	14.5229		0.979189	[0.74-1.22] unit increase	Illumina [13427194] (imputed)	N	atrial fibrillation	http://www.ebi.ac.uk/efo/EFO_0000275	GCST90018576	Genome-wide genotyping array
2021-12-14	34594039	Sakaue S	2021-09-30	Nat Genet	www.ncbi.nlm.nih.gov/pubmed/34594039	A cross-population atlas of genetic associations for 220 human phenotypes.	Atrial fibrillation/atrial flutter	4,150 East Asian ancestry cases, 155,540 East Asian ancestry controls	NA	10q24.32	10	101306718		LBX1-AS1 - RNU2-43P	ENSG00000227128	ENSG00000222238		36570	811	rs144361223-A	rs144361223	0	144361223	intergenic_variant	1	0.00271091	2e-13	12.699		2.06411	[1.52-2.61] unit increase	Illumina [13427194] (imputed)	N	atrial fibrillation	http://www.ebi.ac.uk/efo/EFO_0000275	GCST90018576	Genome-wide genotyping array
2021-12-14	34594039	Sakaue S	2021-09-30	Nat Genet	www.ncbi.nlm.nih.gov/pubmed/34594039	A cross-population atlas of genetic associations for 220 human phenotypes.	Atrial fibrillation/atrial flutter	4,150 East Asian ancestry cases, 155,540 East Asian ancestry controls	NA	10q24.33	10	103574950		NEURL1			ENSG00000107954			rs185158502-G	rs185158502	0	185158502	intron_variant	0	0.00571365	5e-50	49.301		2.73382	[2.37-3.09] unit increase	Illumina [13427194] (imputed)	N	atrial fibrillation	http://www.ebi.ac.uk/efo/EFO_0000275	GCST90018576	Genome-wide genotyping array
2021-12-14	34594039	Sakaue S	2021-09-30	Nat Genet	www.ncbi.nlm.nih.gov/pubmed/34594039	A cross-population atlas of genetic associations for 220 human phenotypes.	Atrial fibrillation/atrial flutter	4,150 East Asian ancestry cases, 155,540 East Asian ancestry controls	NA	12q24.12	12	111803962		ALDH2			ENSG00000111275			rs671-A	rs671	0	671	missense_variant	0	0.248091	2e-14	13.699		0.205649	[0.15-0.26] unit decrease	Illumina [13427194] (imputed)	N	atrial fibrillation	http://www.ebi.ac.uk/efo/EFO_0000275	GCST90018576	Genome-wide genotyping array
2021-12-14	34594039	Sakaue S	2021-09-30	Nat Genet	www.ncbi.nlm.nih.gov/pubmed/34594039	A cross-population atlas of genetic associations for 220 human phenotypes.	Atrial fibrillation/atrial flutter	4,150 East Asian ancestry cases, 155,540 East Asian ancestry controls	NA	16q22.3	16	73019123		ZFHX3			ENSG00000140836			rs2359171-A	rs2359171	0	2359171	intron_variant	0	0.301007	2e-34	33.699		0.308361	[0.26-0.36] unit increase	Illumina [13427194] (imputed)	N	atrial fibrillation	http://www.ebi.ac.uk/efo/EFO_0000275	GCST90018576	Genome-wide genotyping array
2009-08-04	19597492	Benjamin EJ	2009-07-13	Nat Genet	www.ncbi.nlm.nih.gov/pubmed/19597492	Variants in ZFHX3 are associated with atrial fibrillation in individuals of European ancestry.	Atrial fibrillation	3,413 cases, 37,105 referents	2,145 cases, 4,073 controls	16q22.3	16	73017721	ZFHX3	ZFHX3			ENSG00000140836			rs2106261-T	rs2106261	0	2106261	intron_variant	0	0.174	2e-15	14.699		1.25		Affymetrix, Illumina [~ 2500000] (imputed)	N	atrial fibrillation	http://www.ebi.ac.uk/efo/EFO_0000275	GCST000445	Genome-wide genotyping array
2009-08-04	19597492	Benjamin EJ	2009-07-13	Nat Genet	www.ncbi.nlm.nih.gov/pubmed/19597492	Variants in ZFHX3 are associated with atrial fibrillation in individuals of European ancestry.	Atrial fibrillation	3,413 cases, 37,105 referents	2,145 cases, 4,073 controls	1p36.22	1	11792459	NPPA, MTHFR	MTHFR			ENSG00000177000			rs17375901-T	rs17375901	0	17375901	intron_variant	0	0.053	6e-07	6.22185		1.26		Affymetrix, Illumina [~ 2500000] (imputed)	N	atrial fibrillation	http://www.ebi.ac.uk/efo/EFO_0000275	GCST000445	Genome-wide genotyping array
2009-08-04	19597492	Benjamin EJ	2009-07-13	Nat Genet	www.ncbi.nlm.nih.gov/pubmed/19597492	Variants in ZFHX3 are associated with atrial fibrillation in individuals of European ancestry.	Atrial fibrillation	3,413 cases, 37,105 referents	2,145 cases, 4,073 controls	4q25	4	110787131	PITX2	NA - LINC01438		ENSG00000249519			7272	rs17042171-A	rs17042171	0	17042171	intergenic_variant	1	0.12	4e-63	62.3979		1.65		Affymetrix, Illumina [~ 2500000] (imputed)	N	atrial fibrillation	http://www.ebi.ac.uk/efo/EFO_0000275	GCST000445	Genome-wide genotyping array
2010-03-15	20173747	Ellinor PT	2010-02-21	Nat Genet	www.ncbi.nlm.nih.gov/pubmed/20173747	Common variants in KCNN3 are associated with lone atrial fibrillation.	Atrial fibrillation	1,335 European ancestry cases, 12,844 European ancestry controls	1,164 European ancestry cases, 3,607 European ancestry controls	4q25	4	110796911	PITX2	LINC01438			ENSG00000249519			rs6843082-G	rs6843082	0	6843082	non_coding_transcript_exon_variant	0	0.26	3e-28	27.5229		2.03	[1.79-2.30]	Affymetrix, Illumina [~ 2500000] (imputed)	N	atrial fibrillation	http://www.ebi.ac.uk/efo/EFO_0000275	GCST000602	Genome-wide genotyping array
2010-03-15	20173747	Ellinor PT	2010-02-21	Nat Genet	www.ncbi.nlm.nih.gov/pubmed/20173747	Common variants in KCNN3 are associated with lone atrial fibrillation.	Atrial fibrillation	1,335 European ancestry cases, 12,844 European ancestry controls	1,164 European ancestry cases, 3,607 European ancestry controls	1q21.3	1	154841877	KCNN3	KCNN3			ENSG00000143603			rs13376333-T	rs13376333	0	13376333	intron_variant	0	0.3	2e-21	20.699		1.52	[1.40-1.64]	Affymetrix, Illumina [~ 2500000] (imputed)	N	atrial fibrillation	http://www.ebi.ac.uk/efo/EFO_0000275	GCST000602	Genome-wide genotyping array
2010-03-15	20173747	Ellinor PT	2010-02-21	Nat Genet	www.ncbi.nlm.nih.gov/pubmed/20173747	Common variants in KCNN3 are associated with lone atrial fibrillation.	Atrial fibrillation	1,335 European ancestry cases, 12,844 European ancestry controls	1,164 European ancestry cases, 3,607 European ancestry controls	20q13.12	20	47796832	NR	SULF2 - RNU7-173P	ENSG00000196562	ENSG00000238950		10216	30137	rs13038095-?	rs13038095	0	13038095	intergenic_variant	1	NR	2e-07	6.69897		1.47	[1.39-1.54]	Affymetrix, Illumina [~ 2500000] (imputed)	N	atrial fibrillation	http://www.ebi.ac.uk/efo/EFO_0000275	GCST000602	Genome-wide genotyping array
2017-05-15	27790247	He L	2016-11-03	Front Genet	www.ncbi.nlm.nih.gov/pubmed/27790247	Pleiotropic Meta-Analyses of Longitudinal Studies Discover Novel Genetic Variants Associated with Age-Related Diseases.	Age-related diseases, mortality and associated endophenotypes	9,618 European ancestry individuals	19,796 European ancestry individuals	16q22.3	16	72963084	NR	ZFHX3			ENSG00000140836			rs7190256-?	rs7190256	0	7190256	intron_variant	0	NR	3e-11	10.5229				Affymetrix [NR]	N	total cholesterol measurement, hematocrit, stroke, ventricular rate measurement, body mass index, atrial fibrillation, high density lipoprotein cholesterol measurement, coronary artery disease, cancer, diastolic blood pressure, triglyceride measurement, systolic blood pressure, heart failure, diabetes mellitus, glucose measurement, mortality	http://www.ebi.ac.uk/efo/EFO_0004574, http://www.ebi.ac.uk/efo/EFO_0004348, http://www.ebi.ac.uk/efo/EFO_0000712, http://www.ebi.ac.uk/efo/EFO_0007928, http://www.ebi.ac.uk/efo/EFO_0004340, http://www.ebi.ac.uk/efo/EFO_0000275, http://www.ebi.ac.uk/efo/EFO_0004612, http://www.ebi.ac.uk/efo/EFO_0001645, http://www.ebi.ac.uk/efo/EFO_0000311, http://www.ebi.ac.uk/efo/EFO_0006336, http://www.ebi.ac.u…	GCST004045	Genome-wide genotyping array
2017-05-15	27790247	He L	2016-11-03	Front Genet	www.ncbi.nlm.nih.gov/pubmed/27790247	Pleiotropic Meta-Analyses of Longitudinal Studies Discover Novel Genetic Variants Associated with Age-Related Diseases.	Age-related diseases, mortality and associated endophenotypes	9,618 European ancestry individuals	19,796 European ancestry individuals	18p11.22	18	8522684	NR	THEMIS3P - AKR1B1P6	ENSG00000229442	ENSG00000225212		8835	22951	rs8082812-?	rs8082812	0	8082812	intergenic_variant	1	NR	5e-67	66.301				Affymetrix [NR]	N	total cholesterol measurement, hematocrit, stroke, ventricular rate measurement, body mass index, atrial fibrillation, high density lipoprotein cholesterol measurement, coronary artery disease, cancer, diastolic blood pressure, triglyceride measurement, systolic blood pressure, heart failure, diabetes mellitus, glucose measurement, mortality	http://www.ebi.ac.uk/efo/EFO_0004574, http://www.ebi.ac.uk/efo/EFO_0004348, http://www.ebi.ac.uk/efo/EFO_0000712, http://www.ebi.ac.uk/efo/EFO_0007928, http://www.ebi.ac.uk/efo/EFO_0004340, http://www.ebi.ac.uk/efo/EFO_0000275, http://www.ebi.ac.uk/efo/EFO_0004612, http://www.ebi.ac.uk/efo/EFO_0001645, http://www.ebi.ac.uk/efo/EFO_0000311, http://www.ebi.ac.uk/efo/EFO_0006336, http://www.ebi.ac.u…	GCST004045	Genome-wide genotyping array
2017-05-15	27790247	He L	2016-11-03	Front Genet	www.ncbi.nlm.nih.gov/pubmed/27790247	Pleiotropic Meta-Analyses of Longitudinal Studies Discover Novel Genetic Variants Associated with Age-Related Diseases.	Age-related diseases, mortality and associated endophenotypes	9,618 European ancestry individuals	19,796 European ancestry individuals	19p13.11	19	19296909	NR	SUGP1			ENSG00000105705			rs10401969-?	rs10401969	0	10401969	intron_variant	0	NR	4e-11	10.3979				Affymetrix [NR]	N	total cholesterol measurement, hematocrit, stroke, ventricular rate measurement, body mass index, atrial fibrillation, high density lipoprotein cholesterol measurement, coronary artery disease, cancer, diastolic blood pressure, triglyceride measurement, systolic blood pressure, heart failure, diabetes mellitus, glucose measurement, mortality	http://www.ebi.ac.uk/efo/EFO_0004574, http://www.ebi.ac.uk/efo/EFO_0004348, http://www.ebi.ac.uk/efo/EFO_0000712, http://www.ebi.ac.uk/efo/EFO_0007928, http://www.ebi.ac.uk/efo/EFO_0004340, http://www.ebi.ac.uk/efo/EFO_0000275, http://www.ebi.ac.uk/efo/EFO_0004612, http://www.ebi.ac.uk/efo/EFO_0001645, http://www.ebi.ac.uk/efo/EFO_0000311, http://www.ebi.ac.uk/efo/EFO_0006336, http://www.ebi.ac.u…	GCST004045	Genome-wide genotyping array
2017-05-15	27790247	He L	2016-11-03	Front Genet	www.ncbi.nlm.nih.gov/pubmed/27790247	Pleiotropic Meta-Analyses of Longitudinal Studies Discover Novel Genetic Variants Associated with Age-Related Diseases.	Age-related diseases, mortality and associated endophenotypes	9,618 European ancestry individuals	19,796 European ancestry individuals	19q13.32	19	44919689	NR	APOC1 - APOC1P1	ENSG00000130208	ENSG00000214855		340	7115	rs4420638-?	rs4420638	0	4420638	regulatory_region_variant	1	NR	1e-22	22				Affymetrix [NR]	N	total cholesterol measurement, hematocrit, stroke, ventricular rate measurement, body mass index, atrial fibrillation, high density lipoprotein cholesterol measurement, coronary artery disease, cancer, diastolic blood pressure, triglyceride measurement, systolic blood pressure, heart failure, diabetes mellitus, glucose measurement, mortality	http://www.ebi.ac.uk/efo/EFO_0004574, http://www.ebi.ac.uk/efo/EFO_0004348, http://www.ebi.ac.uk/efo/EFO_0000712, http://www.ebi.ac.uk/efo/EFO_0007928, http://www.ebi.ac.uk/efo/EFO_0004340, http://www.ebi.ac.uk/efo/EFO_0000275, http://www.ebi.ac.uk/efo/EFO_0004612, http://www.ebi.ac.uk/efo/EFO_0001645, http://www.ebi.ac.uk/efo/EFO_0000311, http://www.ebi.ac.uk/efo/EFO_0006336, http://www.ebi.ac.u…	GCST004045	Genome-wide genotyping array
2017-05-15	27790247	He L	2016-11-03	Front Genet	www.ncbi.nlm.nih.gov/pubmed/27790247	Pleiotropic Meta-Analyses of Longitudinal Studies Discover Novel Genetic Variants Associated with Age-Related Diseases.	Age-related diseases, mortality and associated endophenotypes	9,618 European ancestry individuals	19,796 European ancestry individuals	19q13.32	19	44744370	NR	CEACAM16-AS1 - BCL3	ENSG00000266903	ENSG00000069399		19153	3335	rs4803750-?	rs4803750	0	4803750	intergenic_variant	1	NR	1e-13	13				Affymetrix [NR]	N	total cholesterol measurement, hematocrit, stroke, ventricular rate measurement, body mass index, atrial fibrillation, high density lipoprotein cholesterol measurement, coronary artery disease, cancer, diastolic blood pressure, triglyceride measurement, systolic blood pressure, heart failure, diabetes mellitus, glucose measurement, mortality	http://www.ebi.ac.uk/efo/EFO_0004574, http://www.ebi.ac.uk/efo/EFO_0004348, http://www.ebi.ac.uk/efo/EFO_0000712, http://www.ebi.ac.uk/efo/EFO_0007928, http://www.ebi.ac.uk/efo/EFO_0004340, http://www.ebi.ac.uk/efo/EFO_0000275, http://www.ebi.ac.uk/efo/EFO_0004612, http://www.ebi.ac.uk/efo/EFO_0001645, http://www.ebi.ac.uk/efo/EFO_0000311, http://www.ebi.ac.uk/efo/EFO_0006336, http://www.ebi.ac.u…	GCST004045	Genome-wide genotyping array
2017-05-15	27790247	He L	2016-11-03	Front Genet	www.ncbi.nlm.nih.gov/pubmed/27790247	Pleiotropic Meta-Analyses of Longitudinal Studies Discover Novel Genetic Variants Associated with Age-Related Diseases.	Age-related diseases, mortality and associated endophenotypes	9,618 European ancestry individuals	19,796 European ancestry individuals	1p13.3	1	109275684	NR	CELSR2			ENSG00000143126			rs629301-?	rs629301	0	629301	3_prime_UTR_variant	0	NR	1e-49	49				Affymetrix [NR]	N	total cholesterol measurement, hematocrit, stroke, ventricular rate measurement, body mass index, atrial fibrillation, high density lipoprotein cholesterol measurement, coronary artery disease, cancer, diastolic blood pressure, triglyceride measurement, systolic blood pressure, heart failure, diabetes mellitus, glucose measurement, mortality	http://www.ebi.ac.uk/efo/EFO_0004574, http://www.ebi.ac.uk/efo/EFO_0004348, http://www.ebi.ac.uk/efo/EFO_0000712, http://www.ebi.ac.uk/efo/EFO_0007928, http://www.ebi.ac.uk/efo/EFO_0004340, http://www.ebi.ac.uk/efo/EFO_0000275, http://www.ebi.ac.uk/efo/EFO_0004612, http://www.ebi.ac.uk/efo/EFO_0001645, http://www.ebi.ac.uk/efo/EFO_0000311, http://www.ebi.ac.uk/efo/EFO_0006336, http://www.ebi.ac.u…	GCST004045	Genome-wide genotyping array
2017-05-15	27790247	He L	2016-11-03	Front Genet	www.ncbi.nlm.nih.gov/pubmed/27790247	Pleiotropic Meta-Analyses of Longitudinal Studies Discover Novel Genetic Variants Associated with Age-Related Diseases.	Age-related diseases, mortality and associated endophenotypes	9,618 European ancestry individuals	19,796 European ancestry individuals	2p25.1	2	9956965	NR	GRHL1			ENSG00000134317			rs16867253-?	rs16867253	0	16867253	intron_variant	0	NR	3e-06	5.52288				Affymetrix [NR]	N	total cholesterol measurement, hematocrit, stroke, ventricular rate measurement, body mass index, atrial fibrillation, high density lipoprotein cholesterol measurement, coronary artery disease, cancer, diastolic blood pressure, triglyceride measurement, systolic blood pressure, heart failure, diabetes mellitus, glucose measurement, mortality	http://www.ebi.ac.uk/efo/EFO_0004574, http://www.ebi.ac.uk/efo/EFO_0004348, http://www.ebi.ac.uk/efo/EFO_0000712, http://www.ebi.ac.uk/efo/EFO_0007928, http://www.ebi.ac.uk/efo/EFO_0004340, http://www.ebi.ac.uk/efo/EFO_0000275, http://www.ebi.ac.uk/efo/EFO_0004612, http://www.ebi.ac.uk/efo/EFO_0001645, http://www.ebi.ac.uk/efo/EFO_0000311, http://www.ebi.ac.uk/efo/EFO_0006336, http://www.ebi.ac.u…	GCST004045	Genome-wide genotyping array
2017-05-15	27790247	He L	2016-11-03	Front Genet	www.ncbi.nlm.nih.gov/pubmed/27790247	Pleiotropic Meta-Analyses of Longitudinal Studies Discover Novel Genetic Variants Associated with Age-Related Diseases.	Age-related diseases, mortality and associated endophenotypes	9,618 European ancestry individuals	19,796 European ancestry individuals	2p24.1	2	21065449	NR	APOB - TDRD15	ENSG00000084674	ENSG00000218819		21376	58519	rs562338-?	rs562338	0	562338	intergenic_variant	1	NR	5e-21	20.301				Affymetrix [NR]	N	total cholesterol measurement, hematocrit, stroke, ventricular rate measurement, body mass index, atrial fibrillation, high density lipoprotein cholesterol measurement, coronary artery disease, cancer, diastolic blood pressure, triglyceride measurement, systolic blood pressure, heart failure, diabetes mellitus, glucose measurement, mortality	http://www.ebi.ac.uk/efo/EFO_0004574, http://www.ebi.ac.uk/efo/EFO_0004348, http://www.ebi.ac.uk/efo/EFO_0000712, http://www.ebi.ac.uk/efo/EFO_0007928, http://www.ebi.ac.uk/efo/EFO_0004340, http://www.ebi.ac.uk/efo/EFO_0000275, http://www.ebi.ac.uk/efo/EFO_0004612, http://www.ebi.ac.uk/efo/EFO_0001645, http://www.ebi.ac.uk/efo/EFO_0000311, http://www.ebi.ac.uk/efo/EFO_0006336, http://www.ebi.ac.u…	GCST004045	Genome-wide genotyping array
2017-05-15	27790247	He L	2016-11-03	Front Genet	www.ncbi.nlm.nih.gov/pubmed/27790247	Pleiotropic Meta-Analyses of Longitudinal Studies Discover Novel Genetic Variants Associated with Age-Related Diseases.	Age-related diseases, mortality and associated endophenotypes	9,618 European ancestry individuals	19,796 European ancestry individuals	2p24.1	2	21176344	NR	TDRD15 - NA	ENSG00000218819			31976		rs478442-?	rs478442	0	478442	regulatory_region_variant	1	NR	4e-16	15.3979				Affymetrix [NR]	N	total cholesterol measurement, hematocrit, stroke, ventricular rate measurement, body mass index, atrial fibrillation, high density lipoprotein cholesterol measurement, coronary artery disease, cancer, diastolic blood pressure, triglyceride measurement, systolic blood pressure, heart failure, diabetes mellitus, glucose measurement, mortality	http://www.ebi.ac.uk/efo/EFO_0004574, http://www.ebi.ac.uk/efo/EFO_0004348, http://www.ebi.ac.uk/efo/EFO_0000712, http://www.ebi.ac.uk/efo/EFO_0007928, http://www.ebi.ac.uk/efo/EFO_0004340, http://www.ebi.ac.uk/efo/EFO_0000275, http://www.ebi.ac.uk/efo/EFO_0004612, http://www.ebi.ac.uk/efo/EFO_0001645, http://www.ebi.ac.uk/efo/EFO_0000311, http://www.ebi.ac.uk/efo/EFO_0006336, http://www.ebi.ac.u…	GCST004045	Genome-wide genotyping array
2017-05-15	27790247	He L	2016-11-03	Front Genet	www.ncbi.nlm.nih.gov/pubmed/27790247	Pleiotropic Meta-Analyses of Longitudinal Studies Discover Novel Genetic Variants Associated with Age-Related Diseases.	Age-related diseases, mortality and associated endophenotypes	9,618 European ancestry individuals	19,796 European ancestry individuals	2p23.3	2	27263727	NR	SLC30A3			ENSG00000115194			rs6759518-?	rs6759518	0	6759518	intron_variant	0	NR	8e-10	9.09691				Affymetrix [NR]	N	total cholesterol measurement, hematocrit, stroke, ventricular rate measurement, body mass index, atrial fibrillation, high density lipoprotein cholesterol measurement, coronary artery disease, cancer, diastolic blood pressure, triglyceride measurement, systolic blood pressure, heart failure, diabetes mellitus, glucose measurement, mortality	http://www.ebi.ac.uk/efo/EFO_0004574, http://www.ebi.ac.uk/efo/EFO_0004348, http://www.ebi.ac.uk/efo/EFO_0000712, http://www.ebi.ac.uk/efo/EFO_0007928, http://www.ebi.ac.uk/efo/EFO_0004340, http://www.ebi.ac.uk/efo/EFO_0000275, http://www.ebi.ac.uk/efo/EFO_0004612, http://www.ebi.ac.uk/efo/EFO_0001645, http://www.ebi.ac.uk/efo/EFO_0000311, http://www.ebi.ac.uk/efo/EFO_0006336, http://www.ebi.ac.u…	GCST004045	Genome-wide genotyping array
2017-05-15	27790247	He L	2016-11-03	Front Genet	www.ncbi.nlm.nih.gov/pubmed/27790247	Pleiotropic Meta-Analyses of Longitudinal Studies Discover Novel Genetic Variants Associated with Age-Related Diseases.	Age-related diseases, mortality and associated endophenotypes	9,618 European ancestry individuals	19,796 European ancestry individuals	2p23.3	2	27412596	NR	PPM1G - NRBP1	ENSG00000115241	ENSG00000115216		3005	15194	rs1728918-?	rs1728918	0	1728918	regulatory_region_variant	1	NR	1e-31	31				Affymetrix [NR]	N	total cholesterol measurement, hematocrit, stroke, ventricular rate measurement, body mass index, atrial fibrillation, high density lipoprotein cholesterol measurement, coronary artery disease, cancer, diastolic blood pressure, triglyceride measurement, systolic blood pressure, heart failure, diabetes mellitus, glucose measurement, mortality	http://www.ebi.ac.uk/efo/EFO_0004574, http://www.ebi.ac.uk/efo/EFO_0004348, http://www.ebi.ac.uk/efo/EFO_0000712, http://www.ebi.ac.uk/efo/EFO_0007928, http://www.ebi.ac.uk/efo/EFO_0004340, http://www.ebi.ac.uk/efo/EFO_0000275, http://www.ebi.ac.uk/efo/EFO_0004612, http://www.ebi.ac.uk/efo/EFO_0001645, http://www.ebi.ac.uk/efo/EFO_0000311, http://www.ebi.ac.uk/efo/EFO_0006336, http://www.ebi.ac.u…	GCST004045	Genome-wide genotyping array
2017-05-15	27790247	He L	2016-11-03	Front Genet	www.ncbi.nlm.nih.gov/pubmed/27790247	Pleiotropic Meta-Analyses of Longitudinal Studies Discover Novel Genetic Variants Associated with Age-Related Diseases.	Age-related diseases, mortality and associated endophenotypes	9,618 European ancestry individuals	19,796 European ancestry individuals	2p23.3	2	27518370	NR	GCKR			ENSG00000084734			rs780094-?	rs780094	0	780094	intron_variant	0	NR	4e-91	90.3979				Affymetrix [NR]	N	total cholesterol measurement, hematocrit, stroke, ventricular rate measurement, body mass index, atrial fibrillation, high density lipoprotein cholesterol measurement, coronary artery disease, cancer, diastolic blood pressure, triglyceride measurement, systolic blood pressure, heart failure, diabetes mellitus, glucose measurement, mortality	http://www.ebi.ac.uk/efo/EFO_0004574, http://www.ebi.ac.uk/efo/EFO_0004348, http://www.ebi.ac.uk/efo/EFO_0000712, http://www.ebi.ac.uk/efo/EFO_0007928, http://www.ebi.ac.uk/efo/EFO_0004340, http://www.ebi.ac.uk/efo/EFO_0000275, http://www.ebi.ac.uk/efo/EFO_0004612, http://www.ebi.ac.uk/efo/EFO_0001645, http://www.ebi.ac.uk/efo/EFO_0000311, http://www.ebi.ac.uk/efo/EFO_0006336, http://www.ebi.ac.u…	GCST004045	Genome-wide genotyping array
2017-05-15	27790247	He L	2016-11-03	Front Genet	www.ncbi.nlm.nih.gov/pubmed/27790247	Pleiotropic Meta-Analyses of Longitudinal Studies Discover Novel Genetic Variants Associated with Age-Related Diseases.	Age-related diseases, mortality and associated endophenotypes	9,618 European ancestry individuals	19,796 European ancestry individuals	2q22.3	2	146120964	NR	NA - RNU7-2P		ENSG00000251905			24192	rs222826-?	rs222826	0	222826	regulatory_region_variant	1	NR	8e-07	6.09691				Affymetrix [NR]	N	total cholesterol measurement, hematocrit, stroke, ventricular rate measurement, body mass index, atrial fibrillation, high density lipoprotein cholesterol measurement, coronary artery disease, cancer, diastolic blood pressure, triglyceride measurement, systolic blood pressure, heart failure, diabetes mellitus, glucose measurement, mortality	http://www.ebi.ac.uk/efo/EFO_0004574, http://www.ebi.ac.uk/efo/EFO_0004348, http://www.ebi.ac.uk/efo/EFO_0000712, http://www.ebi.ac.uk/efo/EFO_0007928, http://www.ebi.ac.uk/efo/EFO_0004340, http://www.ebi.ac.uk/efo/EFO_0000275, http://www.ebi.ac.uk/efo/EFO_0004612, http://www.ebi.ac.uk/efo/EFO_0001645, http://www.ebi.ac.uk/efo/EFO_0000311, http://www.ebi.ac.uk/efo/EFO_0006336, http://www.ebi.ac.u…	GCST004045	Genome-wide genotyping array
2017-05-15	27790247	He L	2016-11-03	Front Genet	www.ncbi.nlm.nih.gov/pubmed/27790247	Pleiotropic Meta-Analyses of Longitudinal Studies Discover Novel Genetic Variants Associated with Age-Related Diseases.	Age-related diseases, mortality and associated endophenotypes	9,618 European ancestry individuals	19,796 European ancestry individuals	2q35	2	215086907	NR	ABCA12			ENSG00000144452			rs940274-?	rs940274	0	940274	intron_variant	0	NR	4e-06	5.39794				Affymetrix [NR]	N	total cholesterol measurement, hematocrit, stroke, ventricular rate measurement, body mass index, atrial fibrillation, high density lipoprotein cholesterol measurement, coronary artery disease, cancer, diastolic blood pressure, triglyceride measurement, systolic blood pressure, heart failure, diabetes mellitus, glucose measurement, mortality	http://www.ebi.ac.uk/efo/EFO_0004574, http://www.ebi.ac.uk/efo/EFO_0004348, http://www.ebi.ac.uk/efo/EFO_0000712, http://www.ebi.ac.uk/efo/EFO_0007928, http://www.ebi.ac.uk/efo/EFO_0004340, http://www.ebi.ac.uk/efo/EFO_0000275, http://www.ebi.ac.uk/efo/EFO_0004612, http://www.ebi.ac.uk/efo/EFO_0001645, http://www.ebi.ac.uk/efo/EFO_0000311, http://www.ebi.ac.uk/efo/EFO_0006336, http://www.ebi.ac.u…	GCST004045	Genome-wide genotyping array
2017-05-15	27790247	He L	2016-11-03	Front Genet	www.ncbi.nlm.nih.gov/pubmed/27790247	Pleiotropic Meta-Analyses of Longitudinal Studies Discover Novel Genetic Variants Associated with Age-Related Diseases.	Age-related diseases, mortality and associated endophenotypes	9,618 European ancestry individuals	19,796 European ancestry individuals	3q21.1	3	123019460	NR	SEMA5B			ENSG00000082684			rs7632505-?	rs7632505	0	7632505	intron_variant	0	NR	7e-19	18.1549				Affymetrix [NR]	N	total cholesterol measurement, hematocrit, stroke, ventricular rate measurement, body mass index, atrial fibrillation, high density lipoprotein cholesterol measurement, coronary artery disease, cancer, diastolic blood pressure, triglyceride measurement, systolic blood pressure, heart failure, diabetes mellitus, glucose measurement, mortality	http://www.ebi.ac.uk/efo/EFO_0004574, http://www.ebi.ac.uk/efo/EFO_0004348, http://www.ebi.ac.uk/efo/EFO_0000712, http://www.ebi.ac.uk/efo/EFO_0007928, http://www.ebi.ac.uk/efo/EFO_0004340, http://www.ebi.ac.uk/efo/EFO_0000275, http://www.ebi.ac.uk/efo/EFO_0004612, http://www.ebi.ac.uk/efo/EFO_0001645, http://www.ebi.ac.uk/efo/EFO_0000311, http://www.ebi.ac.uk/efo/EFO_0006336, http://www.ebi.ac.u…	GCST004045	Genome-wide genotyping array
2017-05-15	27790247	He L	2016-11-03	Front Genet	www.ncbi.nlm.nih.gov/pubmed/27790247	Pleiotropic Meta-Analyses of Longitudinal Studies Discover Novel Genetic Variants Associated with Age-Related Diseases.	Age-related diseases, mortality and associated endophenotypes	9,618 European ancestry individuals	19,796 European ancestry individuals	4q24	4	102363708	NR	SLC39A8			ENSG00000138821			rs13114738-?	rs13114738	0	13114738	intron_variant	0	NR	8e-08	7.09691				Affymetrix [NR]	N	total cholesterol measurement, hematocrit, stroke, ventricular rate measurement, body mass index, atrial fibrillation, high density lipoprotein cholesterol measurement, coronary artery disease, cancer, diastolic blood pressure, triglyceride measurement, systolic blood pressure, heart failure, diabetes mellitus, glucose measurement, mortality	http://www.ebi.ac.uk/efo/EFO_0004574, http://www.ebi.ac.uk/efo/EFO_0004348, http://www.ebi.ac.uk/efo/EFO_0000712, http://www.ebi.ac.uk/efo/EFO_0007928, http://www.ebi.ac.uk/efo/EFO_0004340, http://www.ebi.ac.uk/efo/EFO_0000275, http://www.ebi.ac.uk/efo/EFO_0004612, http://www.ebi.ac.uk/efo/EFO_0001645, http://www.ebi.ac.uk/efo/EFO_0000311, http://www.ebi.ac.uk/efo/EFO_0006336, http://www.ebi.ac.u…	GCST004045	Genome-wide genotyping array
2017-05-15	27790247	He L	2016-11-03	Front Genet	www.ncbi.nlm.nih.gov/pubmed/27790247	Pleiotropic Meta-Analyses of Longitudinal Studies Discover Novel Genetic Variants Associated with Age-Related Diseases.	Age-related diseases, mortality and associated endophenotypes	9,618 European ancestry individuals	19,796 European ancestry individuals	4q25	4	110810780	NR	LINC01438 - MIR297	ENSG00000249519	ENSG00000215961		13436	49802	rs6533530-?	rs6533530	0	6533530	intergenic_variant	1	NR	1e-07	7				Affymetrix [NR]	N	total cholesterol measurement, hematocrit, stroke, ventricular rate measurement, body mass index, atrial fibrillation, high density lipoprotein cholesterol measurement, coronary artery disease, cancer, diastolic blood pressure, triglyceride measurement, systolic blood pressure, heart failure, diabetes mellitus, glucose measurement, mortality	http://www.ebi.ac.uk/efo/EFO_0004574, http://www.ebi.ac.uk/efo/EFO_0004348, http://www.ebi.ac.uk/efo/EFO_0000712, http://www.ebi.ac.uk/efo/EFO_0007928, http://www.ebi.ac.uk/efo/EFO_0004340, http://www.ebi.ac.uk/efo/EFO_0000275, http://www.ebi.ac.uk/efo/EFO_0004612, http://www.ebi.ac.uk/efo/EFO_0001645, http://www.ebi.ac.uk/efo/EFO_0000311, http://www.ebi.ac.uk/efo/EFO_0006336, http://www.ebi.ac.u…	GCST004045	Genome-wide genotyping array
2017-05-15	27790247	He L	2016-11-03	Front Genet	www.ncbi.nlm.nih.gov/pubmed/27790247	Pleiotropic Meta-Analyses of Longitudinal Studies Discover Novel Genetic Variants Associated with Age-Related Diseases.	Age-related diseases, mortality and associated endophenotypes	9,618 European ancestry individuals	19,796 European ancestry individuals	4q31.1	4	139829967	NR	MAML3			ENSG00000196782			rs1869717-?	rs1869717	0	1869717	intron_variant	0	NR	5e-08	7.30103				Affymetrix [NR]	N	total cholesterol measurement, hematocrit, stroke, ventricular rate measurement, body mass index, atrial fibrillation, high density lipoprotein cholesterol measurement, coronary artery disease, cancer, diastolic blood pressure, triglyceride measurement, systolic blood pressure, heart failure, diabetes mellitus, glucose measurement, mortality	http://www.ebi.ac.uk/efo/EFO_0004574, http://www.ebi.ac.uk/efo/EFO_0004348, http://www.ebi.ac.uk/efo/EFO_0000712, http://www.ebi.ac.uk/efo/EFO_0007928, http://www.ebi.ac.uk/efo/EFO_0004340, http://www.ebi.ac.uk/efo/EFO_0000275, http://www.ebi.ac.uk/efo/EFO_0004612, http://www.ebi.ac.uk/efo/EFO_0001645, http://www.ebi.ac.uk/efo/EFO_0000311, http://www.ebi.ac.uk/efo/EFO_0006336, http://www.ebi.ac.u…	GCST004045	Genome-wide genotyping array
2017-05-15	27790247	He L	2016-11-03	Front Genet	www.ncbi.nlm.nih.gov/pubmed/27790247	Pleiotropic Meta-Analyses of Longitudinal Studies Discover Novel Genetic Variants Associated with Age-Related Diseases.	Age-related diseases, mortality and associated endophenotypes	9,618 European ancestry individuals	19,796 European ancestry individuals	5q13.3	5	75329662	NR	ANKRD31 - HMGCR	ENSG00000145700	ENSG00000113161		92751	6667	rs7703051-?	rs7703051	0	7703051	intron_variant	1	NR	9e-12	11.0458				Affymetrix [NR]	N	total cholesterol measurement, hematocrit, stroke, ventricular rate measurement, body mass index, atrial fibrillation, high density lipoprotein cholesterol measurement, coronary artery disease, cancer, diastolic blood pressure, triglyceride measurement, systolic blood pressure, heart failure, diabetes mellitus, glucose measurement, mortality	http://www.ebi.ac.uk/efo/EFO_0004574, http://www.ebi.ac.uk/efo/EFO_0004348, http://www.ebi.ac.uk/efo/EFO_0000712, http://www.ebi.ac.uk/efo/EFO_0007928, http://www.ebi.ac.uk/efo/EFO_0004340, http://www.ebi.ac.uk/efo/EFO_0000275, http://www.ebi.ac.uk/efo/EFO_0004612, http://www.ebi.ac.uk/efo/EFO_0001645, http://www.ebi.ac.uk/efo/EFO_0000311, http://www.ebi.ac.uk/efo/EFO_0006336, http://www.ebi.ac.u…	GCST004045	Genome-wide genotyping array
2017-05-15	27790247	He L	2016-11-03	Front Genet	www.ncbi.nlm.nih.gov/pubmed/27790247	Pleiotropic Meta-Analyses of Longitudinal Studies Discover Novel Genetic Variants Associated with Age-Related Diseases.	Age-related diseases, mortality and associated endophenotypes	9,618 European ancestry individuals	19,796 European ancestry individuals	5q13.3	5	75463358	NR	CERT1			ENSG00000113163			rs4704221-?	rs4704221	0	4704221	intron_variant	0	NR	2e-08	7.69897				Affymetrix [NR]	N	total cholesterol measurement, hematocrit, stroke, ventricular rate measurement, body mass index, atrial fibrillation, high density lipoprotein cholesterol measurement, coronary artery disease, cancer, diastolic blood pressure, triglyceride measurement, systolic blood pressure, heart failure, diabetes mellitus, glucose measurement, mortality	http://www.ebi.ac.uk/efo/EFO_0004574, http://www.ebi.ac.uk/efo/EFO_0004348, http://www.ebi.ac.uk/efo/EFO_0000712, http://www.ebi.ac.uk/efo/EFO_0007928, http://www.ebi.ac.uk/efo/EFO_0004340, http://www.ebi.ac.uk/efo/EFO_0000275, http://www.ebi.ac.uk/efo/EFO_0004612, http://www.ebi.ac.uk/efo/EFO_0001645, http://www.ebi.ac.uk/efo/EFO_0000311, http://www.ebi.ac.uk/efo/EFO_0006336, http://www.ebi.ac.u…	GCST004045	Genome-wide genotyping array
2017-05-15	27790247	He L	2016-11-03	Front Genet	www.ncbi.nlm.nih.gov/pubmed/27790247	Pleiotropic Meta-Analyses of Longitudinal Studies Discover Novel Genetic Variants Associated with Age-Related Diseases.	Age-related diseases, mortality and associated endophenotypes	9,618 European ancestry individuals	19,796 European ancestry individuals	5q13.3	5	75584065	NR	POLK			ENSG00000122008			rs5744680-?	rs5744680	0	5744680	intron_variant	0	NR	3e-08	7.52288				Affymetrix [NR]	N	total cholesterol measurement, hematocrit, stroke, ventricular rate measurement, body mass index, atrial fibrillation, high density lipoprotein cholesterol measurement, coronary artery disease, cancer, diastolic blood pressure, triglyceride measurement, systolic blood pressure, heart failure, diabetes mellitus, glucose measurement, mortality	http://www.ebi.ac.uk/efo/EFO_0004574, http://www.ebi.ac.uk/efo/EFO_0004348, http://www.ebi.ac.uk/efo/EFO_0000712, http://www.ebi.ac.uk/efo/EFO_0007928, http://www.ebi.ac.uk/efo/EFO_0004340, http://www.ebi.ac.uk/efo/EFO_0000275, http://www.ebi.ac.uk/efo/EFO_0004612, http://www.ebi.ac.uk/efo/EFO_0001645, http://www.ebi.ac.uk/efo/EFO_0000311, http://www.ebi.ac.uk/efo/EFO_0006336, http://www.ebi.ac.u…	GCST004045	Genome-wide genotyping array
2017-05-15	27790247	He L	2016-11-03	Front Genet	www.ncbi.nlm.nih.gov/pubmed/27790247	Pleiotropic Meta-Analyses of Longitudinal Studies Discover Novel Genetic Variants Associated with Age-Related Diseases.	Age-related diseases, mortality and associated endophenotypes	9,618 European ancestry individuals	19,796 European ancestry individuals	5q13.3	5	75701931	NR	POC5			ENSG00000152359			rs10057967-?	rs10057967	0	10057967	intron_variant	0	NR	3e-06	5.52288				Affymetrix [NR]	N	total cholesterol measurement, hematocrit, stroke, ventricular rate measurement, body mass index, atrial fibrillation, high density lipoprotein cholesterol measurement, coronary artery disease, cancer, diastolic blood pressure, triglyceride measurement, systolic blood pressure, heart failure, diabetes mellitus, glucose measurement, mortality	http://www.ebi.ac.uk/efo/EFO_0004574, http://www.ebi.ac.uk/efo/EFO_0004348, http://www.ebi.ac.uk/efo/EFO_0000712, http://www.ebi.ac.uk/efo/EFO_0007928, http://www.ebi.ac.uk/efo/EFO_0004340, http://www.ebi.ac.uk/efo/EFO_0000275, http://www.ebi.ac.uk/efo/EFO_0004612, http://www.ebi.ac.uk/efo/EFO_0001645, http://www.ebi.ac.uk/efo/EFO_0000311, http://www.ebi.ac.uk/efo/EFO_0006336, http://www.ebi.ac.u…	GCST004045	Genome-wide genotyping array
2017-05-15	27790247	He L	2016-11-03	Front Genet	www.ncbi.nlm.nih.gov/pubmed/27790247	Pleiotropic Meta-Analyses of Longitudinal Studies Discover Novel Genetic Variants Associated with Age-Related Diseases.	Age-related diseases, mortality and associated endophenotypes	9,618 European ancestry individuals	19,796 European ancestry individuals	7p21.1	7	19177581	NR	FERD3L - NA	ENSG00000146618			32160		rs17140821-?	rs17140821	0	17140821	regulatory_region_variant	1	NR	5e-07	6.30103				Affymetrix [NR]	N	total cholesterol measurement, hematocrit, stroke, ventricular rate measurement, body mass index, atrial fibrillation, high density lipoprotein cholesterol measurement, coronary artery disease, cancer, diastolic blood pressure, triglyceride measurement, systolic blood pressure, heart failure, diabetes mellitus, glucose measurement, mortality	http://www.ebi.ac.uk/efo/EFO_0004574, http://www.ebi.ac.uk/efo/EFO_0004348, http://www.ebi.ac.uk/efo/EFO_0000712, http://www.ebi.ac.uk/efo/EFO_0007928, http://www.ebi.ac.uk/efo/EFO_0004340, http://www.ebi.ac.uk/efo/EFO_0000275, http://www.ebi.ac.uk/efo/EFO_0004612, http://www.ebi.ac.uk/efo/EFO_0001645, http://www.ebi.ac.uk/efo/EFO_0000311, http://www.ebi.ac.uk/efo/EFO_0006336, http://www.ebi.ac.u…	GCST004045	Genome-wide genotyping array
2017-05-15	27790247	He L	2016-11-03	Front Genet	www.ncbi.nlm.nih.gov/pubmed/27790247	Pleiotropic Meta-Analyses of Longitudinal Studies Discover Novel Genetic Variants Associated with Age-Related Diseases.	Age-related diseases, mortality and associated endophenotypes	9,618 European ancestry individuals	19,796 European ancestry individuals	7q11.23	7	73462836	NR	BAZ1B			ENSG00000009954			rs2074755-?	rs2074755	0	2074755	non_coding_transcript_exon_variant	0	NR	1e-17	17				Affymetrix [NR]	N	total cholesterol measurement, hematocrit, stroke, ventricular rate measurement, body mass index, atrial fibrillation, high density lipoprotein cholesterol measurement, coronary artery disease, cancer, diastolic blood pressure, triglyceride measurement, systolic blood pressure, heart failure, diabetes mellitus, glucose measurement, mortality	http://www.ebi.ac.uk/efo/EFO_0004574, http://www.ebi.ac.uk/efo/EFO_0004348, http://www.ebi.ac.uk/efo/EFO_0000712, http://www.ebi.ac.uk/efo/EFO_0007928, http://www.ebi.ac.uk/efo/EFO_0004340, http://www.ebi.ac.uk/efo/EFO_0000275, http://www.ebi.ac.uk/efo/EFO_0004612, http://www.ebi.ac.uk/efo/EFO_0001645, http://www.ebi.ac.uk/efo/EFO_0000311, http://www.ebi.ac.uk/efo/EFO_0006336, http://www.ebi.ac.u…	GCST004045	Genome-wide genotyping array
2017-05-15	27790247	He L	2016-11-03	Front Genet	www.ncbi.nlm.nih.gov/pubmed/27790247	Pleiotropic Meta-Analyses of Longitudinal Studies Discover Novel Genetic Variants Associated with Age-Related Diseases.	Age-related diseases, mortality and associated endophenotypes	9,618 European ancestry individuals	19,796 European ancestry individuals	7q11.23	7	73637727	NR	MLXIPL - VPS37D	ENSG00000009950	ENSG00000176428		13184	30104	rs799165-?	rs799165	0	799165	intergenic_variant	1	NR	9e-15	14.0458				Affymetrix [NR]	N	total cholesterol measurement, hematocrit, stroke, ventricular rate measurement, body mass index, atrial fibrillation, high density lipoprotein cholesterol measurement, coronary artery disease, cancer, diastolic blood pressure, triglyceride measurement, systolic blood pressure, heart failure, diabetes mellitus, glucose measurement, mortality	http://www.ebi.ac.uk/efo/EFO_0004574, http://www.ebi.ac.uk/efo/EFO_0004348, http://www.ebi.ac.uk/efo/EFO_0000712, http://www.ebi.ac.uk/efo/EFO_0007928, http://www.ebi.ac.uk/efo/EFO_0004340, http://www.ebi.ac.uk/efo/EFO_0000275, http://www.ebi.ac.uk/efo/EFO_0004612, http://www.ebi.ac.uk/efo/EFO_0001645, http://www.ebi.ac.uk/efo/EFO_0000311, http://www.ebi.ac.uk/efo/EFO_0006336, http://www.ebi.ac.u…	GCST004045	Genome-wide genotyping array
2017-05-15	27790247	He L	2016-11-03	Front Genet	www.ncbi.nlm.nih.gov/pubmed/27790247	Pleiotropic Meta-Analyses of Longitudinal Studies Discover Novel Genetic Variants Associated with Age-Related Diseases.	Age-related diseases and mortality	9,618 European ancestry individuals	19,796 European ancestry individuals	11q24.1	11	123009573	NR	BSX - RPL34P23	ENSG00000188909	ENSG00000243669		27739	26294	rs12420422-?	rs12420422	0	12420422	intergenic_variant	1	NR	5e-10	9.30103				Affymetrix [NR]	N	cancer, heart failure, diabetes mellitus, stroke, atrial fibrillation, mortality, coronary artery disease	http://www.ebi.ac.uk/efo/EFO_0000311, http://www.ebi.ac.uk/efo/EFO_0003144, http://www.ebi.ac.uk/efo/EFO_0000400, http://www.ebi.ac.uk/efo/EFO_0000712, http://www.ebi.ac.uk/efo/EFO_0000275, http://www.ebi.ac.uk/efo/EFO_0004352, http://www.ebi.ac.uk/efo/EFO_0001645	GCST004044	Genome-wide genotyping array
2017-05-15	27790247	He L	2016-11-03	Front Genet	www.ncbi.nlm.nih.gov/pubmed/27790247	Pleiotropic Meta-Analyses of Longitudinal Studies Discover Novel Genetic Variants Associated with Age-Related Diseases.	Age-related diseases and mortality	9,618 European ancestry individuals	19,796 European ancestry individuals	12p13.33	12	3060327	NR	TEAD4 - TSPAN9	ENSG00000197905	ENSG00000011105		19651	17028	rs12310617-?	rs12310617	0	12310617	intergenic_variant	1	NR	2e-06	5.69897				Affymetrix [NR]	N	cancer, heart failure, diabetes mellitus, stroke, atrial fibrillation, mortality, coronary artery disease	http://www.ebi.ac.uk/efo/EFO_0000311, http://www.ebi.ac.uk/efo/EFO_0003144, http://www.ebi.ac.uk/efo/EFO_0000400, http://www.ebi.ac.uk/efo/EFO_0000712, http://www.ebi.ac.uk/efo/EFO_0000275, http://www.ebi.ac.uk/efo/EFO_0004352, http://www.ebi.ac.uk/efo/EFO_0001645	GCST004044	Genome-wide genotyping array
2017-05-15	27790247	He L	2016-11-03	Front Genet	www.ncbi.nlm.nih.gov/pubmed/27790247	Pleiotropic Meta-Analyses of Longitudinal Studies Discover Novel Genetic Variants Associated with Age-Related Diseases.	Age-related diseases and mortality	9,618 European ancestry individuals	19,796 European ancestry individuals	2p25.1	2	9956965	NR	GRHL1			ENSG00000134317			rs16867253-?	rs16867253	0	16867253	intron_variant	0	NR	6e-07	6.22185				Affymetrix [NR]	N	cancer, heart failure, diabetes mellitus, stroke, atrial fibrillation, mortality, coronary artery disease	http://www.ebi.ac.uk/efo/EFO_0000311, http://www.ebi.ac.uk/efo/EFO_0003144, http://www.ebi.ac.uk/efo/EFO_0000400, http://www.ebi.ac.uk/efo/EFO_0000712, http://www.ebi.ac.uk/efo/EFO_0000275, http://www.ebi.ac.uk/efo/EFO_0004352, http://www.ebi.ac.uk/efo/EFO_0001645	GCST004044	Genome-wide genotyping array
2017-05-15	27790247	He L	2016-11-03	Front Genet	www.ncbi.nlm.nih.gov/pubmed/27790247	Pleiotropic Meta-Analyses of Longitudinal Studies Discover Novel Genetic Variants Associated with Age-Related Diseases.	Age-related diseases and mortality	9,618 European ancestry individuals	19,796 European ancestry individuals	2q22.3	2	146120964	NR	NA - RNU7-2P		ENSG00000251905			24192	rs222826-?	rs222826	0	222826	regulatory_region_variant	1	NR	5e-10	9.30103				Affymetrix [NR]	N	cancer, heart failure, diabetes mellitus, stroke, atrial fibrillation, mortality, coronary artery disease	http://www.ebi.ac.uk/efo/EFO_0000311, http://www.ebi.ac.uk/efo/EFO_0003144, http://www.ebi.ac.uk/efo/EFO_0000400, http://www.ebi.ac.uk/efo/EFO_0000712, http://www.ebi.ac.uk/efo/EFO_0000275, http://www.ebi.ac.uk/efo/EFO_0004352, http://www.ebi.ac.uk/efo/EFO_0001645	GCST004044	Genome-wide genotyping array
2017-05-15	27790247	He L	2016-11-03	Front Genet	www.ncbi.nlm.nih.gov/pubmed/27790247	Pleiotropic Meta-Analyses of Longitudinal Studies Discover Novel Genetic Variants Associated with Age-Related Diseases.	Age-related diseases and mortality	9,618 European ancestry individuals	19,796 European ancestry individuals	14q32.12	14	92945686	NR	ITPK1, ITPK1			ENSG00000100605, ENSG00000274958			rs4905014-?	rs4905014	0	4905014	intron_variant	0	NR	5e-16	15.301				Affymetrix [NR]	N	cancer, heart failure, diabetes mellitus, stroke, atrial fibrillation, mortality, coronary artery disease	http://www.ebi.ac.uk/efo/EFO_0000311, http://www.ebi.ac.uk/efo/EFO_0003144, http://www.ebi.ac.uk/efo/EFO_0000400, http://www.ebi.ac.uk/efo/EFO_0000712, http://www.ebi.ac.uk/efo/EFO_0000275, http://www.ebi.ac.uk/efo/EFO_0004352, http://www.ebi.ac.uk/efo/EFO_0001645	GCST004044	Genome-wide genotyping array
2017-05-15	27790247	He L	2016-11-03	Front Genet	www.ncbi.nlm.nih.gov/pubmed/27790247	Pleiotropic Meta-Analyses of Longitudinal Studies Discover Novel Genetic Variants Associated with Age-Related Diseases.	Age-related diseases and mortality	9,618 European ancestry individuals	19,796 European ancestry individuals	3q21.1	3	123019460	NR	SEMA5B			ENSG00000082684			rs7632505-?	rs7632505	0	7632505	intron_variant	0	NR	8e-22	21.0969				Affymetrix [NR]	N	cancer, heart failure, diabetes mellitus, stroke, atrial fibrillation, mortality, coronary artery disease	http://www.ebi.ac.uk/efo/EFO_0000311, http://www.ebi.ac.uk/efo/EFO_0003144, http://www.ebi.ac.uk/efo/EFO_0000400, http://www.ebi.ac.uk/efo/EFO_0000712, http://www.ebi.ac.uk/efo/EFO_0000275, http://www.ebi.ac.uk/efo/EFO_0004352, http://www.ebi.ac.uk/efo/EFO_0001645	GCST004044	Genome-wide genotyping array
2017-05-15	27790247	He L	2016-11-03	Front Genet	www.ncbi.nlm.nih.gov/pubmed/27790247	Pleiotropic Meta-Analyses of Longitudinal Studies Discover Novel Genetic Variants Associated with Age-Related Diseases.	Age-related diseases and mortality	9,618 European ancestry individuals	19,796 European ancestry individuals	16q22.3	16	72963084	NR	ZFHX3			ENSG00000140836			rs7190256-?	rs7190256	0	7190256	intron_variant	0	NR	5e-10	9.30103				Affymetrix [NR]	N	cancer, heart failure, diabetes mellitus, stroke, atrial fibrillation, mortality, coronary artery disease	http://www.ebi.ac.uk/efo/EFO_0000311, http://www.ebi.ac.uk/efo/EFO_0003144, http://www.ebi.ac.uk/efo/EFO_0000400, http://www.ebi.ac.uk/efo/EFO_0000712, http://www.ebi.ac.uk/efo/EFO_0000275, http://www.ebi.ac.uk/efo/EFO_0004352, http://www.ebi.ac.uk/efo/EFO_0001645	GCST004044	Genome-wide genotyping array
2017-05-15	27790247	He L	2016-11-03	Front Genet	www.ncbi.nlm.nih.gov/pubmed/27790247	Pleiotropic Meta-Analyses of Longitudinal Studies Discover Novel Genetic Variants Associated with Age-Related Diseases.	Age-related diseases and mortality	9,618 European ancestry individuals	19,796 European ancestry individuals	17p13.1	17	7718146	NR	DNAH2			ENSG00000183914			rs3803802-?	rs3803802	0	3803802	5_prime_UTR_variant	0	NR	5e-06	5.30103				Affymetrix [NR]	N	cancer, heart failure, diabetes mellitus, stroke, atrial fibrillation, mortality, coronary artery disease	http://www.ebi.ac.uk/efo/EFO_0000311, http://www.ebi.ac.uk/efo/EFO_0003144, http://www.ebi.ac.uk/efo/EFO_0000400, http://www.ebi.ac.uk/efo/EFO_0000712, http://www.ebi.ac.uk/efo/EFO_0000275, http://www.ebi.ac.uk/efo/EFO_0004352, http://www.ebi.ac.uk/efo/EFO_0001645	GCST004044	Genome-wide genotyping array
2017-05-15	27790247	He L	2016-11-03	Front Genet	www.ncbi.nlm.nih.gov/pubmed/27790247	Pleiotropic Meta-Analyses of Longitudinal Studies Discover Novel Genetic Variants Associated with Age-Related Diseases.	Age-related diseases and mortality	9,618 European ancestry individuals	19,796 European ancestry individuals	7p21.1	7	19177581	NR	FERD3L - NA	ENSG00000146618			32160		rs17140821-?	rs17140821	0	17140821	regulatory_region_variant	1	NR	5e-07	6.30103				Affymetrix [NR]	N	cancer, heart failure, diabetes mellitus, stroke, atrial fibrillation, mortality, coronary artery disease	http://www.ebi.ac.uk/efo/EFO_0000311, http://www.ebi.ac.uk/efo/EFO_0003144, http://www.ebi.ac.uk/efo/EFO_0000400, http://www.ebi.ac.uk/efo/EFO_0000712, http://www.ebi.ac.uk/efo/EFO_0000275, http://www.ebi.ac.uk/efo/EFO_0004352, http://www.ebi.ac.uk/efo/EFO_0001645	GCST004044	Genome-wide genotyping array
2017-05-15	27790247	He L	2016-11-03	Front Genet	www.ncbi.nlm.nih.gov/pubmed/27790247	Pleiotropic Meta-Analyses of Longitudinal Studies Discover Novel Genetic Variants Associated with Age-Related Diseases.	Age-related diseases and mortality	9,618 European ancestry individuals	19,796 European ancestry individuals	18p11.22	18	8522684	NR	THEMIS3P - AKR1B1P6	ENSG00000229442	ENSG00000225212		8835	22951	rs8082812-?	rs8082812	0	8082812	intergenic_variant	1	NR	6e-64	63.2218				Affymetrix [NR]	N	cancer, heart failure, diabetes mellitus, stroke, atrial fibrillation, mortality, coronary artery disease	http://www.ebi.ac.uk/efo/EFO_0000311, http://www.ebi.ac.uk/efo/EFO_0003144, http://www.ebi.ac.uk/efo/EFO_0000400, http://www.ebi.ac.uk/efo/EFO_0000712, http://www.ebi.ac.uk/efo/EFO_0000275, http://www.ebi.ac.uk/efo/EFO_0004352, http://www.ebi.ac.uk/efo/EFO_0001645	GCST004044	Genome-wide genotyping array
2017-05-15	27790247	He L	2016-11-03	Front Genet	www.ncbi.nlm.nih.gov/pubmed/27790247	Pleiotropic Meta-Analyses of Longitudinal Studies Discover Novel Genetic Variants Associated with Age-Related Diseases.	Age-related diseases and mortality	9,618 European ancestry individuals	19,796 European ancestry individuals	9p21.3	9	22125348	NR	CDKN2B-AS1			ENSG00000240498			rs1333048-?	rs1333048	0	1333048	intron_variant	0	NR	1e-06	6				Affymetrix [NR]	N	cancer, heart failure, diabetes mellitus, stroke, atrial fibrillation, mortality, coronary artery disease	http://www.ebi.ac.uk/efo/EFO_0000311, http://www.ebi.ac.uk/efo/EFO_0003144, http://www.ebi.ac.uk/efo/EFO_0000400, http://www.ebi.ac.uk/efo/EFO_0000712, http://www.ebi.ac.uk/efo/EFO_0000275, http://www.ebi.ac.uk/efo/EFO_0004352, http://www.ebi.ac.uk/efo/EFO_0001645	GCST004044	Genome-wide genotyping array
2017-05-15	27790247	He L	2016-11-03	Front Genet	www.ncbi.nlm.nih.gov/pubmed/27790247	Pleiotropic Meta-Analyses of Longitudinal Studies Discover Novel Genetic Variants Associated with Age-Related Diseases.	Age-related diseases and mortality	9,618 European ancestry individuals	19,796 European ancestry individuals	21q22.3	21	41463567	NR	MX1			ENSG00000157601			rs460976-?	rs460976	0	460976	intron_variant	0	NR	1e-08	8				Affymetrix [NR]	N	cancer, heart failure, diabetes mellitus, stroke, atrial fibrillation, mortality, coronary artery disease	http://www.ebi.ac.uk/efo/EFO_0000311, http://www.ebi.ac.uk/efo/EFO_0003144, http://www.ebi.ac.uk/efo/EFO_0000400, http://www.ebi.ac.uk/efo/EFO_0000712, http://www.ebi.ac.uk/efo/EFO_0000275, http://www.ebi.ac.uk/efo/EFO_0004352, http://www.ebi.ac.uk/efo/EFO_0001645	GCST004044	Genome-wide genotyping array
2017-05-15	27790247	He L	2016-11-03	Front Genet	www.ncbi.nlm.nih.gov/pubmed/27790247	Pleiotropic Meta-Analyses of Longitudinal Studies Discover Novel Genetic Variants Associated with Age-Related Diseases.	Age-related diseases and mortality	9,618 European ancestry individuals	19,796 European ancestry individuals	10p12.1	10	26969741	NR	FAM238C - ANKRD26	ENSG00000283709	ENSG00000107890		25323	4052	rs7081476-?	rs7081476	0	7081476	regulatory_region_variant	1	NR	2e-08	7.69897				Affymetrix [NR]	N	cancer, heart failure, diabetes mellitus, stroke, atrial fibrillation, mortality, coronary artery disease	http://www.ebi.ac.uk/efo/EFO_0000311, http://www.ebi.ac.uk/efo/EFO_0003144, http://www.ebi.ac.uk/efo/EFO_0000400, http://www.ebi.ac.uk/efo/EFO_0000712, http://www.ebi.ac.uk/efo/EFO_0000275, http://www.ebi.ac.uk/efo/EFO_0004352, http://www.ebi.ac.uk/efo/EFO_0001645	GCST004044	Genome-wide genotyping array
2017-05-15	27790247	He L	2016-11-03	Front Genet	www.ncbi.nlm.nih.gov/pubmed/27790247	Pleiotropic Meta-Analyses of Longitudinal Studies Discover Novel Genetic Variants Associated with Age-Related Diseases.	Age-related diseases and mortality	9,618 European ancestry individuals	19,796 European ancestry individuals	10q25.2	10	112996282	NR	TCF7L2			ENSG00000148737			rs4506565-?	rs4506565	0	4506565	intron_variant	0	NR	2e-09	8.69897				Affymetrix [NR]	N	cancer, heart failure, diabetes mellitus, stroke, atrial fibrillation, mortality, coronary artery disease	http://www.ebi.ac.uk/efo/EFO_0000311, http://www.ebi.ac.uk/efo/EFO_0003144, http://www.ebi.ac.uk/efo/EFO_0000400, http://www.ebi.ac.uk/efo/EFO_0000712, http://www.ebi.ac.uk/efo/EFO_0000275, http://www.ebi.ac.uk/efo/EFO_0004352, http://www.ebi.ac.uk/efo/EFO_0001645	GCST004044	Genome-wide genotyping array
2017-05-15	27790247	He L	2016-11-03	Front Genet	www.ncbi.nlm.nih.gov/pubmed/27790247	Pleiotropic Meta-Analyses of Longitudinal Studies Discover Novel Genetic Variants Associated with Age-Related Diseases.	Age-related diseases, mortality and associated endophenotypes	9,618 European ancestry individuals	19,796 European ancestry individuals	11q12.2	11	61803311	NR	FADS1, FADS2			ENSG00000149485, ENSG00000134824			rs174547-?	rs174547	0	174547	intron_variant	0	NR	7e-25	24.1549				Affymetrix [NR]	N	total cholesterol measurement, hematocrit, stroke, ventricular rate measurement, body mass index, atrial fibrillation, high density lipoprotein cholesterol measurement, coronary artery disease, cancer, diastolic blood pressure, triglyceride measurement, systolic blood pressure, heart failure, diabetes mellitus, glucose measurement, mortality	http://www.ebi.ac.uk/efo/EFO_0004574, http://www.ebi.ac.uk/efo/EFO_0004348, http://www.ebi.ac.uk/efo/EFO_0000712, http://www.ebi.ac.uk/efo/EFO_0007928, http://www.ebi.ac.uk/efo/EFO_0004340, http://www.ebi.ac.uk/efo/EFO_0000275, http://www.ebi.ac.uk/efo/EFO_0004612, http://www.ebi.ac.uk/efo/EFO_0001645, http://www.ebi.ac.uk/efo/EFO_0000311, http://www.ebi.ac.uk/efo/EFO_0006336, http://www.ebi.ac.u…	GCST004045	Genome-wide genotyping array
2017-05-15	27790247	He L	2016-11-03	Front Genet	www.ncbi.nlm.nih.gov/pubmed/27790247	Pleiotropic Meta-Analyses of Longitudinal Studies Discover Novel Genetic Variants Associated with Age-Related Diseases.	Age-related diseases, mortality and associated endophenotypes	9,618 European ancestry individuals	19,796 European ancestry individuals	11q23.3	11	116778201	NR	ZPR1			ENSG00000109917			rs964184-?	rs964184	0	964184	3_prime_UTR_variant	0	NR	2e-108	107.699				Affymetrix [NR]	N	total cholesterol measurement, hematocrit, stroke, ventricular rate measurement, body mass index, atrial fibrillation, high density lipoprotein cholesterol measurement, coronary artery disease, cancer, diastolic blood pressure, triglyceride measurement, systolic blood pressure, heart failure, diabetes mellitus, glucose measurement, mortality	http://www.ebi.ac.uk/efo/EFO_0004574, http://www.ebi.ac.uk/efo/EFO_0004348, http://www.ebi.ac.uk/efo/EFO_0000712, http://www.ebi.ac.uk/efo/EFO_0007928, http://www.ebi.ac.uk/efo/EFO_0004340, http://www.ebi.ac.uk/efo/EFO_0000275, http://www.ebi.ac.uk/efo/EFO_0004612, http://www.ebi.ac.uk/efo/EFO_0001645, http://www.ebi.ac.uk/efo/EFO_0000311, http://www.ebi.ac.uk/efo/EFO_0006336, http://www.ebi.ac.u…	GCST004045	Genome-wide genotyping array
2017-05-15	27790247	He L	2016-11-03	Front Genet	www.ncbi.nlm.nih.gov/pubmed/27790247	Pleiotropic Meta-Analyses of Longitudinal Studies Discover Novel Genetic Variants Associated with Age-Related Diseases.	Age-related diseases, mortality and associated endophenotypes	9,618 European ancestry individuals	19,796 European ancestry individuals	11q23.3	11	117037567	NR	SIK3			ENSG00000160584			rs7115242-?	rs7115242	0	7115242	intron_variant	0	NR	1e-09	9				Affymetrix [NR]	N	total cholesterol measurement, hematocrit, stroke, ventricular rate measurement, body mass index, atrial fibrillation, high density lipoprotein cholesterol measurement, coronary artery disease, cancer, diastolic blood pressure, triglyceride measurement, systolic blood pressure, heart failure, diabetes mellitus, glucose measurement, mortality	http://www.ebi.ac.uk/efo/EFO_0004574, http://www.ebi.ac.uk/efo/EFO_0004348, http://www.ebi.ac.uk/efo/EFO_0000712, http://www.ebi.ac.uk/efo/EFO_0007928, http://www.ebi.ac.uk/efo/EFO_0004340, http://www.ebi.ac.uk/efo/EFO_0000275, http://www.ebi.ac.uk/efo/EFO_0004612, http://www.ebi.ac.uk/efo/EFO_0001645, http://www.ebi.ac.uk/efo/EFO_0000311, http://www.ebi.ac.uk/efo/EFO_0006336, http://www.ebi.ac.u…	GCST004045	Genome-wide genotyping array
2017-05-15	27790247	He L	2016-11-03	Front Genet	www.ncbi.nlm.nih.gov/pubmed/27790247	Pleiotropic Meta-Analyses of Longitudinal Studies Discover Novel Genetic Variants Associated with Age-Related Diseases.	Age-related diseases, mortality and associated endophenotypes	9,618 European ancestry individuals	19,796 European ancestry individuals	11q24.1	11	123009573	NR	BSX - RPL34P23	ENSG00000188909	ENSG00000243669		27739	26294	rs12420422-?	rs12420422	0	12420422	intergenic_variant	1	NR	2e-07	6.69897				Affymetrix [NR]	N	total cholesterol measurement, hematocrit, stroke, ventricular rate measurement, body mass index, atrial fibrillation, high density lipoprotein cholesterol measurement, coronary artery disease, cancer, diastolic blood pressure, triglyceride measurement, systolic blood pressure, heart failure, diabetes mellitus, glucose measurement, mortality	http://www.ebi.ac.uk/efo/EFO_0004574, http://www.ebi.ac.uk/efo/EFO_0004348, http://www.ebi.ac.uk/efo/EFO_0000712, http://www.ebi.ac.uk/efo/EFO_0007928, http://www.ebi.ac.uk/efo/EFO_0004340, http://www.ebi.ac.uk/efo/EFO_0000275, http://www.ebi.ac.uk/efo/EFO_0004612, http://www.ebi.ac.uk/efo/EFO_0001645, http://www.ebi.ac.uk/efo/EFO_0000311, http://www.ebi.ac.uk/efo/EFO_0006336, http://www.ebi.ac.u…	GCST004045	Genome-wide genotyping array
2017-05-15	27790247	He L	2016-11-03	Front Genet	www.ncbi.nlm.nih.gov/pubmed/27790247	Pleiotropic Meta-Analyses of Longitudinal Studies Discover Novel Genetic Variants Associated with Age-Related Diseases.	Age-related diseases, mortality and associated endophenotypes	9,618 European ancestry individuals	19,796 European ancestry individuals	12p13.33	12	3060327	NR	TEAD4 - TSPAN9	ENSG00000197905	ENSG00000011105		19651	17028	rs12310617-?	rs12310617	0	12310617	intergenic_variant	1	NR	2e-07	6.69897				Affymetrix [NR]	N	total cholesterol measurement, hematocrit, stroke, ventricular rate measurement, body mass index, atrial fibrillation, high density lipoprotein cholesterol measurement, coronary artery disease, cancer, diastolic blood pressure, triglyceride measurement, systolic blood pressure, heart failure, diabetes mellitus, glucose measurement, mortality	http://www.ebi.ac.uk/efo/EFO_0004574, http://www.ebi.ac.uk/efo/EFO_0004348, http://www.ebi.ac.uk/efo/EFO_0000712, http://www.ebi.ac.uk/efo/EFO_0007928, http://www.ebi.ac.uk/efo/EFO_0004340, http://www.ebi.ac.uk/efo/EFO_0000275, http://www.ebi.ac.uk/efo/EFO_0004612, http://www.ebi.ac.uk/efo/EFO_0001645, http://www.ebi.ac.uk/efo/EFO_0000311, http://www.ebi.ac.uk/efo/EFO_0006336, http://www.ebi.ac.u…	GCST004045	Genome-wide genotyping array
2017-05-15	27790247	He L	2016-11-03	Front Genet	www.ncbi.nlm.nih.gov/pubmed/27790247	Pleiotropic Meta-Analyses of Longitudinal Studies Discover Novel Genetic Variants Associated with Age-Related Diseases.	Age-related diseases, mortality and associated endophenotypes	9,618 European ancestry individuals	19,796 European ancestry individuals	12q21.33	12	89656726	NR	ATP2B1			ENSG00000070961			rs12579302-?	rs12579302	0	12579302	intron_variant	0	NR	4e-07	6.39794				Affymetrix [NR]	N	total cholesterol measurement, hematocrit, stroke, ventricular rate measurement, body mass index, atrial fibrillation, high density lipoprotein cholesterol measurement, coronary artery disease, cancer, diastolic blood pressure, triglyceride measurement, systolic blood pressure, heart failure, diabetes mellitus, glucose measurement, mortality	http://www.ebi.ac.uk/efo/EFO_0004574, http://www.ebi.ac.uk/efo/EFO_0004348, http://www.ebi.ac.uk/efo/EFO_0000712, http://www.ebi.ac.uk/efo/EFO_0007928, http://www.ebi.ac.uk/efo/EFO_0004340, http://www.ebi.ac.uk/efo/EFO_0000275, http://www.ebi.ac.uk/efo/EFO_0004612, http://www.ebi.ac.uk/efo/EFO_0001645, http://www.ebi.ac.uk/efo/EFO_0000311, http://www.ebi.ac.uk/efo/EFO_0006336, http://www.ebi.ac.u…	GCST004045	Genome-wide genotyping array
2017-05-15	27790247	He L	2016-11-03	Front Genet	www.ncbi.nlm.nih.gov/pubmed/27790247	Pleiotropic Meta-Analyses of Longitudinal Studies Discover Novel Genetic Variants Associated with Age-Related Diseases.	Age-related diseases, mortality and associated endophenotypes	9,618 European ancestry individuals	19,796 European ancestry individuals	12q24.31	12	122479003	NR	ZCCHC8			ENSG00000033030			rs12369179-?	rs12369179	0	12369179	intron_variant	0	NR	8e-07	6.09691				Affymetrix [NR]	N	total cholesterol measurement, hematocrit, stroke, ventricular rate measurement, body mass index, atrial fibrillation, high density lipoprotein cholesterol measurement, coronary artery disease, cancer, diastolic blood pressure, triglyceride measurement, systolic blood pressure, heart failure, diabetes mellitus, glucose measurement, mortality	http://www.ebi.ac.uk/efo/EFO_0004574, http://www.ebi.ac.uk/efo/EFO_0004348, http://www.ebi.ac.uk/efo/EFO_0000712, http://www.ebi.ac.uk/efo/EFO_0007928, http://www.ebi.ac.uk/efo/EFO_0004340, http://www.ebi.ac.uk/efo/EFO_0000275, http://www.ebi.ac.uk/efo/EFO_0004612, http://www.ebi.ac.uk/efo/EFO_0001645, http://www.ebi.ac.uk/efo/EFO_0000311, http://www.ebi.ac.uk/efo/EFO_0006336, http://www.ebi.ac.u…	GCST004045	Genome-wide genotyping array
2017-05-15	27790247	He L	2016-11-03	Front Genet	www.ncbi.nlm.nih.gov/pubmed/27790247	Pleiotropic Meta-Analyses of Longitudinal Studies Discover Novel Genetic Variants Associated with Age-Related Diseases.	Age-related diseases, mortality and associated endophenotypes	9,618 European ancestry individuals	19,796 European ancestry individuals	14q32.12	14	92945686	NR	ITPK1, ITPK1			ENSG00000100605, ENSG00000274958			rs4905014-?	rs4905014	0	4905014	intron_variant	0	NR	9e-15	14.0458				Affymetrix [NR]	N	total cholesterol measurement, hematocrit, stroke, ventricular rate measurement, body mass index, atrial fibrillation, high density lipoprotein cholesterol measurement, coronary artery disease, cancer, diastolic blood pressure, triglyceride measurement, systolic blood pressure, heart failure, diabetes mellitus, glucose measurement, mortality	http://www.ebi.ac.uk/efo/EFO_0004574, http://www.ebi.ac.uk/efo/EFO_0004348, http://www.ebi.ac.uk/efo/EFO_0000712, http://www.ebi.ac.uk/efo/EFO_0007928, http://www.ebi.ac.uk/efo/EFO_0004340, http://www.ebi.ac.uk/efo/EFO_0000275, http://www.ebi.ac.uk/efo/EFO_0004612, http://www.ebi.ac.uk/efo/EFO_0001645, http://www.ebi.ac.uk/efo/EFO_0000311, http://www.ebi.ac.uk/efo/EFO_0006336, http://www.ebi.ac.u…	GCST004045	Genome-wide genotyping array
2017-05-15	27790247	He L	2016-11-03	Front Genet	www.ncbi.nlm.nih.gov/pubmed/27790247	Pleiotropic Meta-Analyses of Longitudinal Studies Discover Novel Genetic Variants Associated with Age-Related Diseases.	Age-related diseases, mortality and associated endophenotypes	9,618 European ancestry individuals	19,796 European ancestry individuals	15q21.3	15	58435126	NR	LIPC-AS1, LIPC, ALDH1A2			ENSG00000259293, ENSG00000166035, ENSG00000128918			rs261332-?	rs261332	0	261332	non_coding_transcript_exon_variant	0	NR	2e-35	34.699				Affymetrix [NR]	N	total cholesterol measurement, hematocrit, stroke, ventricular rate measurement, body mass index, atrial fibrillation, high density lipoprotein cholesterol measurement, coronary artery disease, cancer, diastolic blood pressure, triglyceride measurement, systolic blood pressure, heart failure, diabetes mellitus, glucose measurement, mortality	http://www.ebi.ac.uk/efo/EFO_0004574, http://www.ebi.ac.uk/efo/EFO_0004348, http://www.ebi.ac.uk/efo/EFO_0000712, http://www.ebi.ac.uk/efo/EFO_0007928, http://www.ebi.ac.uk/efo/EFO_0004340, http://www.ebi.ac.uk/efo/EFO_0000275, http://www.ebi.ac.uk/efo/EFO_0004612, http://www.ebi.ac.uk/efo/EFO_0001645, http://www.ebi.ac.uk/efo/EFO_0000311, http://www.ebi.ac.uk/efo/EFO_0006336, http://www.ebi.ac.u…	GCST004045	Genome-wide genotyping array
2017-05-15	27790247	He L	2016-11-03	Front Genet	www.ncbi.nlm.nih.gov/pubmed/27790247	Pleiotropic Meta-Analyses of Longitudinal Studies Discover Novel Genetic Variants Associated with Age-Related Diseases.	Age-related diseases, mortality and associated endophenotypes	9,618 European ancestry individuals	19,796 European ancestry individuals	16q12.2	16	53786615	NR	FTO			ENSG00000140718			rs9939609-?	rs9939609	0	9939609	intron_variant	0	NR	1e-14	14				Affymetrix [NR]	N	total cholesterol measurement, hematocrit, stroke, ventricular rate measurement, body mass index, atrial fibrillation, high density lipoprotein cholesterol measurement, coronary artery disease, cancer, diastolic blood pressure, triglyceride measurement, systolic blood pressure, heart failure, diabetes mellitus, glucose measurement, mortality	http://www.ebi.ac.uk/efo/EFO_0004574, http://www.ebi.ac.uk/efo/EFO_0004348, http://www.ebi.ac.uk/efo/EFO_0000712, http://www.ebi.ac.uk/efo/EFO_0007928, http://www.ebi.ac.uk/efo/EFO_0004340, http://www.ebi.ac.uk/efo/EFO_0000275, http://www.ebi.ac.uk/efo/EFO_0004612, http://www.ebi.ac.uk/efo/EFO_0001645, http://www.ebi.ac.uk/efo/EFO_0000311, http://www.ebi.ac.uk/efo/EFO_0006336, http://www.ebi.ac.u…	GCST004045	Genome-wide genotyping array
2017-05-15	27790247	He L	2016-11-03	Front Genet	www.ncbi.nlm.nih.gov/pubmed/27790247	Pleiotropic Meta-Analyses of Longitudinal Studies Discover Novel Genetic Variants Associated with Age-Related Diseases.	Age-related diseases, mortality and associated endophenotypes	9,618 European ancestry individuals	19,796 European ancestry individuals	16q13	16	56956804	NR	HERPUD1 - CETP	ENSG00000051108	ENSG00000087237		11940	5119	rs247617-?	rs247617	0	247617	regulatory_region_variant	1	NR	1e-149	149				Affymetrix [NR]	N	total cholesterol measurement, hematocrit, stroke, ventricular rate measurement, body mass index, atrial fibrillation, high density lipoprotein cholesterol measurement, coronary artery disease, cancer, diastolic blood pressure, triglyceride measurement, systolic blood pressure, heart failure, diabetes mellitus, glucose measurement, mortality	http://www.ebi.ac.uk/efo/EFO_0004574, http://www.ebi.ac.uk/efo/EFO_0004348, http://www.ebi.ac.uk/efo/EFO_0000712, http://www.ebi.ac.uk/efo/EFO_0007928, http://www.ebi.ac.uk/efo/EFO_0004340, http://www.ebi.ac.uk/efo/EFO_0000275, http://www.ebi.ac.uk/efo/EFO_0004612, http://www.ebi.ac.uk/efo/EFO_0001645, http://www.ebi.ac.uk/efo/EFO_0000311, http://www.ebi.ac.uk/efo/EFO_0006336, http://www.ebi.ac.u…	GCST004045	Genome-wide genotyping array
2017-05-15	27790247	He L	2016-11-03	Front Genet	www.ncbi.nlm.nih.gov/pubmed/27790247	Pleiotropic Meta-Analyses of Longitudinal Studies Discover Novel Genetic Variants Associated with Age-Related Diseases.	Age-related diseases, mortality and associated endophenotypes	9,618 European ancestry individuals	19,796 European ancestry individuals				NR	/						rs765547-?	rs765547	0	765547	intergenic_variant	1	NR	2e-44	43.699				Affymetrix [NR]	N	total cholesterol measurement, hematocrit, stroke, ventricular rate measurement, body mass index, atrial fibrillation, high density lipoprotein cholesterol measurement, coronary artery disease, cancer, diastolic blood pressure, triglyceride measurement, systolic blood pressure, heart failure, diabetes mellitus, glucose measurement, mortality	http://www.ebi.ac.uk/efo/EFO_0004574, http://www.ebi.ac.uk/efo/EFO_0004348, http://www.ebi.ac.uk/efo/EFO_0000712, http://www.ebi.ac.uk/efo/EFO_0007928, http://www.ebi.ac.uk/efo/EFO_0004340, http://www.ebi.ac.uk/efo/EFO_0000275, http://www.ebi.ac.uk/efo/EFO_0004612, http://www.ebi.ac.uk/efo/EFO_0001645, http://www.ebi.ac.uk/efo/EFO_0000311, http://www.ebi.ac.uk/efo/EFO_0006336, http://www.ebi.ac.u…	GCST004045	Genome-wide genotyping array
2017-05-15	27790247	He L	2016-11-03	Front Genet	www.ncbi.nlm.nih.gov/pubmed/27790247	Pleiotropic Meta-Analyses of Longitudinal Studies Discover Novel Genetic Variants Associated with Age-Related Diseases.	Age-related diseases, mortality and associated endophenotypes	9,618 European ancestry individuals	19,796 European ancestry individuals	8q24.13	8	125466108	NR	TRIB1 - NA	ENSG00000173334			27705		rs2980853-?	rs2980853	0	2980853	regulatory_region_variant	1	NR	3e-18	17.5229				Affymetrix [NR]	N	total cholesterol measurement, hematocrit, stroke, ventricular rate measurement, body mass index, atrial fibrillation, high density lipoprotein cholesterol measurement, coronary artery disease, cancer, diastolic blood pressure, triglyceride measurement, systolic blood pressure, heart failure, diabetes mellitus, glucose measurement, mortality	http://www.ebi.ac.uk/efo/EFO_0004574, http://www.ebi.ac.uk/efo/EFO_0004348, http://www.ebi.ac.uk/efo/EFO_0000712, http://www.ebi.ac.uk/efo/EFO_0007928, http://www.ebi.ac.uk/efo/EFO_0004340, http://www.ebi.ac.uk/efo/EFO_0000275, http://www.ebi.ac.uk/efo/EFO_0004612, http://www.ebi.ac.uk/efo/EFO_0001645, http://www.ebi.ac.uk/efo/EFO_0000311, http://www.ebi.ac.uk/efo/EFO_0006336, http://www.ebi.ac.u…	GCST004045	Genome-wide genotyping array
2017-05-15	27790247	He L	2016-11-03	Front Genet	www.ncbi.nlm.nih.gov/pubmed/27790247	Pleiotropic Meta-Analyses of Longitudinal Studies Discover Novel Genetic Variants Associated with Age-Related Diseases.	Age-related diseases, mortality and associated endophenotypes	9,618 European ancestry individuals	19,796 European ancestry individuals	9p21.3	9	22125504	NR	CDKN2B-AS1			ENSG00000240498			rs1333049-?	rs1333049	0	1333049	intron_variant	0	NR	9e-08	7.04576				Affymetrix [NR]	N	total cholesterol measurement, hematocrit, stroke, ventricular rate measurement, body mass index, atrial fibrillation, high density lipoprotein cholesterol measurement, coronary artery disease, cancer, diastolic blood pressure, triglyceride measurement, systolic blood pressure, heart failure, diabetes mellitus, glucose measurement, mortality	http://www.ebi.ac.uk/efo/EFO_0004574, http://www.ebi.ac.uk/efo/EFO_0004348, http://www.ebi.ac.uk/efo/EFO_0000712, http://www.ebi.ac.uk/efo/EFO_0007928, http://www.ebi.ac.uk/efo/EFO_0004340, http://www.ebi.ac.uk/efo/EFO_0000275, http://www.ebi.ac.uk/efo/EFO_0004612, http://www.ebi.ac.uk/efo/EFO_0001645, http://www.ebi.ac.uk/efo/EFO_0000311, http://www.ebi.ac.uk/efo/EFO_0006336, http://www.ebi.ac.u…	GCST004045	Genome-wide genotyping array
2017-05-15	27790247	He L	2016-11-03	Front Genet	www.ncbi.nlm.nih.gov/pubmed/27790247	Pleiotropic Meta-Analyses of Longitudinal Studies Discover Novel Genetic Variants Associated with Age-Related Diseases.	Age-related diseases, mortality and associated endophenotypes	9,618 European ancestry individuals	19,796 European ancestry individuals	20q12	20	41147406	NR	PLCG1			ENSG00000124181			rs760762-?	rs760762	0	760762	intron_variant	0	NR	7e-07	6.1549				Affymetrix [NR]	N	total cholesterol measurement, hematocrit, stroke, ventricular rate measurement, body mass index, atrial fibrillation, high density lipoprotein cholesterol measurement, coronary artery disease, cancer, diastolic blood pressure, triglyceride measurement, systolic blood pressure, heart failure, diabetes mellitus, glucose measurement, mortality	http://www.ebi.ac.uk/efo/EFO_0004574, http://www.ebi.ac.uk/efo/EFO_0004348, http://www.ebi.ac.uk/efo/EFO_0000712, http://www.ebi.ac.uk/efo/EFO_0007928, http://www.ebi.ac.uk/efo/EFO_0004340, http://www.ebi.ac.uk/efo/EFO_0000275, http://www.ebi.ac.uk/efo/EFO_0004612, http://www.ebi.ac.uk/efo/EFO_0001645, http://www.ebi.ac.uk/efo/EFO_0000311, http://www.ebi.ac.uk/efo/EFO_0006336, http://www.ebi.ac.u…	GCST004045	Genome-wide genotyping array
2017-05-15	27790247	He L	2016-11-03	Front Genet	www.ncbi.nlm.nih.gov/pubmed/27790247	Pleiotropic Meta-Analyses of Longitudinal Studies Discover Novel Genetic Variants Associated with Age-Related Diseases.	Age-related diseases, mortality and associated endophenotypes	9,618 European ancestry individuals	19,796 European ancestry individuals	20q12	20	41322165	NR	ZHX3 - ADI1P1	ENSG00000174306	ENSG00000235102		4434	8958	rs2866611-?	rs2866611	0	2866611	regulatory_region_variant	1	NR	6e-07	6.22185				Affymetrix [NR]	N	total cholesterol measurement, hematocrit, stroke, ventricular rate measurement, body mass index, atrial fibrillation, high density lipoprotein cholesterol measurement, coronary artery disease, cancer, diastolic blood pressure, triglyceride measurement, systolic blood pressure, heart failure, diabetes mellitus, glucose measurement, mortality	http://www.ebi.ac.uk/efo/EFO_0004574, http://www.ebi.ac.uk/efo/EFO_0004348, http://www.ebi.ac.uk/efo/EFO_0000712, http://www.ebi.ac.uk/efo/EFO_0007928, http://www.ebi.ac.uk/efo/EFO_0004340, http://www.ebi.ac.uk/efo/EFO_0000275, http://www.ebi.ac.uk/efo/EFO_0004612, http://www.ebi.ac.uk/efo/EFO_0001645, http://www.ebi.ac.uk/efo/EFO_0000311, http://www.ebi.ac.uk/efo/EFO_0006336, http://www.ebi.ac.u…	GCST004045	Genome-wide genotyping array
2017-05-15	27790247	He L	2016-11-03	Front Genet	www.ncbi.nlm.nih.gov/pubmed/27790247	Pleiotropic Meta-Analyses of Longitudinal Studies Discover Novel Genetic Variants Associated with Age-Related Diseases.	Age-related diseases, mortality and associated endophenotypes	9,618 European ancestry individuals	19,796 European ancestry individuals	21q22.3	21	41463567	NR	MX1			ENSG00000157601			rs460976-?	rs460976	0	460976	intron_variant	0	NR	4e-06	5.39794				Affymetrix [NR]	N	total cholesterol measurement, hematocrit, stroke, ventricular rate measurement, body mass index, atrial fibrillation, high density lipoprotein cholesterol measurement, coronary artery disease, cancer, diastolic blood pressure, triglyceride measurement, systolic blood pressure, heart failure, diabetes mellitus, glucose measurement, mortality	http://www.ebi.ac.uk/efo/EFO_0004574, http://www.ebi.ac.uk/efo/EFO_0004348, http://www.ebi.ac.uk/efo/EFO_0000712, http://www.ebi.ac.uk/efo/EFO_0007928, http://www.ebi.ac.uk/efo/EFO_0004340, http://www.ebi.ac.uk/efo/EFO_0000275, http://www.ebi.ac.uk/efo/EFO_0004612, http://www.ebi.ac.uk/efo/EFO_0001645, http://www.ebi.ac.uk/efo/EFO_0000311, http://www.ebi.ac.uk/efo/EFO_0006336, http://www.ebi.ac.u…	GCST004045	Genome-wide genotyping array
2017-05-15	27790247	He L	2016-11-03	Front Genet	www.ncbi.nlm.nih.gov/pubmed/27790247	Pleiotropic Meta-Analyses of Longitudinal Studies Discover Novel Genetic Variants Associated with Age-Related Diseases.	Age-related diseases, mortality and associated endophenotypes	9,618 European ancestry individuals	19,796 European ancestry individuals	10p12.1	10	26969741	NR	FAM238C - ANKRD26	ENSG00000283709	ENSG00000107890		25323	4052	rs7081476-?	rs7081476	0	7081476	regulatory_region_variant	1	NR	5e-06	5.30103				Affymetrix [NR]	N	total cholesterol measurement, hematocrit, stroke, ventricular rate measurement, body mass index, atrial fibrillation, high density lipoprotein cholesterol measurement, coronary artery disease, cancer, diastolic blood pressure, triglyceride measurement, systolic blood pressure, heart failure, diabetes mellitus, glucose measurement, mortality	http://www.ebi.ac.uk/efo/EFO_0004574, http://www.ebi.ac.uk/efo/EFO_0004348, http://www.ebi.ac.uk/efo/EFO_0000712, http://www.ebi.ac.uk/efo/EFO_0007928, http://www.ebi.ac.uk/efo/EFO_0004340, http://www.ebi.ac.uk/efo/EFO_0000275, http://www.ebi.ac.uk/efo/EFO_0004612, http://www.ebi.ac.uk/efo/EFO_0001645, http://www.ebi.ac.uk/efo/EFO_0000311, http://www.ebi.ac.uk/efo/EFO_0006336, http://www.ebi.ac.u…	GCST004045	Genome-wide genotyping array
2017-05-15	27790247	He L	2016-11-03	Front Genet	www.ncbi.nlm.nih.gov/pubmed/27790247	Pleiotropic Meta-Analyses of Longitudinal Studies Discover Novel Genetic Variants Associated with Age-Related Diseases.	Age-related diseases, mortality and associated endophenotypes	9,618 European ancestry individuals	19,796 European ancestry individuals	10q25.2	10	112996282	NR	TCF7L2			ENSG00000148737			rs4506565-?	rs4506565	0	4506565	intron_variant	0	NR	8e-17	16.0969				Affymetrix [NR]	N	total cholesterol measurement, hematocrit, stroke, ventricular rate measurement, body mass index, atrial fibrillation, high density lipoprotein cholesterol measurement, coronary artery disease, cancer, diastolic blood pressure, triglyceride measurement, systolic blood pressure, heart failure, diabetes mellitus, glucose measurement, mortality	http://www.ebi.ac.uk/efo/EFO_0004574, http://www.ebi.ac.uk/efo/EFO_0004348, http://www.ebi.ac.uk/efo/EFO_0000712, http://www.ebi.ac.uk/efo/EFO_0007928, http://www.ebi.ac.uk/efo/EFO_0004340, http://www.ebi.ac.uk/efo/EFO_0000275, http://www.ebi.ac.uk/efo/EFO_0004612, http://www.ebi.ac.uk/efo/EFO_0001645, http://www.ebi.ac.uk/efo/EFO_0000311, http://www.ebi.ac.uk/efo/EFO_0006336, http://www.ebi.ac.u…	GCST004045	Genome-wide genotyping array
2012-07-19	22544366	Ellinor PT	2012-04-29	Nat Genet	www.ncbi.nlm.nih.gov/pubmed/22544366	Meta-analysis identifies six new susceptibility loci for atrial fibrillation.	Atrial fibrillation	6,707 European ancestry cases, 52,426 European ancestry controls	5,381 European ancestry casses, 10,030 European ancestry controls	1q21.3	1	154841792	KCNN3, PMVK	KCNN3			ENSG00000143603			rs6666258-C	rs6666258	0	6666258	intron_variant	0	0.3	2e-14	13.699		1.18	[1.13-1.23]	Affymetrix, Illumina [~ 2500000] (imputed)	N	atrial fibrillation	http://www.ebi.ac.uk/efo/EFO_0000275	GCST001499	Genome-wide genotyping array
2012-07-19	22544366	Ellinor PT	2012-04-29	Nat Genet	www.ncbi.nlm.nih.gov/pubmed/22544366	Meta-analysis identifies six new susceptibility loci for atrial fibrillation.	Atrial fibrillation	6,707 European ancestry cases, 52,426 European ancestry controls	5,381 European ancestry casses, 10,030 European ancestry controls	4q25	4	110784612	PITX2	NA - LINC01438		ENSG00000249519			9791	rs6817105-C	rs6817105	0	6817105	intergenic_variant	1	0.13	2e-74	73.699		1.64	[1.55-1.73]	Affymetrix, Illumina [~ 2500000] (imputed)	N	atrial fibrillation	http://www.ebi.ac.uk/efo/EFO_0000275	GCST001499	Genome-wide genotyping array
2012-07-19	22544366	Ellinor PT	2012-04-29	Nat Genet	www.ncbi.nlm.nih.gov/pubmed/22544366	Meta-analysis identifies six new susceptibility loci for atrial fibrillation.	Atrial fibrillation	6,707 European ancestry cases, 52,426 European ancestry controls	5,381 European ancestry casses, 10,030 European ancestry controls	16q22.3	16	73017721	ZFHX3	ZFHX3			ENSG00000140836			rs2106261-T	rs2106261	0	2106261	intron_variant	0	0.176	3e-16	15.5229		1.24	[1.17-1.30]	Affymetrix, Illumina [~ 2500000] (imputed)	N	atrial fibrillation	http://www.ebi.ac.uk/efo/EFO_0000275	GCST001499	Genome-wide genotyping array
2012-07-19	22544366	Ellinor PT	2012-04-29	Nat Genet	www.ncbi.nlm.nih.gov/pubmed/22544366	Meta-analysis identifies six new susceptibility loci for atrial fibrillation.	Atrial fibrillation	6,707 European ancestry cases, 52,426 European ancestry controls	5,381 European ancestry casses, 10,030 European ancestry controls	1q24.2	1	170600176	PRRX1	GORAB - PRRX1	ENSG00000120370	ENSG00000116132		46342	62552	rs3903239-G	rs3903239	0	3903239	intron_variant	1	0.45	8e-14	13.0969		1.14	[1.10-1.17]	Affymetrix, Illumina [~ 2500000] (imputed)	N	atrial fibrillation	http://www.ebi.ac.uk/efo/EFO_0000275	GCST001499	Genome-wide genotyping array
2012-07-19	22544366	Ellinor PT	2012-04-29	Nat Genet	www.ncbi.nlm.nih.gov/pubmed/22544366	Meta-analysis identifies six new susceptibility loci for atrial fibrillation.	Atrial fibrillation	6,707 European ancestry cases, 52,426 European ancestry controls	5,381 European ancestry casses, 10,030 European ancestry controls	5q31.2	5	138084300	WNT8A	WNT8A			ENSG00000061492			rs2040862-T	rs2040862	0	2040862	intron_variant	0	0.18	3e-07	6.52288		1.12	[1.07-1.17]	Affymetrix, Illumina [~ 2500000] (imputed)	N	atrial fibrillation	http://www.ebi.ac.uk/efo/EFO_0000275	GCST001499	Genome-wide genotyping array
2012-07-19	22544366	Ellinor PT	2012-04-29	Nat Genet	www.ncbi.nlm.nih.gov/pubmed/22544366	Meta-analysis identifies six new susceptibility loci for atrial fibrillation.	Atrial fibrillation	6,707 European ancestry cases, 52,426 European ancestry controls	5,381 European ancestry casses, 10,030 European ancestry controls	7q31.2	7	116546187	CAV1	CAV1			ENSG00000105974			rs3807989-G	rs3807989	0	3807989	intron_variant	0	0.6	4e-12	11.3979		1.11	[1.09-1.15]	Affymetrix, Illumina [~ 2500000] (imputed)	N	atrial fibrillation	http://www.ebi.ac.uk/efo/EFO_0000275	GCST001499	Genome-wide genotyping array
2012-07-19	22544366	Ellinor PT	2012-04-29	Nat Genet	www.ncbi.nlm.nih.gov/pubmed/22544366	Meta-analysis identifies six new susceptibility loci for atrial fibrillation.	Atrial fibrillation	6,707 European ancestry cases, 52,426 European ancestry controls	5,381 European ancestry casses, 10,030 European ancestry controls	9q22.32	9	94951177	C9orf3	AOPEP			ENSG00000148120			rs10821415-A	rs10821415	0	10821415	intron_variant	0	0.42	4e-11	10.3979		1.11	[1.08-1.15]	Affymetrix, Illumina [~ 2500000] (imputed)	N	atrial fibrillation	http://www.ebi.ac.uk/efo/EFO_0000275	GCST001499	Genome-wide genotyping array
2012-07-19	22544366	Ellinor PT	2012-04-29	Nat Genet	www.ncbi.nlm.nih.gov/pubmed/22544366	Meta-analysis identifies six new susceptibility loci for atrial fibrillation.	Atrial fibrillation	6,707 European ancestry cases, 52,426 European ancestry controls	5,381 European ancestry casses, 10,030 European ancestry controls	10q22.2	10	73661450	SYNPO2L	SYNPO2L, SYNPO2L-AS1			ENSG00000166317, ENSG00000271848			rs10824026-A	rs10824026	0	10824026	intron_variant	0	0.84	4e-09	8.39794		1.15	[1.10-1.20]	Affymetrix, Illumina [~ 2500000] (imputed)	N	atrial fibrillation	http://www.ebi.ac.uk/efo/EFO_0000275	GCST001499	Genome-wide genotyping array
2012-07-19	22544366	Ellinor PT	2012-04-29	Nat Genet	www.ncbi.nlm.nih.gov/pubmed/22544366	Meta-analysis identifies six new susceptibility loci for atrial fibrillation.	Atrial fibrillation	6,707 European ancestry cases, 52,426 European ancestry controls	5,381 European ancestry casses, 10,030 European ancestry controls	14q23.2	14	64214130	SYNE2	ESR2, SYNE2			ENSG00000140009, ENSG00000054654			rs1152591-A	rs1152591	0	1152591	intron_variant	0	0.48	6e-13	12.2218		1.13	[1.09-1.17]	Affymetrix, Illumina [~ 2500000] (imputed)	N	atrial fibrillation	http://www.ebi.ac.uk/efo/EFO_0000275	GCST001499	Genome-wide genotyping array
2012-07-19	22544366	Ellinor PT	2012-04-29	Nat Genet	www.ncbi.nlm.nih.gov/pubmed/22544366	Meta-analysis identifies six new susceptibility loci for atrial fibrillation.	Atrial fibrillation	6,707 European ancestry cases, 52,426 European ancestry controls	5,381 European ancestry casses, 10,030 European ancestry controls	15q24.1	15	73359833	HCN4	HCN4			ENSG00000138622			rs7164883-G	rs7164883	0	7164883	intron_variant	0	0.16	3e-17	16.5229		1.19	[1.14-1.24]	Affymetrix, Illumina [~ 2500000] (imputed)	N	atrial fibrillation	http://www.ebi.ac.uk/efo/EFO_0000275	GCST001499	Genome-wide genotyping array
2017-07-10	28416818	Christophersen IE	2017-04-17	Nat Genet	www.ncbi.nlm.nih.gov/pubmed/28416818	Large-scale analyses of common and rare variants identify 12 new loci associated with atrial fibrillation.	Atrial fibrillation	15,979 European ancestry cases, 102,776 European ancestry controls.	NA	11q24.3	11	128894676	KCNJ5	KCNJ5			ENSG00000120457			rs75190942-A	rs75190942	0	75190942	intron_variant	0	0.08	3e-08	7.52288		1.18	[1.11-1.25]	Affymetrix, Illumina [11795432] (imputed)	N	atrial fibrillation	http://www.ebi.ac.uk/efo/EFO_0000275	GCST004297	Genome-wide genotyping array
2017-07-10	28416818	Christophersen IE	2017-04-17	Nat Genet	www.ncbi.nlm.nih.gov/pubmed/28416818	Large-scale analyses of common and rare variants identify 12 new loci associated with atrial fibrillation.	Atrial fibrillation	15,979 European ancestry cases, 102,776 European ancestry controls, 641 African American cases, 5,234 African American controls, 837 Japanese ancestry cases, 3,293 Japanese controls, 277 Hispanic cases, 3,081 Hispanic controls,197 Brazilian ancestry cases, 758 Brazilian ancestry controls.	8,180 Japanese ancestry cases, 28,612 Japanese ancestry controls.	5q22.3	5	114412874	KCNN2	KCNN2			ENSG00000080709			rs337711-T	rs337711	0	337711	intron_variant	0	0.39	3e-08	7.52288		1.07	[1.05-1.11]	Affymetrix, Illumina [11795432] (imputed)	N	atrial fibrillation	http://www.ebi.ac.uk/efo/EFO_0000275	GCST004295	Genome-wide genotyping array
2017-07-10	28416818	Christophersen IE	2017-04-17	Nat Genet	www.ncbi.nlm.nih.gov/pubmed/28416818	Large-scale analyses of common and rare variants identify 12 new loci associated with atrial fibrillation.	Atrial fibrillation	15,979 European ancestry cases, 102,776 European ancestry controls.	NA	1q21.3	1	154890476	KCNN3	KCNN3 - PMVK	ENSG00000143603	ENSG00000163344		20195	34264	rs11264280-T	rs11264280	0	11264280	intergenic_variant	1	0.32	3e-17	16.5229		1.13	[1.10-1.16]	Affymetrix, Illumina [11795432] (imputed)	N	atrial fibrillation	http://www.ebi.ac.uk/efo/EFO_0000275	GCST004297	Genome-wide genotyping array
2017-07-10	28416818	Christophersen IE	2017-04-17	Nat Genet	www.ncbi.nlm.nih.gov/pubmed/28416818	Large-scale analyses of common and rare variants identify 12 new loci associated with atrial fibrillation.	Atrial fibrillation	15,979 European ancestry cases, 102,776 European ancestry controls, 641 African American cases, 5,234 African American controls, 837 Japanese ancestry cases, 3,293 Japanese controls, 277 Hispanic cases, 3,081 Hispanic controls,197 Brazilian ancestry cases, 758 Brazilian ancestry controls.	8,180 Japanese ancestry cases, 28,612 Japanese ancestry controls.	4q25	4	110796911	PITX2	LINC01438			ENSG00000249519			rs6843082-G	rs6843082	0	6843082	non_coding_transcript_exon_variant	0	0.25	3e-155	154.523		1.45	[1.41-1.99]	Affymetrix, Illumina [11795432] (imputed)	N	atrial fibrillation	http://www.ebi.ac.uk/efo/EFO_0000275	GCST004295	Genome-wide genotyping array
2017-07-10	28416818	Christophersen IE	2017-04-17	Nat Genet	www.ncbi.nlm.nih.gov/pubmed/28416818	Large-scale analyses of common and rare variants identify 12 new loci associated with atrial fibrillation.	Atrial fibrillation	15,979 European ancestry cases, 102,776 European ancestry controls, 641 African American cases, 5,234 African American controls, 837 Japanese ancestry cases, 3,293 Japanese controls, 277 Hispanic cases, 3,081 Hispanic controls,197 Brazilian ancestry cases, 758 Brazilian ancestry controls.	8,180 Japanese ancestry cases, 28,612 Japanese ancestry controls.	6q22.31	6	122142045	GJA1	NA - RNU1-18P		ENSG00000199932			69603	rs12664873-T	rs12664873	0	12664873	intergenic_variant	1	0.7	1e-08	8		1.08	[1.05-1.12]	Affymetrix, Illumina [11795432] (imputed)	N	atrial fibrillation	http://www.ebi.ac.uk/efo/EFO_0000275	GCST004295	Genome-wide genotyping array
2017-07-10	28416818	Christophersen IE	2017-04-17	Nat Genet	www.ncbi.nlm.nih.gov/pubmed/28416818	Large-scale analyses of common and rare variants identify 12 new loci associated with atrial fibrillation.	Atrial fibrillation	15,979 European ancestry cases, 102,776 European ancestry controls, 641 African American cases, 5,234 African American controls, 837 Japanese ancestry cases, 3,293 Japanese controls, 277 Hispanic cases, 3,081 Hispanic controls,197 Brazilian ancestry cases, 758 Brazilian ancestry controls.	8,180 Japanese ancestry cases, 28,612 Japanese ancestry controls.	7q31.2	7	116558774	CAV1/2	CAV1			ENSG00000105974			rs1997572-G	rs1997572	0	1997572	intron_variant	0	0.59	7e-15	14.1549		1.1	[1.08-1.17]	Affymetrix, Illumina [11795432] (imputed)	N	atrial fibrillation	http://www.ebi.ac.uk/efo/EFO_0000275	GCST004295	Genome-wide genotyping array
2017-07-10	28416818	Christophersen IE	2017-04-17	Nat Genet	www.ncbi.nlm.nih.gov/pubmed/28416818	Large-scale analyses of common and rare variants identify 12 new loci associated with atrial fibrillation.	Atrial fibrillation	15,979 European ancestry cases, 102,776 European ancestry controls, 641 African American cases, 5,234 African American controls, 837 Japanese ancestry cases, 3,293 Japanese controls, 277 Hispanic cases, 3,081 Hispanic controls,197 Brazilian ancestry cases, 758 Brazilian ancestry controls.	8,180 Japanese ancestry cases, 28,612 Japanese ancestry controls.	10q24.33	10	103582915	NEURL1	NEURL1			ENSG00000107954			rs11598047-G	rs11598047	0	11598047	non_coding_transcript_exon_variant	0	0.16	2e-22	21.699		1.18	[1.14-1.31]	Affymetrix, Illumina [11795432] (imputed)	N	atrial fibrillation	http://www.ebi.ac.uk/efo/EFO_0000275	GCST004295	Genome-wide genotyping array
2017-07-10	28416818	Christophersen IE	2017-04-17	Nat Genet	www.ncbi.nlm.nih.gov/pubmed/28416818	Large-scale analyses of common and rare variants identify 12 new loci associated with atrial fibrillation.	Atrial fibrillation	15,979 European ancestry cases, 102,776 European ancestry controls, 641 African American cases, 5,234 African American controls, 837 Japanese ancestry cases, 3,293 Japanese controls, 277 Hispanic cases, 3,081 Hispanic controls,197 Brazilian ancestry cases, 758 Brazilian ancestry controls.	8,180 Japanese ancestry cases, 28,612 Japanese ancestry controls.	12q24.21	12	114355435	TBX5	TBX5			ENSG00000089225			rs883079-T	rs883079	0	883079	3_prime_UTR_variant	0	0.7	2e-15	14.699		1.11	[1.09-1.19]	Affymetrix, Illumina [11795432] (imputed)	N	atrial fibrillation	http://www.ebi.ac.uk/efo/EFO_0000275	GCST004295	Genome-wide genotyping array
2017-07-10	28416818	Christophersen IE	2017-04-17	Nat Genet	www.ncbi.nlm.nih.gov/pubmed/28416818	Large-scale analyses of common and rare variants identify 12 new loci associated with atrial fibrillation.	Atrial fibrillation	15,979 European ancestry cases, 102,776 European ancestry controls.	NA	10q24.33	10	103582915	NEURL1	NEURL1			ENSG00000107954			rs11598047-G	rs11598047	0	11598047	non_coding_transcript_exon_variant	0	0.17	3e-21	20.5229		1.18	[1.14-1.22]	Affymetrix, Illumina [11795432] (imputed)	N	atrial fibrillation	http://www.ebi.ac.uk/efo/EFO_0000275	GCST004297	Genome-wide genotyping array
2017-07-10	28416818	Christophersen IE	2017-04-17	Nat Genet	www.ncbi.nlm.nih.gov/pubmed/28416818	Large-scale analyses of common and rare variants identify 12 new loci associated with atrial fibrillation.	Atrial fibrillation	15,979 European ancestry cases, 102,776 European ancestry controls, 641 African American cases, 5,234 African American controls, 837 Japanese ancestry cases, 3,293 Japanese controls, 277 Hispanic cases, 3,081 Hispanic controls,197 Brazilian ancestry cases, 758 Brazilian ancestry controls.	8,180 Japanese ancestry cases, 28,612 Japanese ancestry controls.	16q22.3	16	73017721	ZFHX3	ZFHX3			ENSG00000140836			rs2106261-T	rs2106261	0	2106261	intron_variant	0	0.19	8e-32	31.0969		1.2	[1.17-1.37]	Affymetrix, Illumina [11795432] (imputed)	N	atrial fibrillation	http://www.ebi.ac.uk/efo/EFO_0000275	GCST004295	Genome-wide genotyping array
2017-07-10	28416818	Christophersen IE	2017-04-17	Nat Genet	www.ncbi.nlm.nih.gov/pubmed/28416818	Large-scale analyses of common and rare variants identify 12 new loci associated with atrial fibrillation.	Atrial fibrillation	15,979 European ancestry cases, 102,776 European ancestry controls, 641 African American cases, 5,234 African American controls, 837 Japanese ancestry cases, 3,293 Japanese controls, 277 Hispanic cases, 3,081 Hispanic controls,197 Brazilian ancestry cases, 758 Brazilian ancestry controls.	3,666 cases, 139,852 controls	1q24.2	1	170225682	METTL11B	LINC01681			ENSG00000233985			rs72700118-A	rs72700118	0	72700118	intron_variant	0	0.12	3e-07	6.52288		1.21	[1.12-1.29]	Affymetrix, Illumina [11795432] (imputed)	N	atrial fibrillation	http://www.ebi.ac.uk/efo/EFO_0000275	GCST004296	Genome-wide genotyping array
2017-07-10	28416818	Christophersen IE	2017-04-17	Nat Genet	www.ncbi.nlm.nih.gov/pubmed/28416818	Large-scale analyses of common and rare variants identify 12 new loci associated with atrial fibrillation.	Atrial fibrillation	15,979 European ancestry cases, 102,776 European ancestry controls, 641 African American cases, 5,234 African American controls, 837 Japanese ancestry cases, 3,293 Japanese controls, 277 Hispanic cases, 3,081 Hispanic controls,197 Brazilian ancestry cases, 758 Brazilian ancestry controls.	3,666 cases, 139,852 controls	10q24.33	10	103720629	SH3PXD2A	SH3PXD2A			ENSG00000107957			rs35176054-A	rs35176054	0	35176054	intron_variant	0	0.13	6e-09	8.22185		1.24	[1.15-1.33]	Affymetrix, Illumina [11795432] (imputed)	N	atrial fibrillation	http://www.ebi.ac.uk/efo/EFO_0000275	GCST004296	Genome-wide genotyping array
2017-07-10	28416818	Christophersen IE	2017-04-17	Nat Genet	www.ncbi.nlm.nih.gov/pubmed/28416818	Large-scale analyses of common and rare variants identify 12 new loci associated with atrial fibrillation.	Atrial fibrillation	641 African American cases, 5,234 African American controls	447 African American cases, 442 African American controls	4q25	4	110796911	PITX2	LINC01438			ENSG00000249519			rs6843082-G	rs6843082	0	6843082	non_coding_transcript_exon_variant	0	0.3	4e-08	7.39794		1.4	[1.24-1.58]	Affymetrix, Illumina [11795432] (imputed)	N	atrial fibrillation	http://www.ebi.ac.uk/efo/EFO_0000275	GCST004299	Genome-wide genotyping array
2017-07-10	28416818	Christophersen IE	2017-04-17	Nat Genet	www.ncbi.nlm.nih.gov/pubmed/28416818	Large-scale analyses of common and rare variants identify 12 new loci associated with atrial fibrillation.	Atrial fibrillation	15,979 European ancestry cases, 102,776 European ancestry controls, 641 African American cases, 5,234 African American controls, 837 Japanese ancestry cases, 3,293 Japanese controls, 277 Hispanic cases, 3,081 Hispanic controls,197 Brazilian ancestry cases, 758 Brazilian ancestry controls.	3,666 cases, 139,852 controls	4q25	4	110796911	PITX2	LINC01438			ENSG00000249519			rs6843082-G	rs6843082	0	6843082	non_coding_transcript_exon_variant	0	0.25	2e-62	61.699		1.6	[1.51-1.69]	Affymetrix, Illumina [11795432] (imputed)	N	atrial fibrillation	http://www.ebi.ac.uk/efo/EFO_0000275	GCST004296	Genome-wide genotyping array
2017-07-10	28416818	Christophersen IE	2017-04-17	Nat Genet	www.ncbi.nlm.nih.gov/pubmed/28416818	Large-scale analyses of common and rare variants identify 12 new loci associated with atrial fibrillation.	Incident atrial fibrillation	7,323 European ancestry cases, 102,776 European ancestry controls.		4q25	4	110796911	PITX2	LINC01438			ENSG00000249519			rs6843082-G	rs6843082	0	6843082	non_coding_transcript_exon_variant	0	0.21	8e-57	56.0969		1.38	1.33-1.44	Affymetrix, Illumina [at least 3187278] (imputed)	N	atrial fibrillation	http://www.ebi.ac.uk/efo/EFO_0000275	GCST004300	Genome-wide genotyping array
2017-07-10	28416818	Christophersen IE	2017-04-17	Nat Genet	www.ncbi.nlm.nih.gov/pubmed/28416818	Large-scale analyses of common and rare variants identify 12 new loci associated with atrial fibrillation.	Atrial fibrillation	15,979 European ancestry cases, 102,776 European ancestry controls, 641 African American cases, 5,234 African American controls, 837 Japanese ancestry cases, 3,293 Japanese controls, 277 Hispanic cases, 3,081 Hispanic controls,197 Brazilian ancestry cases, 758 Brazilian ancestry controls.	3,666 cases, 139,852 controls	9q22.32	9	94730238	C9orf3	AOPEP			ENSG00000148120			rs7026071-T	rs7026071	0	7026071	intron_variant	0	0.4	2e-06	5.69897		1.13	[1.07-1.19]	Affymetrix, Illumina [11795432] (imputed)	N	atrial fibrillation	http://www.ebi.ac.uk/efo/EFO_0000275	GCST004296	Genome-wide genotyping array
2017-07-10	28416818	Christophersen IE	2017-04-17	Nat Genet	www.ncbi.nlm.nih.gov/pubmed/28416818	Large-scale analyses of common and rare variants identify 12 new loci associated with atrial fibrillation.	Atrial fibrillation	15,979 European ancestry cases, 102,776 European ancestry controls, 641 African American cases, 5,234 African American controls, 837 Japanese ancestry cases, 3,293 Japanese controls, 277 Hispanic cases, 3,081 Hispanic controls,197 Brazilian ancestry cases, 758 Brazilian ancestry controls.	3,666 cases, 139,852 controls	10q24.33	10	103582915	NEURL1	NEURL1			ENSG00000107954			rs11598047-G	rs11598047	0	11598047	non_coding_transcript_exon_variant	0	0.16	2e-06	5.69897		1.17	[1.14-1.31]	Affymetrix, Illumina [11795432] (imputed)	N	atrial fibrillation	http://www.ebi.ac.uk/efo/EFO_0000275	GCST004296	Genome-wide genotyping array
2017-07-10	28416818	Christophersen IE	2017-04-17	Nat Genet	www.ncbi.nlm.nih.gov/pubmed/28416818	Large-scale analyses of common and rare variants identify 12 new loci associated with atrial fibrillation.	Atrial fibrillation	15,979 European ancestry cases, 102,776 European ancestry controls, 641 African American cases, 5,234 African American controls, 837 Japanese ancestry cases, 3,293 Japanese controls, 277 Hispanic cases, 3,081 Hispanic controls,197 Brazilian ancestry cases, 758 Brazilian ancestry controls.	3,666 cases, 139,852 controls	16q22.3	16	73017721	ZFHX3	ZFHX3			ENSG00000140836			rs2106261-T	rs2106261	0	2106261	intron_variant	0	0.19	1e-14	14		1.27	[1.20-1.35]	Affymetrix, Illumina [11795432] (imputed)	N	atrial fibrillation	http://www.ebi.ac.uk/efo/EFO_0000275	GCST004296	Genome-wide genotyping array
2017-07-10	28416818	Christophersen IE	2017-04-17	Nat Genet	www.ncbi.nlm.nih.gov/pubmed/28416818	Large-scale analyses of common and rare variants identify 12 new loci associated with atrial fibrillation.	Atrial fibrillation	15,979 European ancestry cases, 102,776 European ancestry controls.	NA	1q24.2	1	170216500	METTL11B, KIFAP3	LINC01681			ENSG00000233985			rs10800507-C	rs10800507	0	10800507	intron_variant	0	0.51	2e-11	10.699		1.09	[1.06-1.12]	Affymetrix, Illumina [11795432] (imputed)	N	atrial fibrillation	http://www.ebi.ac.uk/efo/EFO_0000275	GCST004297	Genome-wide genotyping array
2017-07-10	28416818	Christophersen IE	2017-04-17	Nat Genet	www.ncbi.nlm.nih.gov/pubmed/28416818	Large-scale analyses of common and rare variants identify 12 new loci associated with atrial fibrillation.	Atrial fibrillation	15,979 European ancestry cases, 102,776 European ancestry controls.	NA	2p13.3	2	69749252	ANXA4, GMCL1	ANXA4			ENSG00000196975			rs62133983-G	rs62133983	0	62133983	intron_variant	0	0.52	1e-10	10		1.09	[1.06-1.12]	Affymetrix, Illumina [11795432] (imputed)	N	atrial fibrillation	http://www.ebi.ac.uk/efo/EFO_0000275	GCST004297	Genome-wide genotyping array
2017-07-10	28416818	Christophersen IE	2017-04-17	Nat Genet	www.ncbi.nlm.nih.gov/pubmed/28416818	Large-scale analyses of common and rare variants identify 12 new loci associated with atrial fibrillation.	Atrial fibrillation	15,979 European ancestry cases, 102,776 European ancestry controls.	NA	2p14	2	65052671	CEP68	LINC02245, LINC02576			ENSG00000237638, ENSG00000232613			rs2723064-T	rs2723064	0	2723064	non_coding_transcript_exon_variant	0	0.61	2e-10	9.69897		1.09	[1.06-1.12]	Affymetrix, Illumina [11795432] (imputed)	N	atrial fibrillation	http://www.ebi.ac.uk/efo/EFO_0000275	GCST004297	Genome-wide genotyping array
2017-07-10	28416818	Christophersen IE	2017-04-17	Nat Genet	www.ncbi.nlm.nih.gov/pubmed/28416818	Large-scale analyses of common and rare variants identify 12 new loci associated with atrial fibrillation.	Atrial fibrillation	15,979 European ancestry cases, 102,776 European ancestry controls.	NA				PKD2L2, WNT8A, FAM13B	/						rs6864727-C	rs6864727	0	6864727	intron_variant	1	0.31	1e-08	8		1.08	[1.05-1.11]	Affymetrix, Illumina [11795432] (imputed)	N	atrial fibrillation	http://www.ebi.ac.uk/efo/EFO_0000275	GCST004297	Genome-wide genotyping array
2017-07-10	28416818	Christophersen IE	2017-04-17	Nat Genet	www.ncbi.nlm.nih.gov/pubmed/28416818	Large-scale analyses of common and rare variants identify 12 new loci associated with atrial fibrillation.	Atrial fibrillation	15,979 European ancestry cases, 102,776 European ancestry controls.	NA	6q22.31	6	118252898	SLC35F1, PLN	SLC35F1			ENSG00000196376			rs281868-G	rs281868	0	281868	intron_variant	0	0.5	1e-08	8		1.08	[1.05-1.10]	Affymetrix, Illumina [11795432] (imputed)	N	atrial fibrillation	http://www.ebi.ac.uk/efo/EFO_0000275	GCST004297	Genome-wide genotyping array
2017-07-10	28416818	Christophersen IE	2017-04-17	Nat Genet	www.ncbi.nlm.nih.gov/pubmed/28416818	Large-scale analyses of common and rare variants identify 12 new loci associated with atrial fibrillation.	Atrial fibrillation	15,979 European ancestry cases, 102,776 European ancestry controls.	NA	8p22	8	18056461	ASAH1, PCM1	ASAH1			ENSG00000104763			rs7508-A	rs7508	0	7508	3_prime_UTR_variant	0	0.73	6e-10	9.22185		1.1	[1.06-1.13]	Affymetrix, Illumina [11795432] (imputed)	N	atrial fibrillation	http://www.ebi.ac.uk/efo/EFO_0000275	GCST004297	Genome-wide genotyping array
2017-07-10	28416818	Christophersen IE	2017-04-17	Nat Genet	www.ncbi.nlm.nih.gov/pubmed/28416818	Large-scale analyses of common and rare variants identify 12 new loci associated with atrial fibrillation.	Atrial fibrillation	15,979 European ancestry cases, 102,776 European ancestry controls.	NA	10q24.33	10	103720629	SH3PXD2A	SH3PXD2A			ENSG00000107957			rs35176054-A	rs35176054	0	35176054	intron_variant	0	0.13	2e-11	10.699		1.14	[1.10-1.18]	Affymetrix, Illumina [11795432] (imputed)	N	atrial fibrillation	http://www.ebi.ac.uk/efo/EFO_0000275	GCST004297	Genome-wide genotyping array
2017-07-10	28416818	Christophersen IE	2017-04-17	Nat Genet	www.ncbi.nlm.nih.gov/pubmed/28416818	Large-scale analyses of common and rare variants identify 12 new loci associated with atrial fibrillation.	Atrial fibrillation	15,979 European ancestry cases, 102,776 European ancestry controls, 641 African American cases, 5,234 African American controls, 837 Japanese ancestry cases, 3,293 Japanese controls, 277 Hispanic cases, 3,081 Hispanic controls,197 Brazilian ancestry cases, 758 Brazilian ancestry controls.	8,180 Japanese ancestry cases, 28,612 Japanese ancestry controls.	2p14	2	65057097	CEP68	CEP68			ENSG00000011523			rs2540949-A	rs2540949	0	2540949	intron_variant	0	0.61	3e-10	9.52288		1.08	[1.06-1.13]	Affymetrix, Illumina [11795432] (imputed)	N	atrial fibrillation	http://www.ebi.ac.uk/efo/EFO_0000275	GCST004295	Genome-wide genotyping array
2017-07-10	28416818	Christophersen IE	2017-04-17	Nat Genet	www.ncbi.nlm.nih.gov/pubmed/28416818	Large-scale analyses of common and rare variants identify 12 new loci associated with atrial fibrillation.	Atrial fibrillation	15,979 European ancestry cases, 102,776 European ancestry controls.	NA	15q21.3	15	57351688	CGNL1	NDUFB10P1 - CGNL1	ENSG00000260870	ENSG00000128849		25241	24279	rs2921421-G	rs2921421	0	2921421	intergenic_variant	1	0.03	3e-08	7.52288		1.72	[1.42-2.09]	Affymetrix, Illumina [11795432] (imputed)	N	atrial fibrillation	http://www.ebi.ac.uk/efo/EFO_0000275	GCST004297	Genome-wide genotyping array
2017-07-10	28416818	Christophersen IE	2017-04-17	Nat Genet	www.ncbi.nlm.nih.gov/pubmed/28416818	Large-scale analyses of common and rare variants identify 12 new loci associated with atrial fibrillation.	Atrial fibrillation	15,979 European ancestry cases, 102,776 European ancestry controls, 641 African American cases, 5,234 African American controls, 837 Japanese ancestry cases, 3,293 Japanese controls, 277 Hispanic cases, 3,081 Hispanic controls,197 Brazilian ancestry cases, 758 Brazilian ancestry controls.	8,180 Japanese ancestry cases, 28,612 Japanese ancestry controls.	1q24.2	1	170669192	PRRX1	PRRX1			ENSG00000116132			rs520525-A	rs520525	0	520525	non_coding_transcript_exon_variant	0	0.71	6e-16	15.2218		1.12	[1.09-1.20]	Affymetrix, Illumina [11795432] (imputed)	N	atrial fibrillation	http://www.ebi.ac.uk/efo/EFO_0000275	GCST004295	Genome-wide genotyping array
2017-07-10	28416818	Christophersen IE	2017-04-17	Nat Genet	www.ncbi.nlm.nih.gov/pubmed/28416818	Large-scale analyses of common and rare variants identify 12 new loci associated with atrial fibrillation.	Atrial fibrillation	15,979 European ancestry cases, 102,776 European ancestry controls.	NA	1q24.2	1	170622169	PRRX1	GORAB - PRRX1	ENSG00000120370	ENSG00000116132		68335	40559	rs651386-A	rs651386	0	651386	intron_variant	1	0.57	6e-15	14.2218		1.11	[1.08-1.14]	Affymetrix, Illumina [11795432] (imputed)	N	atrial fibrillation	http://www.ebi.ac.uk/efo/EFO_0000275	GCST004297	Genome-wide genotyping array
2017-07-10	28416818	Christophersen IE	2017-04-17	Nat Genet	www.ncbi.nlm.nih.gov/pubmed/28416818	Large-scale analyses of common and rare variants identify 12 new loci associated with atrial fibrillation.	Atrial fibrillation	15,979 European ancestry cases, 102,776 European ancestry controls.	NA	4q25	4	110791276	PITX2	NA - LINC01438		ENSG00000249519			3127	rs2129977-A	rs2129977	0	2129977	intergenic_variant	1	0.22	7e-136	135.155		1.45	[1.41-1.49]	Affymetrix, Illumina [11795432] (imputed)	N	atrial fibrillation	http://www.ebi.ac.uk/efo/EFO_0000275	GCST004297	Genome-wide genotyping array
2017-07-10	28416818	Christophersen IE	2017-04-17	Nat Genet	www.ncbi.nlm.nih.gov/pubmed/28416818	Large-scale analyses of common and rare variants identify 12 new loci associated with atrial fibrillation.	Atrial fibrillation	15,979 European ancestry cases, 102,776 European ancestry controls.	NA	6q22.31	6	122142045	GJA1	NA - RNU1-18P		ENSG00000199932			69603	rs12664873-T	rs12664873	0	12664873	intergenic_variant	1	0.69	2e-08	7.69897		1.08	[1.05-1.12]	Affymetrix, Illumina [11795432] (imputed)	N	atrial fibrillation	http://www.ebi.ac.uk/efo/EFO_0000275	GCST004297	Genome-wide genotyping array
2017-07-10	28416818	Christophersen IE	2017-04-17	Nat Genet	www.ncbi.nlm.nih.gov/pubmed/28416818	Large-scale analyses of common and rare variants identify 12 new loci associated with atrial fibrillation.	Atrial fibrillation	15,979 European ancestry cases, 102,776 European ancestry controls.	NA	7q31.2	7	116551247	CAV1/2	CAV1			ENSG00000105974			rs11773845-A	rs11773845	0	11773845	intron_variant	0	0.6	3e-13	12.5229		1.1	[1.07-1.13]	Affymetrix, Illumina [11795432] (imputed)	N	atrial fibrillation	http://www.ebi.ac.uk/efo/EFO_0000275	GCST004297	Genome-wide genotyping array
2017-07-10	28416818	Christophersen IE	2017-04-17	Nat Genet	www.ncbi.nlm.nih.gov/pubmed/28416818	Large-scale analyses of common and rare variants identify 12 new loci associated with atrial fibrillation.	Atrial fibrillation	15,979 European ancestry cases, 102,776 European ancestry controls.	NA	9q22.32	9	94730238	C9orf3	AOPEP			ENSG00000148120			rs7026071-T	rs7026071	0	7026071	intron_variant	0	0.41	3e-11	10.5229		1.09	[1.07-1.12]	Affymetrix, Illumina [11795432] (imputed)	N	atrial fibrillation	http://www.ebi.ac.uk/efo/EFO_0000275	GCST004297	Genome-wide genotyping array
2017-07-10	28416818	Christophersen IE	2017-04-17	Nat Genet	www.ncbi.nlm.nih.gov/pubmed/28416818	Large-scale analyses of common and rare variants identify 12 new loci associated with atrial fibrillation.	Atrial fibrillation	15,979 European ancestry cases, 102,776 European ancestry controls.	NA	10q22.2	10	73661450	SYNPO2L	SYNPO2L, SYNPO2L-AS1			ENSG00000166317, ENSG00000271848			rs10824026-A	rs10824026	0	10824026	intron_variant	0	0.84	8e-11	10.0969		1.13	[1.09-1.17]	Affymetrix, Illumina [11795432] (imputed)	N	atrial fibrillation	http://www.ebi.ac.uk/efo/EFO_0000275	GCST004297	Genome-wide genotyping array
2017-07-10	28416818	Christophersen IE	2017-04-17	Nat Genet	www.ncbi.nlm.nih.gov/pubmed/28416818	Large-scale analyses of common and rare variants identify 12 new loci associated with atrial fibrillation.	Atrial fibrillation	15,979 European ancestry cases, 102,776 European ancestry controls, 641 African American cases, 5,234 African American controls, 837 Japanese ancestry cases, 3,293 Japanese controls, 277 Hispanic cases, 3,081 Hispanic controls,197 Brazilian ancestry cases, 758 Brazilian ancestry controls.	8,180 Japanese ancestry cases, 28,612 Japanese ancestry controls.	14q23.2	14	64214130	SYNE2	ESR2, SYNE2			ENSG00000140009, ENSG00000054654			rs1152591-A	rs1152591	0	1152591	intron_variant	0	0.46	1e-10	10		1.09	[1.06-1.13]	Affymetrix, Illumina [11795432] (imputed)	N	atrial fibrillation	http://www.ebi.ac.uk/efo/EFO_0000275	GCST004295	Genome-wide genotyping array
2017-07-10	28416818	Christophersen IE	2017-04-17	Nat Genet	www.ncbi.nlm.nih.gov/pubmed/28416818	Large-scale analyses of common and rare variants identify 12 new loci associated with atrial fibrillation.	Atrial fibrillation	15,979 European ancestry cases, 102,776 European ancestry controls.	NA	12q24.21	12	114355435	TBX5	TBX5			ENSG00000089225			rs883079-T	rs883079	0	883079	3_prime_UTR_variant	0	0.72	1e-13	13		1.11	[1.08-1.15]	Affymetrix, Illumina [11795432] (imputed)	N	atrial fibrillation	http://www.ebi.ac.uk/efo/EFO_0000275	GCST004297	Genome-wide genotyping array
2017-07-10	28416818	Christophersen IE	2017-04-17	Nat Genet	www.ncbi.nlm.nih.gov/pubmed/28416818	Large-scale analyses of common and rare variants identify 12 new loci associated with atrial fibrillation.	Atrial fibrillation	15,979 European ancestry cases, 102,776 European ancestry controls.	NA	15q24.1	15	73376665	HCN4	HCN4 - REC114	ENSG00000138622	ENSG00000183324		7707	66499	rs7183206-A	rs7183206	0	7183206	intergenic_variant	1	0.15	8e-12	11.0969		1.13	[1.09-1.18]	Affymetrix, Illumina [11795432] (imputed)	N	atrial fibrillation	http://www.ebi.ac.uk/efo/EFO_0000275	GCST004297	Genome-wide genotyping array
2017-07-10	28416818	Christophersen IE	2017-04-17	Nat Genet	www.ncbi.nlm.nih.gov/pubmed/28416818	Large-scale analyses of common and rare variants identify 12 new loci associated with atrial fibrillation.	Atrial fibrillation	15,979 European ancestry cases, 102,776 European ancestry controls.	NA	16q22.3	16	73017721	ZFHX3	ZFHX3			ENSG00000140836			rs2106261-T	rs2106261	0	2106261	intron_variant	0	0.18	4e-24	23.3979		1.19	[1.15-1.23]	Affymetrix, Illumina [11795432] (imputed)	N	atrial fibrillation	http://www.ebi.ac.uk/efo/EFO_0000275	GCST004297	Genome-wide genotyping array
2017-07-10	28416818	Christophersen IE	2017-04-17	Nat Genet	www.ncbi.nlm.nih.gov/pubmed/28416818	Large-scale analyses of common and rare variants identify 12 new loci associated with atrial fibrillation.	Atrial fibrillation	837 Japanese ancestry cases, 3,293 Japanese controls	8,180 Japanese ancestry cases, 28,612 Japanese ancestry controls.	4q25	4	110767596	PITX2	NA - LINC01438		ENSG00000249519			26807	rs2723334-T	rs2723334	0	2723334	intergenic_variant	1	0.7	8e-46	45.0969		1.94	[1.98-2.25]	Affymetrix, Illumina [11795432] (imputed)	N	atrial fibrillation	http://www.ebi.ac.uk/efo/EFO_0000275	GCST004298	Genome-wide genotyping array
2017-07-10	28416818	Christophersen IE	2017-04-17	Nat Genet	www.ncbi.nlm.nih.gov/pubmed/28416818	Large-scale analyses of common and rare variants identify 12 new loci associated with atrial fibrillation.	Atrial fibrillation	15,979 European ancestry cases, 102,776 European ancestry controls, 641 African American cases, 5,234 African American controls, 837 Japanese ancestry cases, 3,293 Japanese controls, 277 Hispanic cases, 3,081 Hispanic controls,197 Brazilian ancestry cases, 758 Brazilian ancestry controls.	3,666 cases, 139,852 controls	1q21.3	1	154890476	KCNN3	KCNN3 - PMVK	ENSG00000143603	ENSG00000163344		20195	34264	rs11264280-T	rs11264280	0	11264280	intergenic_variant	1	0.31	4e-15	14.3979		1.23	[1.17-1.30]	Affymetrix, Illumina [11795432] (imputed)	N	atrial fibrillation	http://www.ebi.ac.uk/efo/EFO_0000275	GCST004296	Genome-wide genotyping array
2017-07-10	28416818	Christophersen IE	2017-04-17	Nat Genet	www.ncbi.nlm.nih.gov/pubmed/28416818	Large-scale analyses of common and rare variants identify 12 new loci associated with atrial fibrillation.	Incident atrial fibrillation	7,323 European ancestry cases, 102,776 European ancestry controls.		1q21.3	1	154890476	KCNN3	KCNN3 - PMVK	ENSG00000143603	ENSG00000163344		20195	34264	rs11264280-T	rs11264280	0	11264280	intergenic_variant	1	0.32	4e-09	8.39794		1.12	1.08-1.16	Affymetrix, Illumina [at least 3187278] (imputed)	N	atrial fibrillation	http://www.ebi.ac.uk/efo/EFO_0000275	GCST004300	Genome-wide genotyping array
2017-07-10	28416818	Christophersen IE	2017-04-17	Nat Genet	www.ncbi.nlm.nih.gov/pubmed/28416818	Large-scale analyses of common and rare variants identify 12 new loci associated with atrial fibrillation.	Atrial fibrillation	15,979 European ancestry cases, 102,776 European ancestry controls, 641 African American cases, 5,234 African American controls, 837 Japanese ancestry cases, 3,293 Japanese controls, 277 Hispanic cases, 3,081 Hispanic controls,197 Brazilian ancestry cases, 758 Brazilian ancestry controls.	3,666 cases, 139,852 controls	7q31.2	7	116558774	CAV1/2	CAV1			ENSG00000105974			rs1997572-G	rs1997572	0	1997572	intron_variant	0	0.59	5e-09	8.30103		1.16	[1.11-1.22]	Affymetrix, Illumina [11795432] (imputed)	N	atrial fibrillation	http://www.ebi.ac.uk/efo/EFO_0000275	GCST004296	Genome-wide genotyping array
2017-07-10	28416818	Christophersen IE	2017-04-17	Nat Genet	www.ncbi.nlm.nih.gov/pubmed/28416818	Large-scale analyses of common and rare variants identify 12 new loci associated with atrial fibrillation.	Incident atrial fibrillation	7,323 European ancestry cases, 102,776 European ancestry controls.		10q22.2	10	73661890	SYNPO2L	SYNPO2L, SYNPO2L-AS1			ENSG00000166317, ENSG00000271848			rs7394190-G	rs7394190	0	7394190	intron_variant	0	0.84	3e-08	7.52288		1.15	1.09-1.21	Affymetrix, Illumina [at least 3187278] (imputed)	N	atrial fibrillation	http://www.ebi.ac.uk/efo/EFO_0000275	GCST004300	Genome-wide genotyping array
2017-07-10	28416818	Christophersen IE	2017-04-17	Nat Genet	www.ncbi.nlm.nih.gov/pubmed/28416818	Large-scale analyses of common and rare variants identify 12 new loci associated with atrial fibrillation.	Incident atrial fibrillation	7,323 European ancestry cases, 102,776 European ancestry controls.		10q24.33	10	103562124	NEURL1	NEURL1			ENSG00000107954			rs60848348-T	rs60848348	0	60848348	intron_variant	0	0.2	2e-08	7.69897		1.13	1.09-1.18	Affymetrix, Illumina [at least 3187278] (imputed)	N	atrial fibrillation	http://www.ebi.ac.uk/efo/EFO_0000275	GCST004300	Genome-wide genotyping array
2017-07-10	28416818	Christophersen IE	2017-04-17	Nat Genet	www.ncbi.nlm.nih.gov/pubmed/28416818	Large-scale analyses of common and rare variants identify 12 new loci associated with atrial fibrillation.	Incident atrial fibrillation	7,323 European ancestry cases, 102,776 European ancestry controls.		16q22.3	16	73025260	ZFHX3	ZFHX3			ENSG00000140836			rs4499262-A	rs4499262	0	4499262	intron_variant	0	0.17	4e-08	7.39794		1.14	1.09-1.19	Affymetrix, Illumina [at least 3187278] (imputed)	N	atrial fibrillation	http://www.ebi.ac.uk/efo/EFO_0000275	GCST004300	Genome-wide genotyping array
2017-07-10	28416818	Christophersen IE	2017-04-17	Nat Genet	www.ncbi.nlm.nih.gov/pubmed/28416818	Large-scale analyses of common and rare variants identify 12 new loci associated with atrial fibrillation.	Prevalent atrial fibrillation	8,656 European ancestry cases, 102,776 European ancestry controls.		1q24.2	1	170225682	METTl11B/KIFAP3	LINC01681			ENSG00000233985			rs72700118-A	rs72700118	0	72700118	intron_variant	0	0.11	1e-14	14		1.24	1.17-1.31	Affymetrix, Illumina [at least 3187278] (imputed)	N	atrial fibrillation	http://www.ebi.ac.uk/efo/EFO_0000275	GCST004301	Genome-wide genotyping array
2017-07-10	28416818	Christophersen IE	2017-04-17	Nat Genet	www.ncbi.nlm.nih.gov/pubmed/28416818	Large-scale analyses of common and rare variants identify 12 new loci associated with atrial fibrillation.	Prevalent atrial fibrillation	8,656 European ancestry cases, 102,776 European ancestry controls.		2p13.3	2	69811100	ANXA4/GMCL1	ANXA4			ENSG00000196975			rs6546550-C	rs6546550	0	6546550	3_prime_UTR_variant	0	0.54	1e-08	8		1.12	1.08-1.16	Affymetrix, Illumina [at least 3187278] (imputed)	N	atrial fibrillation	http://www.ebi.ac.uk/efo/EFO_0000275	GCST004301	Genome-wide genotyping array
2017-07-10	28416818	Christophersen IE	2017-04-17	Nat Genet	www.ncbi.nlm.nih.gov/pubmed/28416818	Large-scale analyses of common and rare variants identify 12 new loci associated with atrial fibrillation.	Prevalent atrial fibrillation	8,656 European ancestry cases, 102,776 European ancestry controls.		12p11.21	12	32820006	PKP2	PKP2			ENSG00000057294			rs1454934-T	rs1454934	0	1454934	intron_variant	0	0.16	4e-08	7.39794		1.16	1.1-1.22	Affymetrix, Illumina [at least 3187278] (imputed)	N	atrial fibrillation	http://www.ebi.ac.uk/efo/EFO_0000275	GCST004301	Genome-wide genotyping array
2017-07-10	28416818	Christophersen IE	2017-04-17	Nat Genet	www.ncbi.nlm.nih.gov/pubmed/28416818	Large-scale analyses of common and rare variants identify 12 new loci associated with atrial fibrillation.	Prevalent atrial fibrillation	8,656 European ancestry cases, 102,776 European ancestry controls.		1q21.3	1	154845927	KCNN3	KCNN3			ENSG00000143603			rs36004974-G	rs36004974	0	36004974	intron_variant	0	0.32	4e-10	9.39794		1.14	1.1-1.19	Affymetrix, Illumina [at least 3187278] (imputed)	N	atrial fibrillation	http://www.ebi.ac.uk/efo/EFO_0000275	GCST004301	Genome-wide genotyping array
2017-07-10	28416818	Christophersen IE	2017-04-17	Nat Genet	www.ncbi.nlm.nih.gov/pubmed/28416818	Large-scale analyses of common and rare variants identify 12 new loci associated with atrial fibrillation.	Prevalent atrial fibrillation	8,656 European ancestry cases, 102,776 European ancestry controls.		1q24.2	1	170618199	PRRX1	GORAB - PRRX1	ENSG00000120370	ENSG00000116132		64365	44529	rs577676-C	rs577676	0	577676	intron_variant	1	0.55	3e-12	11.5229		1.15	1.1-1.19	Affymetrix, Illumina [at least 3187278] (imputed)	N	atrial fibrillation	http://www.ebi.ac.uk/efo/EFO_0000275	GCST004301	Genome-wide genotyping array
2017-07-10	28416818	Christophersen IE	2017-04-17	Nat Genet	www.ncbi.nlm.nih.gov/pubmed/28416818	Large-scale analyses of common and rare variants identify 12 new loci associated with atrial fibrillation.	Prevalent atrial fibrillation	8,656 European ancestry cases, 102,776 European ancestry controls.		4q25	4	110789386	PITX2	NA - LINC01438		ENSG00000249519			5017	rs61303432-T	rs61303432	0	61303432	intergenic_variant	1	0.14	7e-92	91.1549		1.71	1.62-1.8	Affymetrix, Illumina [at least 3187278] (imputed)	N	atrial fibrillation	http://www.ebi.ac.uk/efo/EFO_0000275	GCST004301	Genome-wide genotyping array
2017-07-10	28416818	Christophersen IE	2017-04-17	Nat Genet	www.ncbi.nlm.nih.gov/pubmed/28416818	Large-scale analyses of common and rare variants identify 12 new loci associated with atrial fibrillation.	Prevalent atrial fibrillation	8,656 European ancestry cases, 102,776 European ancestry controls.		7q31.2	7	116519907	CAV1/2	CAV2 - CAV1	ENSG00000105971	ENSG00000105974		11366	5087	rs2109514-A	rs2109514	0	2109514	intergenic_variant	1	0.51	7e-13	12.1549		1.15	1.11-1.19	Affymetrix, Illumina [at least 3187278] (imputed)	N	atrial fibrillation	http://www.ebi.ac.uk/efo/EFO_0000275	GCST004301	Genome-wide genotyping array
2017-07-10	28416818	Christophersen IE	2017-04-17	Nat Genet	www.ncbi.nlm.nih.gov/pubmed/28416818	Large-scale analyses of common and rare variants identify 12 new loci associated with atrial fibrillation.	Prevalent atrial fibrillation	8,656 European ancestry cases, 102,776 European ancestry controls.		10q24.33	10	103582915	NEURL1	NEURL1			ENSG00000107954			rs11598047-G	rs11598047	0	11598047	non_coding_transcript_exon_variant	0	0.17	4e-16	15.3979		1.24	1.18-1.31	Affymetrix, Illumina [at least 3187278] (imputed)	N	atrial fibrillation	http://www.ebi.ac.uk/efo/EFO_0000275	GCST004301	Genome-wide genotyping array
2017-07-10	28416818	Christophersen IE	2017-04-17	Nat Genet	www.ncbi.nlm.nih.gov/pubmed/28416818	Large-scale analyses of common and rare variants identify 12 new loci associated with atrial fibrillation.	Prevalent atrial fibrillation	8,656 European ancestry cases, 102,776 European ancestry controls.		16q22.3	16	73017721	ZFHX3	ZFHX3			ENSG00000140836			rs2106261-T	rs2106261	0	2106261	intron_variant	0	0.18	1e-19	19		1.25	1.19-1.31	Affymetrix, Illumina [at least 3187278] (imputed)	N	atrial fibrillation	http://www.ebi.ac.uk/efo/EFO_0000275	GCST004301	Genome-wide genotyping array
2018-08-13	29892015	Roselli C	2018-06-11	Nat Genet	www.ncbi.nlm.nih.gov/pubmed/29892015	Multi-ethnic genome-wide association study for atrial fibrillation.	Atrial fibrillation	55,114 European ancestry cases, 482,295 European ancestry controls, 8,180 Japanese ancestry cases, 28,612 Japanese ancestry controls, 1,307 African American ancestry cases, 7,660 African American ancestry controls, 845 Hispanic cases, 4,177 Hispanic controls	NA	17q21.1	17	39874911	ZPBP2	ZPBP2			ENSG00000186075			rs11658278-T	rs11658278	0	11658278	intron_variant	0	0.52	3e-06	5.52288		1.03	[1.02-1.05]	Affymetrix, Illumina [up to 12149979] (imputed)	N	atrial fibrillation	http://www.ebi.ac.uk/efo/EFO_0000275	GCST006061	Genome-wide genotyping array
2018-08-13	29892015	Roselli C	2018-06-11	Nat Genet	www.ncbi.nlm.nih.gov/pubmed/29892015	Multi-ethnic genome-wide association study for atrial fibrillation.	Atrial fibrillation	55,114 European ancestry cases, 482,295 European ancestry controls, 8,180 Japanese ancestry cases, 28,612 Japanese ancestry controls, 1,307 African American ancestry cases, 7,660 African American ancestry controls, 845 Hispanic cases, 4,177 Hispanic controls	NA	7p22.3	7	836590	SUN1	SUN1			ENSG00000164828			rs11768850-T	rs11768850	0	11768850	intron_variant	0	0.42	5e-08	7.30103		1.04	[1.03-1.05]	Affymetrix, Illumina [up to 12149979] (imputed)	N	atrial fibrillation	http://www.ebi.ac.uk/efo/EFO_0000275	GCST006061	Genome-wide genotyping array
2018-08-13	29892015	Roselli C	2018-06-11	Nat Genet	www.ncbi.nlm.nih.gov/pubmed/29892015	Multi-ethnic genome-wide association study for atrial fibrillation.	Atrial fibrillation	55,114 European ancestry cases, 482,295 European ancestry controls, 8,180 Japanese ancestry cases, 28,612 Japanese ancestry controls, 1,307 African American ancestry cases, 7,660 African American ancestry controls, 845 Hispanic cases, 4,177 Hispanic controls	NA	4q31.23	4	148016386	ARHGAP10	ARHGAP10			ENSG00000071205			rs10213171-G	rs10213171	0	10213171	intron_variant	0	0.08	6e-14	13.2218		1.11	[1.08-1.14]	Affymetrix, Illumina [up to 12149979] (imputed)	N	atrial fibrillation	http://www.ebi.ac.uk/efo/EFO_0000275	GCST006061	Genome-wide genotyping array
2018-08-13	29892015	Roselli C	2018-06-11	Nat Genet	www.ncbi.nlm.nih.gov/pubmed/29892015	Multi-ethnic genome-wide association study for atrial fibrillation.	Atrial fibrillation	55,114 European ancestry cases, 482,295 European ancestry controls, 8,180 Japanese ancestry cases, 28,612 Japanese ancestry controls, 1,307 African American ancestry cases, 7,660 African American ancestry controls, 845 Hispanic cases, 4,177 Hispanic controls	NA	10q24.32	10	101845957	C10orf76	ARMH3			ENSG00000120029			rs1044258-T	rs1044258	0	1044258	3_prime_UTR_variant	0	0.66	1e-09	9		1.05	[1.03-1.06]	Affymetrix, Illumina [up to 12149979] (imputed)	N	atrial fibrillation	http://www.ebi.ac.uk/efo/EFO_0000275	GCST006061	Genome-wide genotyping array
2018-08-13	29892015	Roselli C	2018-06-11	Nat Genet	www.ncbi.nlm.nih.gov/pubmed/29892015	Multi-ethnic genome-wide association study for atrial fibrillation.	Atrial fibrillation	55,114 European ancestry cases, 482,295 European ancestry controls, 8,180 Japanese ancestry cases, 28,612 Japanese ancestry controls, 1,307 African American ancestry cases, 7,660 African American ancestry controls, 845 Hispanic cases, 4,177 Hispanic controls	NA	5q31.2	5	138052751	FAM13B	FAM13B - RNU6-1148P	ENSG00000031003	ENSG00000222924		790	16604	rs10479177-G	rs10479177	0	10479177	intergenic_variant	1	0.31	2e-32	31.699	(EA)	1.1	[1.08-1.12]	Affymetrix, Illumina [up to 12149979] (imputed)	N	atrial fibrillation	http://www.ebi.ac.uk/efo/EFO_0000275	GCST006061	Genome-wide genotyping array
2018-08-13	29892015	Roselli C	2018-06-11	Nat Genet	www.ncbi.nlm.nih.gov/pubmed/29892015	Multi-ethnic genome-wide association study for atrial fibrillation.	Atrial fibrillation	55,114 European ancestry cases, 482,295 European ancestry controls, 8,180 Japanese ancestry cases, 28,612 Japanese ancestry controls, 1,307 African American ancestry cases, 7,660 African American ancestry controls, 845 Hispanic cases, 4,177 Hispanic controls	NA	4q34.1	4	173526198	HAND2	HAND2			ENSG00000164107			rs10520260-A	rs10520260	0	10520260	3_prime_UTR_variant	0	0.69	9e-12	11.0458		1.06	[1.04-1.07]	Affymetrix, Illumina [up to 12149979] (imputed)	N	atrial fibrillation	http://www.ebi.ac.uk/efo/EFO_0000275	GCST006061	Genome-wide genotyping array
2018-08-13	29892015	Roselli C	2018-06-11	Nat Genet	www.ncbi.nlm.nih.gov/pubmed/29892015	Multi-ethnic genome-wide association study for atrial fibrillation.	Atrial fibrillation	55,114 European ancestry cases, 482,295 European ancestry controls, 8,180 Japanese ancestry cases, 28,612 Japanese ancestry controls, 1,307 African American ancestry cases, 7,660 African American ancestry controls, 845 Hispanic cases, 4,177 Hispanic controls	NA	4q34.1	4	173526198	HAND2	HAND2			ENSG00000164107			rs10520260-A	rs10520260	0	10520260	3_prime_UTR_variant	0	0.68	8e-10	9.09691	(EA)	1.05	[1.04-1.07]	Affymetrix, Illumina [up to 12149979] (imputed)	N	atrial fibrillation	http://www.ebi.ac.uk/efo/EFO_0000275	GCST006061	Genome-wide genotyping array
2018-08-13	29892015	Roselli C	2018-06-11	Nat Genet	www.ncbi.nlm.nih.gov/pubmed/29892015	Multi-ethnic genome-wide association study for atrial fibrillation.	Atrial fibrillation	55,114 European ancestry cases, 482,295 European ancestry controls, 8,180 Japanese ancestry cases, 28,612 Japanese ancestry controls, 1,307 African American ancestry cases, 7,660 African American ancestry controls, 845 Hispanic cases, 4,177 Hispanic controls	NA	6q25.1	6	149077964	UST	UST - TAB2	ENSG00000111962	ENSG00000055208		974	140677	rs117984853-T	rs117984853	0	117984853	regulatory_region_variant	1	0.09	3e-17	16.5229	(EA)	1.12	[1.09-1.15]	Affymetrix, Illumina [up to 12149979] (imputed)	N	atrial fibrillation	http://www.ebi.ac.uk/efo/EFO_0000275	GCST006061	Genome-wide genotyping array
2018-08-13	29892015	Roselli C	2018-06-11	Nat Genet	www.ncbi.nlm.nih.gov/pubmed/29892015	Multi-ethnic genome-wide association study for atrial fibrillation.	Atrial fibrillation	55,114 European ancestry cases, 482,295 European ancestry controls, 8,180 Japanese ancestry cases, 28,612 Japanese ancestry controls, 1,307 African American ancestry cases, 7,660 African American ancestry controls, 845 Hispanic cases, 4,177 Hispanic controls	NA	14q13.1	14	34717488	CFL2	CFL2 - RPL12P6	ENSG00000165410	ENSG00000243824		2665	22848	rs11846704-T	rs11846704	0	11846704	intergenic_variant	1	0.27	9e-13	12.0458	(EA)	1.06	[1.04-1.08]	Affymetrix, Illumina [up to 12149979] (imputed)	N	atrial fibrillation	http://www.ebi.ac.uk/efo/EFO_0000275	GCST006061	Genome-wide genotyping array
2018-08-13	29892015	Roselli C	2018-06-11	Nat Genet	www.ncbi.nlm.nih.gov/pubmed/29892015	Multi-ethnic genome-wide association study for atrial fibrillation.	Atrial fibrillation	55,114 European ancestry cases, 482,295 European ancestry controls, 8,180 Japanese ancestry cases, 28,612 Japanese ancestry controls, 1,307 African American ancestry cases, 7,660 African American ancestry controls, 845 Hispanic cases, 4,177 Hispanic controls	NA	1p13.2	1	111849738	KCND3	KCND3			ENSG00000171385			rs12044963-T	rs12044963	0	12044963	intron_variant	0	0.18	2e-12	11.699		1.08	[1.06-1.11]	Affymetrix, Illumina [up to 12149979] (imputed)	N	atrial fibrillation	http://www.ebi.ac.uk/efo/EFO_0000275	GCST006061	Genome-wide genotyping array
2018-08-13	29892015	Roselli C	2018-06-11	Nat Genet	www.ncbi.nlm.nih.gov/pubmed/29892015	Multi-ethnic genome-wide association study for atrial fibrillation.	Atrial fibrillation	55,114 European ancestry cases, 482,295 European ancestry controls, 8,180 Japanese ancestry cases, 28,612 Japanese ancestry controls, 1,307 African American ancestry cases, 7,660 African American ancestry controls, 845 Hispanic cases, 4,177 Hispanic controls	NA	1q24.2	1	170224718	METTL11B, LINC01142	LINC01681			ENSG00000233985			rs12122060-A	rs12122060	0	12122060	intron_variant	0	0.12	8e-34	33.0969	(EA)	1.15		Affymetrix, Illumina [up to 12149979] (imputed)	N	atrial fibrillation	http://www.ebi.ac.uk/efo/EFO_0000275	GCST006061	Genome-wide genotyping array
2018-08-13	29892015	Roselli C	2018-06-11	Nat Genet	www.ncbi.nlm.nih.gov/pubmed/29892015	Multi-ethnic genome-wide association study for atrial fibrillation.	Atrial fibrillation	55,114 European ancestry cases, 482,295 European ancestry controls, 8,180 Japanese ancestry cases, 28,612 Japanese ancestry controls, 1,307 African American ancestry cases, 7,660 African American ancestry controls, 845 Hispanic cases, 4,177 Hispanic controls	NA	1q21.3	1	154451288	IL6R	IL6R			ENSG00000160712			rs12129500-T	rs12129500	0	12129500	intron_variant	0	0.43	1e-09	9	(EA)	1.05		Affymetrix, Illumina [up to 12149979] (imputed)	N	atrial fibrillation	http://www.ebi.ac.uk/efo/EFO_0000275	GCST006061	Genome-wide genotyping array
2018-08-13	29892015	Roselli C	2018-06-11	Nat Genet	www.ncbi.nlm.nih.gov/pubmed/29892015	Multi-ethnic genome-wide association study for atrial fibrillation.	Atrial fibrillation	55,114 European ancestry cases, 482,295 European ancestry controls, 8,180 Japanese ancestry cases, 28,612 Japanese ancestry controls, 1,307 African American ancestry cases, 7,660 African American ancestry controls, 845 Hispanic cases, 4,177 Hispanic controls	NA	1q24.2	1	170724397	PRRX1	PRRX1			ENSG00000116132			rs12142379-C	rs12142379	0	12142379	intron_variant	0	0.06	4e-11	10.3979	(EA)	1.11		Affymetrix, Illumina [up to 12149979] (imputed)	N	atrial fibrillation	http://www.ebi.ac.uk/efo/EFO_0000275	GCST006061	Genome-wide genotyping array
2018-08-13	29892015	Roselli C	2018-06-11	Nat Genet	www.ncbi.nlm.nih.gov/pubmed/29892015	Multi-ethnic genome-wide association study for atrial fibrillation.	Atrial fibrillation	55,114 European ancestry cases, 482,295 European ancestry controls, 8,180 Japanese ancestry cases, 28,612 Japanese ancestry controls, 1,307 African American ancestry cases, 7,660 African American ancestry controls, 845 Hispanic cases, 4,177 Hispanic controls	NA	6q23.2	6	133153164	LINC00326, EYA4	MTCYBP4 - EYA4	ENSG00000220113	ENSG00000112319		2348	87350	rs12208899-A	rs12208899	0	12208899	intergenic_variant	1	0.21	2e-08	7.69897		1.05	[1.03-1.07]	Affymetrix, Illumina [up to 12149979] (imputed)	N	atrial fibrillation	http://www.ebi.ac.uk/efo/EFO_0000275	GCST006061	Genome-wide genotyping array
2018-08-13	29892015	Roselli C	2018-06-11	Nat Genet	www.ncbi.nlm.nih.gov/pubmed/29892015	Multi-ethnic genome-wide association study for atrial fibrillation.	Atrial fibrillation	55,114 European ancestry cases, 482,295 European ancestry controls, 8,180 Japanese ancestry cases, 28,612 Japanese ancestry controls, 1,307 African American ancestry cases, 7,660 African American ancestry controls, 845 Hispanic cases, 4,177 Hispanic controls	NA	12q24.31	12	123934127	DNAH10	DNAH10, DNAH10, CCDC92, CCDC92, DNAH10OS			ENSG00000281935, ENSG00000197653, ENSG00000119242, ENSG00000275035, ENSG00000250091			rs12298484-C	rs12298484	0	12298484	non_coding_transcript_exon_variant	0	0.67	2e-09	8.69897		1.05	[1.03-1.06]	Affymetrix, Illumina [up to 12149979] (imputed)	N	atrial fibrillation	http://www.ebi.ac.uk/efo/EFO_0000275	GCST006061	Genome-wide genotyping array
2018-08-13	29892015	Roselli C	2018-06-11	Nat Genet	www.ncbi.nlm.nih.gov/pubmed/29892015	Multi-ethnic genome-wide association study for atrial fibrillation.	Atrial fibrillation	55,114 European ancestry cases, 482,295 European ancestry controls, 8,180 Japanese ancestry cases, 28,612 Japanese ancestry controls, 1,307 African American ancestry cases, 7,660 African American ancestry controls, 845 Hispanic cases, 4,177 Hispanic controls	NA	15q23	15	70161800	TLE3, UACA	TLE3 - RNU6-745P	ENSG00000140332	ENSG00000200216		63624	31436	rs12591736-G	rs12591736	0	12591736	intergenic_variant	1	0.82	2e-09	8.69897		1.06	[1.04-1.08]	Affymetrix, Illumina [up to 12149979] (imputed)	N	atrial fibrillation	http://www.ebi.ac.uk/efo/EFO_0000275	GCST006061	Genome-wide genotyping array
2018-08-13	29892015	Roselli C	2018-06-11	Nat Genet	www.ncbi.nlm.nih.gov/pubmed/29892015	Multi-ethnic genome-wide association study for atrial fibrillation.	Atrial fibrillation	55,114 European ancestry cases, 482,295 European ancestry controls, 8,180 Japanese ancestry cases, 28,612 Japanese ancestry controls, 1,307 African American ancestry cases, 7,660 African American ancestry controls, 845 Hispanic cases, 4,177 Hispanic controls	NA	12q21.2	12	75830037	KRR1, PHLDA1	/						rs11180703-G	rs11180703	0	11180703	intron_variant	1	0.56	4e-10	9.39794		1.05	[1.03-1.06]	Affymetrix, Illumina [up to 12149979] (imputed)	N	atrial fibrillation	http://www.ebi.ac.uk/efo/EFO_0000275	GCST006061	Genome-wide genotyping array
2018-08-13	29892015	Roselli C	2018-06-11	Nat Genet	www.ncbi.nlm.nih.gov/pubmed/29892015	Multi-ethnic genome-wide association study for atrial fibrillation.	Atrial fibrillation	55,114 European ancestry cases, 482,295 European ancestry controls, 8,180 Japanese ancestry cases, 28,612 Japanese ancestry controls, 1,307 African American ancestry cases, 7,660 African American ancestry controls, 845 Hispanic cases, 4,177 Hispanic controls	NA	4q31.23	4	148025539	ARHGAP10	ARHGAP10			ENSG00000071205			rs10027347-T	rs10027347	0	10027347	intron_variant	0	0.06	7e-13	12.1549	(EA)	1.12	[1.08-1.15]	Affymetrix, Illumina [up to 12149979] (imputed)	N	atrial fibrillation	http://www.ebi.ac.uk/efo/EFO_0000275	GCST006061	Genome-wide genotyping array
2018-08-13	29892015	Roselli C	2018-06-11	Nat Genet	www.ncbi.nlm.nih.gov/pubmed/29892015	Multi-ethnic genome-wide association study for atrial fibrillation.	Atrial fibrillation	55,114 European ancestry cases, 482,295 European ancestry controls, 8,180 Japanese ancestry cases, 28,612 Japanese ancestry controls, 1,307 African American ancestry cases, 7,660 African American ancestry controls, 845 Hispanic cases, 4,177 Hispanic controls	NA	2p13.3	2	69889883	SNRNP27	GMCL1 - SNRNP27	ENSG00000087338	ENSG00000124380		8499	4073	rs10165883-C	rs10165883	0	10165883	intergenic_variant	1	0.54	6e-19	18.2218		1.07	[1.05-1.08]	Affymetrix, Illumina [up to 12149979] (imputed)	N	atrial fibrillation	http://www.ebi.ac.uk/efo/EFO_0000275	GCST006061	Genome-wide genotyping array
2018-08-13	29892015	Roselli C	2018-06-11	Nat Genet	www.ncbi.nlm.nih.gov/pubmed/29892015	Multi-ethnic genome-wide association study for atrial fibrillation.	Atrial fibrillation	55,114 European ancestry cases, 482,295 European ancestry controls, 8,180 Japanese ancestry cases, 28,612 Japanese ancestry controls, 1,307 African American ancestry cases, 7,660 African American ancestry controls, 845 Hispanic cases, 4,177 Hispanic controls	NA	7q31.2	7	116551247	CAV1	CAV1			ENSG00000105974			rs11773845-A	rs11773845	0	11773845	intron_variant	0	0.59	5e-58	57.301		1.12	[1.11-1.14]	Affymetrix, Illumina [up to 12149979] (imputed)	N	atrial fibrillation	http://www.ebi.ac.uk/efo/EFO_0000275	GCST006061	Genome-wide genotyping array
2018-08-13	29892015	Roselli C	2018-06-11	Nat Genet	www.ncbi.nlm.nih.gov/pubmed/29892015	Multi-ethnic genome-wide association study for atrial fibrillation.	Atrial fibrillation	55,114 European ancestry cases, 482,295 European ancestry controls, 8,180 Japanese ancestry cases, 28,612 Japanese ancestry controls, 1,307 African American ancestry cases, 7,660 African American ancestry controls, 845 Hispanic cases, 4,177 Hispanic controls	NA	7q31.2	7	116551247	CAV1	CAV1			ENSG00000105974			rs11773845-A	rs11773845	0	11773845	intron_variant	0	0.6	2e-50	49.699	(EA)	1.12	[1.11-1.14]	Affymetrix, Illumina [up to 12149979] (imputed)	N	atrial fibrillation	http://www.ebi.ac.uk/efo/EFO_0000275	GCST006061	Genome-wide genotyping array
2018-08-13	29892015	Roselli C	2018-06-11	Nat Genet	www.ncbi.nlm.nih.gov/pubmed/29892015	Multi-ethnic genome-wide association study for atrial fibrillation.	Atrial fibrillation	55,114 European ancestry cases, 482,295 European ancestry controls, 8,180 Japanese ancestry cases, 28,612 Japanese ancestry controls, 1,307 African American ancestry cases, 7,660 African American ancestry controls, 845 Hispanic cases, 4,177 Hispanic controls	NA	7q21.2	7	92655809	CDK6	CDK6			ENSG00000105810			rs11773884-A	rs11773884	0	11773884	intron_variant	0	0.7	5e-09	8.30103	(EA)	1.05	[1.03-1.07]	Affymetrix, Illumina [up to 12149979] (imputed)	N	atrial fibrillation	http://www.ebi.ac.uk/efo/EFO_0000275	GCST006061	Genome-wide genotyping array
2018-08-13	29892015	Roselli C	2018-06-11	Nat Genet	www.ncbi.nlm.nih.gov/pubmed/29892015	Multi-ethnic genome-wide association study for atrial fibrillation.	Atrial fibrillation	55,114 European ancestry cases, 482,295 European ancestry controls, 8,180 Japanese ancestry cases, 28,612 Japanese ancestry controls, 1,307 African American ancestry cases, 7,660 African American ancestry controls, 845 Hispanic cases, 4,177 Hispanic controls	NA	6q25.1	6	149077964	UST	UST - TAB2	ENSG00000111962	ENSG00000055208		974	140677	rs117984853-T	rs117984853	0	117984853	regulatory_region_variant	1	0.09	8e-17	16.0969		1.12	[1.09-1.15]	Affymetrix, Illumina [up to 12149979] (imputed)	N	atrial fibrillation	http://www.ebi.ac.uk/efo/EFO_0000275	GCST006061	Genome-wide genotyping array
2018-08-13	29892015	Roselli C	2018-06-11	Nat Genet	www.ncbi.nlm.nih.gov/pubmed/29892015	Multi-ethnic genome-wide association study for atrial fibrillation.	Atrial fibrillation	55,114 European ancestry cases, 482,295 European ancestry controls, 8,180 Japanese ancestry cases, 28,612 Japanese ancestry controls, 1,307 African American ancestry cases, 7,660 African American ancestry controls, 845 Hispanic cases, 4,177 Hispanic controls	NA	10q25.2	10	110816937	RBM20	RBM20			ENSG00000203867			rs10749053-T	rs10749053	0	10749053	intron_variant	0	0.15	2e-07	6.69897		1.06	[1.03-1.08]	Affymetrix, Illumina [up to 12149979] (imputed)	N	atrial fibrillation	http://www.ebi.ac.uk/efo/EFO_0000275	GCST006061	Genome-wide genotyping array
2018-08-13	29892015	Roselli C	2018-06-11	Nat Genet	www.ncbi.nlm.nih.gov/pubmed/29892015	Multi-ethnic genome-wide association study for atrial fibrillation.	Atrial fibrillation	55,114 European ancestry cases, 482,295 European ancestry controls, 8,180 Japanese ancestry cases, 28,612 Japanese ancestry controls, 1,307 African American ancestry cases, 7,660 African American ancestry controls, 845 Hispanic cases, 4,177 Hispanic controls	NA	1q32.1	1	203057086	PPFIA4	PPFIA4			ENSG00000143847			rs10753933-T	rs10753933	0	10753933	intron_variant	0	0.48	6e-25	24.2218		1.08	[1.06-1.09]	Affymetrix, Illumina [up to 12149979] (imputed)	N	atrial fibrillation	http://www.ebi.ac.uk/efo/EFO_0000275	GCST006061	Genome-wide genotyping array
2018-08-13	29892015	Roselli C	2018-06-11	Nat Genet	www.ncbi.nlm.nih.gov/pubmed/29892015	Multi-ethnic genome-wide association study for atrial fibrillation.	Atrial fibrillation	55,114 European ancestry cases, 482,295 European ancestry controls, 8,180 Japanese ancestry cases, 28,612 Japanese ancestry controls, 1,307 African American ancestry cases, 7,660 African American ancestry controls, 845 Hispanic cases, 4,177 Hispanic controls	NA	9q33.3	9	124415987	PSMB7	PSMB7 - ADGRD2	ENSG00000136930	ENSG00000180264		543	35438	rs10760361-G	rs10760361	0	10760361	regulatory_region_variant	1	0.65	7e-09	8.1549		1.04	[1.03-1.06]	Affymetrix, Illumina [up to 12149979] (imputed)	N	atrial fibrillation	http://www.ebi.ac.uk/efo/EFO_0000275	GCST006061	Genome-wide genotyping array
2018-08-13	29892015	Roselli C	2018-06-11	Nat Genet	www.ncbi.nlm.nih.gov/pubmed/29892015	Multi-ethnic genome-wide association study for atrial fibrillation.	Atrial fibrillation	55,114 European ancestry cases, 482,295 European ancestry controls, 8,180 Japanese ancestry cases, 28,612 Japanese ancestry controls, 1,307 African American ancestry cases, 7,660 African American ancestry controls, 845 Hispanic cases, 4,177 Hispanic controls	NA	12q24.31	12	122843353	HIP1R	HIP1R			ENSG00000130787			rs10773657-C	rs10773657	0	10773657	intron_variant	0	0.14	4e-07	6.39794		1.06	[1.03-1.08]	Affymetrix, Illumina [up to 12149979] (imputed)	N	atrial fibrillation	http://www.ebi.ac.uk/efo/EFO_0000275	GCST006061	Genome-wide genotyping array
2018-08-13	29892015	Roselli C	2018-06-11	Nat Genet	www.ncbi.nlm.nih.gov/pubmed/29892015	Multi-ethnic genome-wide association study for atrial fibrillation.	Atrial fibrillation	55,114 European ancestry cases, 482,295 European ancestry controls, 8,180 Japanese ancestry cases, 28,612 Japanese ancestry controls, 1,307 African American ancestry cases, 7,660 African American ancestry controls, 845 Hispanic cases, 4,177 Hispanic controls	NA	10q24.32	10	102230055	PITX3	ELOVL3 - PITX3	ENSG00000119915	ENSG00000107859		466	131	rs10786662-G	rs10786662	0	10786662	TF_binding_site_variant	1	0.44	2e-11	10.699	(EA)	1.05	[1.04-1.07]	Affymetrix, Illumina [up to 12149979] (imputed)	N	atrial fibrillation	http://www.ebi.ac.uk/efo/EFO_0000275	GCST006061	Genome-wide genotyping array
2018-08-13	29892015	Roselli C	2018-06-11	Nat Genet	www.ncbi.nlm.nih.gov/pubmed/29892015	Multi-ethnic genome-wide association study for atrial fibrillation.	Atrial fibrillation	55,114 European ancestry cases, 482,295 European ancestry controls, 8,180 Japanese ancestry cases, 28,612 Japanese ancestry controls, 1,307 African American ancestry cases, 7,660 African American ancestry controls, 845 Hispanic cases, 4,177 Hispanic controls	NA	12p12.1	12	24619033	LINC00477, BCAT1	KNOP1P1 - RN7SL38P	ENSG00000256852	ENSG00000240481		34484	87755	rs10842383-C	rs10842383	0	10842383	intergenic_variant	1	0.86	1e-25	25		1.11	[1.09-1.14]	Affymetrix, Illumina [up to 12149979] (imputed)	N	atrial fibrillation	http://www.ebi.ac.uk/efo/EFO_0000275	GCST006061	Genome-wide genotyping array
2018-08-13	29892015	Roselli C	2018-06-11	Nat Genet	www.ncbi.nlm.nih.gov/pubmed/29892015	Multi-ethnic genome-wide association study for atrial fibrillation.	Atrial fibrillation	55,114 European ancestry cases, 482,295 European ancestry controls, 8,180 Japanese ancestry cases, 28,612 Japanese ancestry controls, 1,307 African American ancestry cases, 7,660 African American ancestry controls, 845 Hispanic cases, 4,177 Hispanic controls	NA	12p12.1	12	24619033	LINC00477, BCAT1	KNOP1P1 - RN7SL38P	ENSG00000256852	ENSG00000240481		34484	87755	rs10842383-C	rs10842383	0	10842383	intergenic_variant	1	0.85	1e-21	21	(EA)	1.11	[1.09-1.13]	Affymetrix, Illumina [up to 12149979] (imputed)	N	atrial fibrillation	http://www.ebi.ac.uk/efo/EFO_0000275	GCST006061	Genome-wide genotyping array
2018-08-13	29892015	Roselli C	2018-06-11	Nat Genet	www.ncbi.nlm.nih.gov/pubmed/29892015	Multi-ethnic genome-wide association study for atrial fibrillation.	Atrial fibrillation	55,114 European ancestry cases, 482,295 European ancestry controls, 8,180 Japanese ancestry cases, 28,612 Japanese ancestry controls, 1,307 African American ancestry cases, 7,660 African American ancestry controls, 845 Hispanic cases, 4,177 Hispanic controls	NA	14q24.3	14	76960368	LRRC74, IRF2BPL	LINC01629			ENSG00000258602			rs10873299-A	rs10873299	0	10873299	non_coding_transcript_exon_variant	0	0.38	1e-10	10		1.05	[1.03-1.07]	Affymetrix, Illumina [up to 12149979] (imputed)	N	atrial fibrillation	http://www.ebi.ac.uk/efo/EFO_0000275	GCST006061	Genome-wide genotyping array
2018-08-13	29892015	Roselli C	2018-06-11	Nat Genet	www.ncbi.nlm.nih.gov/pubmed/29892015	Multi-ethnic genome-wide association study for atrial fibrillation.	Atrial fibrillation	55,114 European ancestry cases, 482,295 European ancestry controls, 8,180 Japanese ancestry cases, 28,612 Japanese ancestry controls, 1,307 African American ancestry cases, 7,660 African American ancestry controls, 845 Hispanic cases, 4,177 Hispanic controls	NA	10q22.3	10	76175587	C10orf11	LRMDA			ENSG00000148655			rs11001667-G	rs11001667	0	11001667	intron_variant	0	0.22	1e-11	11		1.06	[1.05-1.08]	Affymetrix, Illumina [up to 12149979] (imputed)	N	atrial fibrillation	http://www.ebi.ac.uk/efo/EFO_0000275	GCST006061	Genome-wide genotyping array
2018-08-13	29892015	Roselli C	2018-06-11	Nat Genet	www.ncbi.nlm.nih.gov/pubmed/29892015	Multi-ethnic genome-wide association study for atrial fibrillation.	Atrial fibrillation	55,114 European ancestry cases, 482,295 European ancestry controls, 8,180 Japanese ancestry cases, 28,612 Japanese ancestry controls, 1,307 African American ancestry cases, 7,660 African American ancestry controls, 845 Hispanic cases, 4,177 Hispanic controls	NA	12p11.21	12	32825503	PKP2	PKP2			ENSG00000057294			rs12809354-C	rs12809354	0	12809354	intron_variant	0	0.15	5e-16	15.301		1.08	[1.06-1.11]	Affymetrix, Illumina [up to 12149979] (imputed)	N	atrial fibrillation	http://www.ebi.ac.uk/efo/EFO_0000275	GCST006061	Genome-wide genotyping array
2018-08-13	29892015	Roselli C	2018-06-11	Nat Genet	www.ncbi.nlm.nih.gov/pubmed/29892015	Multi-ethnic genome-wide association study for atrial fibrillation.	Atrial fibrillation	55,114 European ancestry cases, 482,295 European ancestry controls, 8,180 Japanese ancestry cases, 28,612 Japanese ancestry controls, 1,307 African American ancestry cases, 7,660 African American ancestry controls, 845 Hispanic cases, 4,177 Hispanic controls	NA	12p11.21	12	32825503	PKP2	PKP2			ENSG00000057294			rs12809354-C	rs12809354	0	12809354	intron_variant	0	0.15	3e-16	15.5229	(EA)	1.09	[1.07-1.11]	Affymetrix, Illumina [up to 12149979] (imputed)	N	atrial fibrillation	http://www.ebi.ac.uk/efo/EFO_0000275	GCST006061	Genome-wide genotyping array
2018-08-13	29892015	Roselli C	2018-06-11	Nat Genet	www.ncbi.nlm.nih.gov/pubmed/29892015	Multi-ethnic genome-wide association study for atrial fibrillation.	Atrial fibrillation	55,114 European ancestry cases, 482,295 European ancestry controls, 8,180 Japanese ancestry cases, 28,612 Japanese ancestry controls, 1,307 African American ancestry cases, 7,660 African American ancestry controls, 845 Hispanic cases, 4,177 Hispanic controls	NA	12q24.21	12	114653212	TBX5-AS1, TBX3	OSTF1P1 - Y_RNA	ENSG00000258244	ENSG00000280632		64410	4737	rs12810346-T	rs12810346	0	12810346	intergenic_variant	1	0.15	9e-09	8.04576	(EA)	1.07		Affymetrix, Illumina [up to 12149979] (imputed)	N	atrial fibrillation	http://www.ebi.ac.uk/efo/EFO_0000275	GCST006061	Genome-wide genotyping array
2018-08-13	29892015	Roselli C	2018-06-11	Nat Genet	www.ncbi.nlm.nih.gov/pubmed/29892015	Multi-ethnic genome-wide association study for atrial fibrillation.	Atrial fibrillation	55,114 European ancestry cases, 482,295 European ancestry controls, 8,180 Japanese ancestry cases, 28,612 Japanese ancestry controls, 1,307 African American ancestry cases, 7,660 African American ancestry controls, 845 Hispanic cases, 4,177 Hispanic controls	NA	12q21.2	12	75830037	KRR1, PHLDA1	/						rs11180703-G	rs11180703	0	11180703	intron_variant	1	0.54	8e-09	8.09691	(EA)	1.04	[1.03-1.06]	Affymetrix, Illumina [up to 12149979] (imputed)	N	atrial fibrillation	http://www.ebi.ac.uk/efo/EFO_0000275	GCST006061	Genome-wide genotyping array
2018-08-13	29892015	Roselli C	2018-06-11	Nat Genet	www.ncbi.nlm.nih.gov/pubmed/29892015	Multi-ethnic genome-wide association study for atrial fibrillation.	Atrial fibrillation	55,114 European ancestry cases, 482,295 European ancestry controls, 8,180 Japanese ancestry cases, 28,612 Japanese ancestry controls, 1,307 African American ancestry cases, 7,660 African American ancestry controls, 845 Hispanic cases, 4,177 Hispanic controls	NA	4q25	4	110735436	PITX2, C4orf32	PITX2 - LINC01438	ENSG00000164093	ENSG00000249519		93313	58967	rs112599895-G	rs112599895	0	112599895	intergenic_variant	1	0.01	7e-71	70.1549	(EA)	1.9		Affymetrix, Illumina [up to 12149979] (imputed)	N	atrial fibrillation	http://www.ebi.ac.uk/efo/EFO_0000275	GCST006061	Genome-wide genotyping array
2018-08-13	29892015	Roselli C	2018-06-11	Nat Genet	www.ncbi.nlm.nih.gov/pubmed/29892015	Multi-ethnic genome-wide association study for atrial fibrillation.	Atrial fibrillation	55,114 European ancestry cases, 482,295 European ancestry controls, 8,180 Japanese ancestry cases, 28,612 Japanese ancestry controls, 1,307 African American ancestry cases, 7,660 African American ancestry controls, 845 Hispanic cases, 4,177 Hispanic controls	NA	4q25	4	110791276	PITX2, C4orf32	NA - LINC01438		ENSG00000249519			3127	rs2129977-A	rs2129977	0	2129977	intergenic_variant	1	0.26	3E-525	524.523		1.49	[1.47-1.52]	Affymetrix, Illumina [up to 12149979] (imputed)	N	atrial fibrillation	http://www.ebi.ac.uk/efo/EFO_0000275	GCST006061	Genome-wide genotyping array
2018-08-13	29892015	Roselli C	2018-06-11	Nat Genet	www.ncbi.nlm.nih.gov/pubmed/29892015	Multi-ethnic genome-wide association study for atrial fibrillation.	Atrial fibrillation	55,114 European ancestry cases, 482,295 European ancestry controls, 8,180 Japanese ancestry cases, 28,612 Japanese ancestry controls, 1,307 African American ancestry cases, 7,660 African American ancestry controls, 845 Hispanic cases, 4,177 Hispanic controls	NA	20p12.3	20	6591367	CASC20, BMP2	CASC20 - NA	ENSG00000229876			62908		rs2145274-A	rs2145274	0	2145274	regulatory_region_variant	1	0.91	7e-13	12.1549		1.11	[1.08-1.14]	Affymetrix, Illumina [up to 12149979] (imputed)	N	atrial fibrillation	http://www.ebi.ac.uk/efo/EFO_0000275	GCST006061	Genome-wide genotyping array
2018-08-13	29892015	Roselli C	2018-06-11	Nat Genet	www.ncbi.nlm.nih.gov/pubmed/29892015	Multi-ethnic genome-wide association study for atrial fibrillation.	Atrial fibrillation	55,114 European ancestry cases, 482,295 European ancestry controls, 8,180 Japanese ancestry cases, 28,612 Japanese ancestry controls, 1,307 African American ancestry cases, 7,660 African American ancestry controls, 845 Hispanic cases, 4,177 Hispanic controls	NA	20p12.3	20	6591367	CASC20, BMP2	CASC20 - NA	ENSG00000229876			62908		rs2145274-A	rs2145274	0	2145274	regulatory_region_variant	1	0.91	5e-13	12.301	(EA)	1.11	[1.08-1.14]	Affymetrix, Illumina [up to 12149979] (imputed)	N	atrial fibrillation	http://www.ebi.ac.uk/efo/EFO_0000275	GCST006061	Genome-wide genotyping array
2018-08-13	29892015	Roselli C	2018-06-11	Nat Genet	www.ncbi.nlm.nih.gov/pubmed/29892015	Multi-ethnic genome-wide association study for atrial fibrillation.	Atrial fibrillation	55,114 European ancestry cases, 482,295 European ancestry controls, 8,180 Japanese ancestry cases, 28,612 Japanese ancestry controls, 1,307 African American ancestry cases, 7,660 African American ancestry controls, 845 Hispanic cases, 4,177 Hispanic controls	NA	14q12	14	32512278	AKAP6	AKAP6			ENSG00000151320			rs2145587-A	rs2145587	0	2145587	intron_variant	0	0.28	2e-21	20.699		1.08	[1.06-1.1]	Affymetrix, Illumina [up to 12149979] (imputed)	N	atrial fibrillation	http://www.ebi.ac.uk/efo/EFO_0000275	GCST006061	Genome-wide genotyping array
2018-08-13	29892015	Roselli C	2018-06-11	Nat Genet	www.ncbi.nlm.nih.gov/pubmed/29892015	Multi-ethnic genome-wide association study for atrial fibrillation.	Atrial fibrillation	55,114 European ancestry cases, 482,295 European ancestry controls, 8,180 Japanese ancestry cases, 28,612 Japanese ancestry controls, 1,307 African American ancestry cases, 7,660 African American ancestry controls, 845 Hispanic cases, 4,177 Hispanic controls	NA	14q12	14	32512278	AKAP6	AKAP6			ENSG00000151320			rs2145587-A	rs2145587	0	2145587	intron_variant	0	0.28	2e-17	16.699	(EA)	1.07	[1.06-1.09]	Affymetrix, Illumina [up to 12149979] (imputed)	N	atrial fibrillation	http://www.ebi.ac.uk/efo/EFO_0000275	GCST006061	Genome-wide genotyping array
2018-08-13	29892015	Roselli C	2018-06-11	Nat Genet	www.ncbi.nlm.nih.gov/pubmed/29892015	Multi-ethnic genome-wide association study for atrial fibrillation.	Atrial fibrillation	55,114 European ancestry cases, 482,295 European ancestry controls, 8,180 Japanese ancestry cases, 28,612 Japanese ancestry controls, 1,307 African American ancestry cases, 7,660 African American ancestry controls, 845 Hispanic cases, 4,177 Hispanic controls	NA	16p13.3	16	1964282	RPS2	RPS2			ENSG00000140988			rs2286466-G	rs2286466	0	2286466	synonymous_variant	0	0.81	4e-14	13.3979		1.07	[1.05-1.09]	Affymetrix, Illumina [up to 12149979] (imputed)	N	atrial fibrillation	http://www.ebi.ac.uk/efo/EFO_0000275	GCST006061	Genome-wide genotyping array
2018-08-13	29892015	Roselli C	2018-06-11	Nat Genet	www.ncbi.nlm.nih.gov/pubmed/29892015	Multi-ethnic genome-wide association study for atrial fibrillation.	Atrial fibrillation	55,114 European ancestry cases, 482,295 European ancestry controls, 8,180 Japanese ancestry cases, 28,612 Japanese ancestry controls, 1,307 African American ancestry cases, 7,660 African American ancestry controls, 845 Hispanic cases, 4,177 Hispanic controls	NA	2q31.2	2	178546938	TTN	TTN-AS1, TTN			ENSG00000237298, ENSG00000155657			rs2288327-G	rs2288327	0	2288327	intron_variant	0	0.16	3e-23	22.5229	(EA)	1.11	[1.08-1.13]	Affymetrix, Illumina [up to 12149979] (imputed)	N	atrial fibrillation	http://www.ebi.ac.uk/efo/EFO_0000275	GCST006061	Genome-wide genotyping array
2018-08-13	29892015	Roselli C	2018-06-11	Nat Genet	www.ncbi.nlm.nih.gov/pubmed/29892015	Multi-ethnic genome-wide association study for atrial fibrillation.	Atrial fibrillation	55,114 European ancestry cases, 482,295 European ancestry controls, 8,180 Japanese ancestry cases, 28,612 Japanese ancestry controls, 1,307 African American ancestry cases, 7,660 African American ancestry controls, 845 Hispanic cases, 4,177 Hispanic controls	NA	3p14.1	3	66384219	LRIG1	LRIG1, SLC25A26, SLC25A26			ENSG00000144749, ENSG00000282739, ENSG00000144741			rs2306272-C	rs2306272	0	2306272	missense_variant	0	0.32	5e-11	10.301		1.05	[1.04-1.07]	Affymetrix, Illumina [up to 12149979] (imputed)	N	atrial fibrillation	http://www.ebi.ac.uk/efo/EFO_0000275	GCST006061	Genome-wide genotyping array
2018-08-13	29892015	Roselli C	2018-06-11	Nat Genet	www.ncbi.nlm.nih.gov/pubmed/29892015	Multi-ethnic genome-wide association study for atrial fibrillation.	Atrial fibrillation	55,114 European ancestry cases, 482,295 European ancestry controls, 8,180 Japanese ancestry cases, 28,612 Japanese ancestry controls, 1,307 African American ancestry cases, 7,660 African American ancestry controls, 845 Hispanic cases, 4,177 Hispanic controls	NA	16q22.3	16	73019123	ZFHX3	ZFHX3			ENSG00000140836			rs2359171-A	rs2359171	0	2359171	intron_variant	0	0.19	3e-100	99.5229		1.21	[1.19-1.23]	Affymetrix, Illumina [up to 12149979] (imputed)	N	atrial fibrillation	http://www.ebi.ac.uk/efo/EFO_0000275	GCST006061	Genome-wide genotyping array
2018-08-13	29892015	Roselli C	2018-06-11	Nat Genet	www.ncbi.nlm.nih.gov/pubmed/29892015	Multi-ethnic genome-wide association study for atrial fibrillation.	Atrial fibrillation	55,114 European ancestry cases, 482,295 European ancestry controls, 8,180 Japanese ancestry cases, 28,612 Japanese ancestry controls, 1,307 African American ancestry cases, 7,660 African American ancestry controls, 845 Hispanic cases, 4,177 Hispanic controls	NA	16q22.3	16	73019123	ZFHX3	ZFHX3			ENSG00000140836			rs2359171-A	rs2359171	0	2359171	intron_variant	0	0.17	2e-76	75.699	(EA)	1.2	[1.17-1.22]	Affymetrix, Illumina [up to 12149979] (imputed)	N	atrial fibrillation	http://www.ebi.ac.uk/efo/EFO_0000275	GCST006061	Genome-wide genotyping array
2018-08-13	29892015	Roselli C	2018-06-11	Nat Genet	www.ncbi.nlm.nih.gov/pubmed/29892015	Multi-ethnic genome-wide association study for atrial fibrillation.	Atrial fibrillation	55,114 European ancestry cases, 482,295 European ancestry controls, 8,180 Japanese ancestry cases, 28,612 Japanese ancestry controls, 1,307 African American ancestry cases, 7,660 African American ancestry controls, 845 Hispanic cases, 4,177 Hispanic controls	NA	17q21.31	17	45942346	MAPT	MAPT, MAPT, MAPT			ENSG00000277956, ENSG00000276155, ENSG00000186868			rs242557-G	rs242557	0	242557	intron_variant	0	0.61	4e-09	8.39794		1.04	[1.03-1.06]	Affymetrix, Illumina [up to 12149979] (imputed)	N	atrial fibrillation	http://www.ebi.ac.uk/efo/EFO_0000275	GCST006061	Genome-wide genotyping array
2018-08-13	29892015	Roselli C	2018-06-11	Nat Genet	www.ncbi.nlm.nih.gov/pubmed/29892015	Multi-ethnic genome-wide association study for atrial fibrillation.	Atrial fibrillation	55,114 European ancestry cases, 482,295 European ancestry controls, 8,180 Japanese ancestry cases, 28,612 Japanese ancestry controls, 1,307 African American ancestry cases, 7,660 African American ancestry controls, 845 Hispanic cases, 4,177 Hispanic controls	NA	2p15	2	61548229	XPO1, FAM161A	XPO1 - RPS29P10	ENSG00000082898	ENSG00000226884		9488	41269	rs2441380-C	rs2441380	0	2441380	intergenic_variant	1	0.61	2e-09	8.69897	(EA)	1.05	[1.03-1.06]	Affymetrix, Illumina [up to 12149979] (imputed)	N	atrial fibrillation	http://www.ebi.ac.uk/efo/EFO_0000275	GCST006061	Genome-wide genotyping array
2018-08-13	29892015	Roselli C	2018-06-11	Nat Genet	www.ncbi.nlm.nih.gov/pubmed/29892015	Multi-ethnic genome-wide association study for atrial fibrillation.	Atrial fibrillation	55,114 European ancestry cases, 482,295 European ancestry controls, 8,180 Japanese ancestry cases, 28,612 Japanese ancestry controls, 1,307 African American ancestry cases, 7,660 African American ancestry controls, 845 Hispanic cases, 4,177 Hispanic controls	NA	2p14	2	65057097	CEP68	CEP68			ENSG00000011523			rs2540949-A	rs2540949	0	2540949	intron_variant	0	0.62	8e-25	24.0969		1.08	[1.06-1.09]	Affymetrix, Illumina [up to 12149979] (imputed)	N	atrial fibrillation	http://www.ebi.ac.uk/efo/EFO_0000275	GCST006061	Genome-wide genotyping array
2018-08-13	29892015	Roselli C	2018-06-11	Nat Genet	www.ncbi.nlm.nih.gov/pubmed/29892015	Multi-ethnic genome-wide association study for atrial fibrillation.	Atrial fibrillation	55,114 European ancestry cases, 482,295 European ancestry controls, 8,180 Japanese ancestry cases, 28,612 Japanese ancestry controls, 1,307 African American ancestry cases, 7,660 African American ancestry controls, 845 Hispanic cases, 4,177 Hispanic controls	NA	4q25	4	110631977	PITX2	PITX2			ENSG00000164093			rs2595104-T	rs2595104	0	2595104	intron_variant	0	0.31	5e-88	87.301	(EA)	1.18		Affymetrix, Illumina [up to 12149979] (imputed)	N	atrial fibrillation	http://www.ebi.ac.uk/efo/EFO_0000275	GCST006061	Genome-wide genotyping array
2018-08-13	29892015	Roselli C	2018-06-11	Nat Genet	www.ncbi.nlm.nih.gov/pubmed/29892015	Multi-ethnic genome-wide association study for atrial fibrillation.	Atrial fibrillation	55,114 European ancestry cases, 482,295 European ancestry controls, 8,180 Japanese ancestry cases, 28,612 Japanese ancestry controls, 1,307 African American ancestry cases, 7,660 African American ancestry controls, 845 Hispanic cases, 4,177 Hispanic controls	NA	11p15.1	11	19988805	NAV2	NAV2			ENSG00000166833			rs2625322-A	rs2625322	0	2625322	intron_variant	0	0.22	2e-14	13.699	(EA)	1.07	[1.05-1.09]	Affymetrix, Illumina [up to 12149979] (imputed)	N	atrial fibrillation	http://www.ebi.ac.uk/efo/EFO_0000275	GCST006061	Genome-wide genotyping array
2018-08-13	29892015	Roselli C	2018-06-11	Nat Genet	www.ncbi.nlm.nih.gov/pubmed/29892015	Multi-ethnic genome-wide association study for atrial fibrillation.	Atrial fibrillation	55,114 European ancestry cases, 482,295 European ancestry controls, 8,180 Japanese ancestry cases, 28,612 Japanese ancestry controls, 1,307 African American ancestry cases, 7,660 African American ancestry controls, 845 Hispanic cases, 4,177 Hispanic controls	NA	2p14	2	65052671	CEP68	LINC02245, LINC02576			ENSG00000237638, ENSG00000232613			rs2723064-T	rs2723064	0	2723064	non_coding_transcript_exon_variant	0	0.62	8e-20	19.0969	(EA)	1.07	[1.06-1.09]	Affymetrix, Illumina [up to 12149979] (imputed)	N	atrial fibrillation	http://www.ebi.ac.uk/efo/EFO_0000275	GCST006061	Genome-wide genotyping array
2018-08-13	29892015	Roselli C	2018-06-11	Nat Genet	www.ncbi.nlm.nih.gov/pubmed/29892015	Multi-ethnic genome-wide association study for atrial fibrillation.	Atrial fibrillation	55,114 European ancestry cases, 482,295 European ancestry controls, 8,180 Japanese ancestry cases, 28,612 Japanese ancestry controls, 1,307 African American ancestry cases, 7,660 African American ancestry controls, 845 Hispanic cases, 4,177 Hispanic controls	NA	14q23.2	14	64213242	SYNE2	SYNE2, ESR2			ENSG00000054654, ENSG00000140009			rs2738413-A	rs2738413	0	2738413	intron_variant	0	0.47	2e-29	28.699		1.08	[1.07-1.1]	Affymetrix, Illumina [up to 12149979] (imputed)	N	atrial fibrillation	http://www.ebi.ac.uk/efo/EFO_0000275	GCST006061	Genome-wide genotyping array
2018-08-13	29892015	Roselli C	2018-06-11	Nat Genet	www.ncbi.nlm.nih.gov/pubmed/29892015	Multi-ethnic genome-wide association study for atrial fibrillation.	Atrial fibrillation	55,114 European ancestry cases, 482,295 European ancestry controls, 8,180 Japanese ancestry cases, 28,612 Japanese ancestry controls, 1,307 African American ancestry cases, 7,660 African American ancestry controls, 845 Hispanic cases, 4,177 Hispanic controls	NA	14q23.2	14	64213242	SYNE2	SYNE2, ESR2			ENSG00000054654, ENSG00000140009			rs2738413-A	rs2738413	0	2738413	intron_variant	0	0.48	1e-24	24	(EA)	1.08	[1.06-1.1]	Affymetrix, Illumina [up to 12149979] (imputed)	N	atrial fibrillation	http://www.ebi.ac.uk/efo/EFO_0000275	GCST006061	Genome-wide genotyping array
2018-08-13	29892015	Roselli C	2018-06-11	Nat Genet	www.ncbi.nlm.nih.gov/pubmed/29892015	Multi-ethnic genome-wide association study for atrial fibrillation.	Atrial fibrillation	55,114 European ancestry cases, 482,295 European ancestry controls, 8,180 Japanese ancestry cases, 28,612 Japanese ancestry controls, 1,307 African American ancestry cases, 7,660 African American ancestry controls, 845 Hispanic cases, 4,177 Hispanic controls	NA	21q22.12	21	34746814	LOC100506385	LINC01426			ENSG00000234380			rs2834618-T	rs2834618	0	2834618	intron_variant	0	0.9	3e-18	17.5229		1.12	[1.09-1.14]	Affymetrix, Illumina [up to 12149979] (imputed)	N	atrial fibrillation	http://www.ebi.ac.uk/efo/EFO_0000275	GCST006061	Genome-wide genotyping array
2018-08-13	29892015	Roselli C	2018-06-11	Nat Genet	www.ncbi.nlm.nih.gov/pubmed/29892015	Multi-ethnic genome-wide association study for atrial fibrillation.	Atrial fibrillation	55,114 European ancestry cases, 482,295 European ancestry controls, 8,180 Japanese ancestry cases, 28,612 Japanese ancestry controls, 1,307 African American ancestry cases, 7,660 African American ancestry controls, 845 Hispanic cases, 4,177 Hispanic controls	NA	21q22.12	21	34746814	LOC100506385	LINC01426			ENSG00000234380			rs2834618-T	rs2834618	0	2834618	intron_variant	0	0.9	5e-16	15.301	(EA)	1.11	[1.08-1.14]	Affymetrix, Illumina [up to 12149979] (imputed)	N	atrial fibrillation	http://www.ebi.ac.uk/efo/EFO_0000275	GCST006061	Genome-wide genotyping array
2018-08-13	29892015	Roselli C	2018-06-11	Nat Genet	www.ncbi.nlm.nih.gov/pubmed/29892015	Multi-ethnic genome-wide association study for atrial fibrillation.	Atrial fibrillation	55,114 European ancestry cases, 482,295 European ancestry controls, 8,180 Japanese ancestry cases, 28,612 Japanese ancestry controls, 1,307 African American ancestry cases, 7,660 African American ancestry controls, 845 Hispanic cases, 4,177 Hispanic controls	NA	2q14.3	2	126675889	GYPC	GYPC			ENSG00000136732			rs28387148-T	rs28387148	0	28387148	intron_variant	0	0.1	7e-06	5.1549		1.06	[1.03-1.09]	Affymetrix, Illumina [up to 12149979] (imputed)	N	atrial fibrillation	http://www.ebi.ac.uk/efo/EFO_0000275	GCST006061	Genome-wide genotyping array
2018-08-13	29892015	Roselli C	2018-06-11	Nat Genet	www.ncbi.nlm.nih.gov/pubmed/29892015	Multi-ethnic genome-wide association study for atrial fibrillation.	Atrial fibrillation	55,114 European ancestry cases, 482,295 European ancestry controls, 8,180 Japanese ancestry cases, 28,612 Japanese ancestry controls, 1,307 African American ancestry cases, 7,660 African American ancestry controls, 845 Hispanic cases, 4,177 Hispanic controls	NA	12q13.3	12	56712154	NACA	PTGES3 - NACA	ENSG00000110958	ENSG00000196531		23746	151	rs2860482-A	rs2860482	0	2860482	intergenic_variant	1	0.28	1e-09	9	(EA)	1.05	[1.04-1.07]	Affymetrix, Illumina [up to 12149979] (imputed)	N	atrial fibrillation	http://www.ebi.ac.uk/efo/EFO_0000275	GCST006061	Genome-wide genotyping array
2018-08-13	29892015	Roselli C	2018-06-11	Nat Genet	www.ncbi.nlm.nih.gov/pubmed/29892015	Multi-ethnic genome-wide association study for atrial fibrillation.	Atrial fibrillation	55,114 European ancestry cases, 482,295 European ancestry controls, 8,180 Japanese ancestry cases, 28,612 Japanese ancestry controls, 1,307 African American ancestry cases, 7,660 African American ancestry controls, 845 Hispanic cases, 4,177 Hispanic controls	NA	14q11.2	14	23418974	MYH7	MYH7			ENSG00000092054			rs28631169-T	rs28631169	0	28631169	intron_variant	0	0.2	4e-14	13.3979		1.07	[1.05-1.09]	Affymetrix, Illumina [up to 12149979] (imputed)	N	atrial fibrillation	http://www.ebi.ac.uk/efo/EFO_0000275	GCST006061	Genome-wide genotyping array
2018-08-13	29892015	Roselli C	2018-06-11	Nat Genet	www.ncbi.nlm.nih.gov/pubmed/29892015	Multi-ethnic genome-wide association study for atrial fibrillation.	Atrial fibrillation	55,114 European ancestry cases, 482,295 European ancestry controls, 8,180 Japanese ancestry cases, 28,612 Japanese ancestry controls, 1,307 African American ancestry cases, 7,660 African American ancestry controls, 845 Hispanic cases, 4,177 Hispanic controls	NA	14q11.2	14	23418974	MYH7	MYH7			ENSG00000092054			rs28631169-T	rs28631169	0	28631169	intron_variant	0	0.2	7e-15	14.1549	(EA)	1.08	[1.06-1.1]	Affymetrix, Illumina [up to 12149979] (imputed)	N	atrial fibrillation	http://www.ebi.ac.uk/efo/EFO_0000275	GCST006061	Genome-wide genotyping array
2018-08-13	29892015	Roselli C	2018-06-11	Nat Genet	www.ncbi.nlm.nih.gov/pubmed/29892015	Multi-ethnic genome-wide association study for atrial fibrillation.	Atrial fibrillation	55,114 European ancestry cases, 482,295 European ancestry controls, 8,180 Japanese ancestry cases, 28,612 Japanese ancestry controls, 1,307 African American ancestry cases, 7,660 African American ancestry controls, 845 Hispanic cases, 4,177 Hispanic controls	NA	1p34.2	1	41078607	SCMH1	SCMH1			ENSG00000010803			rs2885697-G	rs2885697	0	2885697	intron_variant	0	0.33	2e-07	6.69897		1.04	[1.02-1.06]	Affymetrix, Illumina [up to 12149979] (imputed)	N	atrial fibrillation	http://www.ebi.ac.uk/efo/EFO_0000275	GCST006061	Genome-wide genotyping array
2018-08-13	29892015	Roselli C	2018-06-11	Nat Genet	www.ncbi.nlm.nih.gov/pubmed/29892015	Multi-ethnic genome-wide association study for atrial fibrillation.	Atrial fibrillation	55,114 European ancestry cases, 482,295 European ancestry controls, 8,180 Japanese ancestry cases, 28,612 Japanese ancestry controls, 1,307 African American ancestry cases, 7,660 African American ancestry controls, 845 Hispanic cases, 4,177 Hispanic controls	NA	12q24.21	12	114653212	TBX5-AS1, TBX3	OSTF1P1 - Y_RNA	ENSG00000258244	ENSG00000280632		64410	4737	rs12810346-T	rs12810346	0	12810346	intergenic_variant	1	0.15	2e-09	8.69897		1.07	[1.05-1.09]	Affymetrix, Illumina [up to 12149979] (imputed)	N	atrial fibrillation	http://www.ebi.ac.uk/efo/EFO_0000275	GCST006061	Genome-wide genotyping array
2018-08-13	29892015	Roselli C	2018-06-11	Nat Genet	www.ncbi.nlm.nih.gov/pubmed/29892015	Multi-ethnic genome-wide association study for atrial fibrillation.	Atrial fibrillation	55,114 European ancestry cases, 482,295 European ancestry controls, 8,180 Japanese ancestry cases, 28,612 Japanese ancestry controls, 1,307 African American ancestry cases, 7,660 African American ancestry controls, 845 Hispanic cases, 4,177 Hispanic controls	NA	12q24.21	12	114653212	TBX5-AS1, TBX3	OSTF1P1 - Y_RNA	ENSG00000258244	ENSG00000280632		64410	4737	rs12810346-T	rs12810346	0	12810346	intergenic_variant	1	0.15	9e-09	8.04576	(EA)	1.07	[1.04-1.09]	Affymetrix, Illumina [up to 12149979] (imputed)	N	atrial fibrillation	http://www.ebi.ac.uk/efo/EFO_0000275	GCST006061	Genome-wide genotyping array
2018-08-13	29892015	Roselli C	2018-06-11	Nat Genet	www.ncbi.nlm.nih.gov/pubmed/29892015	Multi-ethnic genome-wide association study for atrial fibrillation.	Atrial fibrillation	55,114 European ancestry cases, 482,295 European ancestry controls, 8,180 Japanese ancestry cases, 28,612 Japanese ancestry controls, 1,307 African American ancestry cases, 7,660 African American ancestry controls, 845 Hispanic cases, 4,177 Hispanic controls	NA	15q25.1	15	80384583	LINC00927, ARNT2	LINC00927 - ARNT2	ENSG00000259361	ENSG00000172379		42778	19767	rs12908004-G	rs12908004	0	12908004	intron_variant	1	0.16	2e-14	13.699		1.08	[1.06-1.1]	Affymetrix, Illumina [up to 12149979] (imputed)	N	atrial fibrillation	http://www.ebi.ac.uk/efo/EFO_0000275	GCST006061	Genome-wide genotyping array
2018-08-13	29892015	Roselli C	2018-06-11	Nat Genet	www.ncbi.nlm.nih.gov/pubmed/29892015	Multi-ethnic genome-wide association study for atrial fibrillation.	Atrial fibrillation	55,114 European ancestry cases, 482,295 European ancestry controls, 8,180 Japanese ancestry cases, 28,612 Japanese ancestry controls, 1,307 African American ancestry cases, 7,660 African American ancestry controls, 845 Hispanic cases, 4,177 Hispanic controls	NA	15q25.1	15	80384583	LINC00927, ARNT2	LINC00927 - ARNT2	ENSG00000259361	ENSG00000172379		42778	19767	rs12908004-G	rs12908004	0	12908004	intron_variant	1	0.16	2e-13	12.699	(EA)	1.08	[1.06-1.1]	Affymetrix, Illumina [up to 12149979] (imputed)	N	atrial fibrillation	http://www.ebi.ac.uk/efo/EFO_0000275	GCST006061	Genome-wide genotyping array
2018-08-13	29892015	Roselli C	2018-06-11	Nat Genet	www.ncbi.nlm.nih.gov/pubmed/29892015	Multi-ethnic genome-wide association study for atrial fibrillation.	Atrial fibrillation	55,114 European ancestry cases, 482,295 European ancestry controls, 8,180 Japanese ancestry cases, 28,612 Japanese ancestry controls, 1,307 African American ancestry cases, 7,660 African American ancestry controls, 845 Hispanic cases, 4,177 Hispanic controls	NA	15q26.3	15	98744146	IGF1R	IGF1R			ENSG00000140443			rs12908437-T	rs12908437	0	12908437	intron_variant	0	0.39	1e-10	10		1.05	[1.03-1.06]	Affymetrix, Illumina [up to 12149979] (imputed)	N	atrial fibrillation	http://www.ebi.ac.uk/efo/EFO_0000275	GCST006061	Genome-wide genotyping array
2018-08-13	29892015	Roselli C	2018-06-11	Nat Genet	www.ncbi.nlm.nih.gov/pubmed/29892015	Multi-ethnic genome-wide association study for atrial fibrillation.	Atrial fibrillation	55,114 European ancestry cases, 482,295 European ancestry controls, 8,180 Japanese ancestry cases, 28,612 Japanese ancestry controls, 1,307 African American ancestry cases, 7,660 African American ancestry controls, 845 Hispanic cases, 4,177 Hispanic controls	NA	15q26.3	15	98744146	IGF1R	IGF1R			ENSG00000140443			rs12908437-T	rs12908437	0	12908437	intron_variant	0	0.37	2e-10	9.69897	(EA)	1.05	[1.03-1.07]	Affymetrix, Illumina [up to 12149979] (imputed)	N	atrial fibrillation	http://www.ebi.ac.uk/efo/EFO_0000275	GCST006061	Genome-wide genotyping array
2018-08-13	29892015	Roselli C	2018-06-11	Nat Genet	www.ncbi.nlm.nih.gov/pubmed/29892015	Multi-ethnic genome-wide association study for atrial fibrillation.	Atrial fibrillation	55,114 European ancestry cases, 482,295 European ancestry controls, 8,180 Japanese ancestry cases, 28,612 Japanese ancestry controls, 1,307 African American ancestry cases, 7,660 African American ancestry controls, 845 Hispanic cases, 4,177 Hispanic controls	NA	2q23.1	2	148035096	MBD5	MBD5			ENSG00000204406			rs12992412-T	rs12992412	0	12992412	intron_variant	0	0.38	2e-08	7.69897		1.04	[1.03-1.06]	Affymetrix, Illumina [up to 12149979] (imputed)	N	atrial fibrillation	http://www.ebi.ac.uk/efo/EFO_0000275	GCST006061	Genome-wide genotyping array
2018-08-13	29892015	Roselli C	2018-06-11	Nat Genet	www.ncbi.nlm.nih.gov/pubmed/29892015	Multi-ethnic genome-wide association study for atrial fibrillation.	Atrial fibrillation	55,114 European ancestry cases, 482,295 European ancestry controls, 8,180 Japanese ancestry cases, 28,612 Japanese ancestry controls, 1,307 African American ancestry cases, 7,660 African American ancestry controls, 845 Hispanic cases, 4,177 Hispanic controls	NA	1q21.3	1	154890476	KCNN3, PMVK	KCNN3 - PMVK	ENSG00000143603	ENSG00000163344		20195	34264	rs11264280-T	rs11264280	0	11264280	intergenic_variant	1	0.31	5e-59	58.301		1.14	[1.12-1.15]	Affymetrix, Illumina [up to 12149979] (imputed)	N	atrial fibrillation	http://www.ebi.ac.uk/efo/EFO_0000275	GCST006061	Genome-wide genotyping array
2018-08-13	29892015	Roselli C	2018-06-11	Nat Genet	www.ncbi.nlm.nih.gov/pubmed/29892015	Multi-ethnic genome-wide association study for atrial fibrillation.	Atrial fibrillation	55,114 European ancestry cases, 482,295 European ancestry controls, 8,180 Japanese ancestry cases, 28,612 Japanese ancestry controls, 1,307 African American ancestry cases, 7,660 African American ancestry controls, 845 Hispanic cases, 4,177 Hispanic controls	NA	1q21.3	1	154890476	KCNN3, PMVK	KCNN3 - PMVK	ENSG00000143603	ENSG00000163344		20195	34264	rs11264280-T	rs11264280	0	11264280	intergenic_variant	1	0.32	1e-57	57	(EA)	1.14	[1.12-1.16]	Affymetrix, Illumina [up to 12149979] (imputed)	N	atrial fibrillation	http://www.ebi.ac.uk/efo/EFO_0000275	GCST006061	Genome-wide genotyping array
2018-08-13	29892015	Roselli C	2018-06-11	Nat Genet	www.ncbi.nlm.nih.gov/pubmed/29892015	Multi-ethnic genome-wide association study for atrial fibrillation.	Atrial fibrillation	55,114 European ancestry cases, 482,295 European ancestry controls, 8,180 Japanese ancestry cases, 28,612 Japanese ancestry controls, 1,307 African American ancestry cases, 7,660 African American ancestry controls, 845 Hispanic cases, 4,177 Hispanic controls	NA	12p12.1	12	26195496	SSPN	SSPN			ENSG00000123096			rs113819537-C	rs113819537	0	113819537	5_prime_UTR_variant	0	0.74	2e-09	8.69897		1.05	[1.03-1.07]	Affymetrix, Illumina [up to 12149979] (imputed)	N	atrial fibrillation	http://www.ebi.ac.uk/efo/EFO_0000275	GCST006061	Genome-wide genotyping array
2018-08-13	29892015	Roselli C	2018-06-11	Nat Genet	www.ncbi.nlm.nih.gov/pubmed/29892015	Multi-ethnic genome-wide association study for atrial fibrillation.	Atrial fibrillation	55,114 European ancestry cases, 482,295 European ancestry controls, 8,180 Japanese ancestry cases, 28,612 Japanese ancestry controls, 1,307 African American ancestry cases, 7,660 African American ancestry controls, 845 Hispanic cases, 4,177 Hispanic controls	NA	12p12.1	12	26195496	SSPN	SSPN			ENSG00000123096			rs113819537-C	rs113819537	0	113819537	5_prime_UTR_variant	0	0.75	7e-09	8.1549	(EA)	1.05	[1.03-1.07]	Affymetrix, Illumina [up to 12149979] (imputed)	N	atrial fibrillation	http://www.ebi.ac.uk/efo/EFO_0000275	GCST006061	Genome-wide genotyping array
2018-08-13	29892015	Roselli C	2018-06-11	Nat Genet	www.ncbi.nlm.nih.gov/pubmed/29892015	Multi-ethnic genome-wide association study for atrial fibrillation.	Atrial fibrillation	55,114 European ancestry cases, 482,295 European ancestry controls, 8,180 Japanese ancestry cases, 28,612 Japanese ancestry controls, 1,307 African American ancestry cases, 7,660 African American ancestry controls, 845 Hispanic cases, 4,177 Hispanic controls	NA	10q24.33	10	103582915	NEURL	NEURL1			ENSG00000107954			rs11598047-G	rs11598047	0	11598047	non_coding_transcript_exon_variant	0	0.16	5e-58	57.301		1.17	[1.14-1.19]	Affymetrix, Illumina [up to 12149979] (imputed)	N	atrial fibrillation	http://www.ebi.ac.uk/efo/EFO_0000275	GCST006061	Genome-wide genotyping array
2018-08-13	29892015	Roselli C	2018-06-11	Nat Genet	www.ncbi.nlm.nih.gov/pubmed/29892015	Multi-ethnic genome-wide association study for atrial fibrillation.	Atrial fibrillation	55,114 European ancestry cases, 482,295 European ancestry controls, 8,180 Japanese ancestry cases, 28,612 Japanese ancestry controls, 1,307 African American ancestry cases, 7,660 African American ancestry controls, 845 Hispanic cases, 4,177 Hispanic controls	NA	10q24.33	10	103582915	NEURL	NEURL1			ENSG00000107954			rs11598047-G	rs11598047	0	11598047	non_coding_transcript_exon_variant	0	0.16	1e-47	47	(EA)	1.16	[1.13-1.18]	Affymetrix, Illumina [up to 12149979] (imputed)	N	atrial fibrillation	http://www.ebi.ac.uk/efo/EFO_0000275	GCST006061	Genome-wide genotyping array
2018-08-13	29892015	Roselli C	2018-06-11	Nat Genet	www.ncbi.nlm.nih.gov/pubmed/29892015	Multi-ethnic genome-wide association study for atrial fibrillation.	Atrial fibrillation	55,114 European ancestry cases, 482,295 European ancestry controls, 8,180 Japanese ancestry cases, 28,612 Japanese ancestry controls, 1,307 African American ancestry cases, 7,660 African American ancestry controls, 845 Hispanic cases, 4,177 Hispanic controls	NA	17q21.32	17	46969002	GOSR2	GOSR2			ENSG00000108433			rs76774446-A	rs76774446	0	76774446	intron_variant	0	0.13	1e-08	8		1.07	[1.04-1.09]	Affymetrix, Illumina [up to 12149979] (imputed)	N	atrial fibrillation	http://www.ebi.ac.uk/efo/EFO_0000275	GCST006061	Genome-wide genotyping array
2018-08-13	29892015	Roselli C	2018-06-11	Nat Genet	www.ncbi.nlm.nih.gov/pubmed/29892015	Multi-ethnic genome-wide association study for atrial fibrillation.	Atrial fibrillation	55,114 European ancestry cases, 482,295 European ancestry controls, 8,180 Japanese ancestry cases, 28,612 Japanese ancestry controls, 1,307 African American ancestry cases, 7,660 African American ancestry controls, 845 Hispanic cases, 4,177 Hispanic controls	NA	17q21.32	17	46969002	GOSR2	GOSR2			ENSG00000108433			rs76774446-A	rs76774446	0	76774446	intron_variant	0	0.13	4e-09	8.39794	(EA)	1.07	[1.04-1.09]	Affymetrix, Illumina [up to 12149979] (imputed)	N	atrial fibrillation	http://www.ebi.ac.uk/efo/EFO_0000275	GCST006061	Genome-wide genotyping array
2018-08-13	29892015	Roselli C	2018-06-11	Nat Genet	www.ncbi.nlm.nih.gov/pubmed/29892015	Multi-ethnic genome-wide association study for atrial fibrillation.	Atrial fibrillation	55,114 European ancestry cases, 482,295 European ancestry controls, 8,180 Japanese ancestry cases, 28,612 Japanese ancestry controls, 1,307 African American ancestry cases, 7,660 African American ancestry controls, 845 Hispanic cases, 4,177 Hispanic controls	NA	6p22.3	6	16413394	ATXN1	ATXN1			ENSG00000124788			rs7770062-G	rs7770062	0	7770062	intron_variant	0	0.86	9e-21	20.0458	(EA)	1.11	[1.09-1.14]	Affymetrix, Illumina [up to 12149979] (imputed)	N	atrial fibrillation	http://www.ebi.ac.uk/efo/EFO_0000275	GCST006061	Genome-wide genotyping array
2018-08-13	29892015	Roselli C	2018-06-11	Nat Genet	www.ncbi.nlm.nih.gov/pubmed/29892015	Multi-ethnic genome-wide association study for atrial fibrillation.	Atrial fibrillation	55,114 European ancestry cases, 482,295 European ancestry controls, 8,180 Japanese ancestry cases, 28,612 Japanese ancestry controls, 1,307 African American ancestry cases, 7,660 African American ancestry controls, 845 Hispanic cases, 4,177 Hispanic controls	NA	7q36.1	7	150964321	KCNH2	KCNH2			ENSG00000055118			rs7789146-G	rs7789146	0	7789146	intron_variant	0	0.8	7e-10	9.1549		1.06	[1.04-1.08]	Affymetrix, Illumina [up to 12149979] (imputed)	N	atrial fibrillation	http://www.ebi.ac.uk/efo/EFO_0000275	GCST006061	Genome-wide genotyping array
2018-08-13	29892015	Roselli C	2018-06-11	Nat Genet	www.ncbi.nlm.nih.gov/pubmed/29892015	Multi-ethnic genome-wide association study for atrial fibrillation.	Atrial fibrillation	55,114 European ancestry cases, 482,295 European ancestry controls, 8,180 Japanese ancestry cases, 28,612 Japanese ancestry controls, 1,307 African American ancestry cases, 7,660 African American ancestry controls, 845 Hispanic cases, 4,177 Hispanic controls	NA	7q36.1	7	150964321	KCNH2	KCNH2			ENSG00000055118			rs7789146-G	rs7789146	0	7789146	intron_variant	0	0.82	9e-11	10.0458	(EA)	1.07	[1.05-1.09]	Affymetrix, Illumina [up to 12149979] (imputed)	N	atrial fibrillation	http://www.ebi.ac.uk/efo/EFO_0000275	GCST006061	Genome-wide genotyping array
2018-08-13	29892015	Roselli C	2018-06-11	Nat Genet	www.ncbi.nlm.nih.gov/pubmed/29892015	Multi-ethnic genome-wide association study for atrial fibrillation.	Atrial fibrillation	55,114 European ancestry cases, 482,295 European ancestry controls, 8,180 Japanese ancestry cases, 28,612 Japanese ancestry controls, 1,307 African American ancestry cases, 7,660 African American ancestry controls, 845 Hispanic cases, 4,177 Hispanic controls	NA	8q24.13	8	123533862	FBXO32	FBXO32			ENSG00000156804			rs78332318-T	rs78332318	0	78332318	intron_variant	0	0.06	9e-17	16.0458	(EA)	1.14	[1.11-1.18]	Affymetrix, Illumina [up to 12149979] (imputed)	N	atrial fibrillation	http://www.ebi.ac.uk/efo/EFO_0000275	GCST006061	Genome-wide genotyping array
2018-08-13	29892015	Roselli C	2018-06-11	Nat Genet	www.ncbi.nlm.nih.gov/pubmed/29892015	Multi-ethnic genome-wide association study for atrial fibrillation.	Atrial fibrillation	55,114 European ancestry cases, 482,295 European ancestry controls, 8,180 Japanese ancestry cases, 28,612 Japanese ancestry controls, 1,307 African American ancestry cases, 7,660 African American ancestry controls, 845 Hispanic cases, 4,177 Hispanic controls	NA	8p21.3	8	21946224	XPO7	XPO7			ENSG00000130227			rs7846485-C	rs7846485	0	7846485	intron_variant	0	0.87	4e-15	14.3979		1.09	[1.07-1.12]	Affymetrix, Illumina [up to 12149979] (imputed)	N	atrial fibrillation	http://www.ebi.ac.uk/efo/EFO_0000275	GCST006061	Genome-wide genotyping array
2018-08-13	29892015	Roselli C	2018-06-11	Nat Genet	www.ncbi.nlm.nih.gov/pubmed/29892015	Multi-ethnic genome-wide association study for atrial fibrillation.	Atrial fibrillation	55,114 European ancestry cases, 482,295 European ancestry controls, 8,180 Japanese ancestry cases, 28,612 Japanese ancestry controls, 1,307 African American ancestry cases, 7,660 African American ancestry controls, 845 Hispanic cases, 4,177 Hispanic controls	NA	1q21.2	1	147783720	GJA5	GJA5 - GJA8	ENSG00000265107	ENSG00000121634		10358	119075	rs79187193-G	rs79187193	0	79187193	intron_variant	1	0.95	8e-10	9.09691		1.12	[1.08-1.16]	Affymetrix, Illumina [up to 12149979] (imputed)	N	atrial fibrillation	http://www.ebi.ac.uk/efo/EFO_0000275	GCST006061	Genome-wide genotyping array
2018-08-13	29892015	Roselli C	2018-06-11	Nat Genet	www.ncbi.nlm.nih.gov/pubmed/29892015	Multi-ethnic genome-wide association study for atrial fibrillation.	Atrial fibrillation	55,114 European ancestry cases, 482,295 European ancestry controls, 8,180 Japanese ancestry cases, 28,612 Japanese ancestry controls, 1,307 African American ancestry cases, 7,660 African American ancestry controls, 845 Hispanic cases, 4,177 Hispanic controls	NA	1q21.2	1	147783720	GJA5	GJA5 - GJA8	ENSG00000265107	ENSG00000121634		10358	119075	rs79187193-G	rs79187193	0	79187193	intron_variant	1	0.95	2e-10	9.69897	(EA)	1.12	[1.08-1.16]	Affymetrix, Illumina [up to 12149979] (imputed)	N	atrial fibrillation	http://www.ebi.ac.uk/efo/EFO_0000275	GCST006061	Genome-wide genotyping array
2018-08-13	29892015	Roselli C	2018-06-11	Nat Genet	www.ncbi.nlm.nih.gov/pubmed/29892015	Multi-ethnic genome-wide association study for atrial fibrillation.	Atrial fibrillation	55,114 European ancestry cases, 482,295 European ancestry controls, 8,180 Japanese ancestry cases, 28,612 Japanese ancestry controls, 1,307 African American ancestry cases, 7,660 African American ancestry controls, 845 Hispanic cases, 4,177 Hispanic controls	NA	10q21.3	10	63556040	REEP3	REEP3			ENSG00000165476			rs7919685-G	rs7919685	0	7919685	intron_variant	0	0.53	5e-16	15.301		1.06	[1.04-1.07]	Affymetrix, Illumina [up to 12149979] (imputed)	N	atrial fibrillation	http://www.ebi.ac.uk/efo/EFO_0000275	GCST006061	Genome-wide genotyping array
2018-08-13	29892015	Roselli C	2018-06-11	Nat Genet	www.ncbi.nlm.nih.gov/pubmed/29892015	Multi-ethnic genome-wide association study for atrial fibrillation.	Atrial fibrillation	55,114 European ancestry cases, 482,295 European ancestry controls, 8,180 Japanese ancestry cases, 28,612 Japanese ancestry controls, 1,307 African American ancestry cases, 7,660 African American ancestry controls, 845 Hispanic cases, 4,177 Hispanic controls	NA	10q21.3	10	63556040	REEP3	REEP3			ENSG00000165476			rs7919685-G	rs7919685	0	7919685	intron_variant	0	0.52	2e-14	13.699	(EA)	1.06	[1.04-1.08]	Affymetrix, Illumina [up to 12149979] (imputed)	N	atrial fibrillation	http://www.ebi.ac.uk/efo/EFO_0000275	GCST006061	Genome-wide genotyping array
2018-08-13	29892015	Roselli C	2018-06-11	Nat Genet	www.ncbi.nlm.nih.gov/pubmed/29892015	Multi-ethnic genome-wide association study for atrial fibrillation.	Atrial fibrillation	55,114 European ancestry cases, 482,295 European ancestry controls, 8,180 Japanese ancestry cases, 28,612 Japanese ancestry controls, 1,307 African American ancestry cases, 7,660 African American ancestry controls, 845 Hispanic cases, 4,177 Hispanic controls	NA	12q13.3	12	56709370	NACA	PTGES3 - NACA	ENSG00000110958	ENSG00000196531		20962	2935	rs7978685-T	rs7978685	0	7978685	regulatory_region_variant	1	0.28	6e-12	11.2218		1.06	[1.04-1.07]	Affymetrix, Illumina [up to 12149979] (imputed)	N	atrial fibrillation	http://www.ebi.ac.uk/efo/EFO_0000275	GCST006061	Genome-wide genotyping array
2018-08-13	29892015	Roselli C	2018-06-11	Nat Genet	www.ncbi.nlm.nih.gov/pubmed/29892015	Multi-ethnic genome-wide association study for atrial fibrillation.	Atrial fibrillation	55,114 European ancestry cases, 482,295 European ancestry controls, 8,180 Japanese ancestry cases, 28,612 Japanese ancestry controls, 1,307 African American ancestry cases, 7,660 African American ancestry controls, 845 Hispanic cases, 4,177 Hispanic controls	NA	13q12.12	13	22797335	LINC00540, BASP1P1	DDX39AP1 - SNORD36	ENSG00000225777	ENSG00000253094		91129	5810	rs7987944-C	rs7987944	0	7987944	intergenic_variant	1	0.34	1e-12	12	(EA)	1.06	[1.04-1.07]	Affymetrix, Illumina [up to 12149979] (imputed)	N	atrial fibrillation	http://www.ebi.ac.uk/efo/EFO_0000275	GCST006061	Genome-wide genotyping array
2018-08-13	29892015	Roselli C	2018-06-11	Nat Genet	www.ncbi.nlm.nih.gov/pubmed/29892015	Multi-ethnic genome-wide association study for atrial fibrillation.	Atrial fibrillation	55,114 European ancestry cases, 482,295 European ancestry controls, 8,180 Japanese ancestry cases, 28,612 Japanese ancestry controls, 1,307 African American ancestry cases, 7,660 African American ancestry controls, 845 Hispanic cases, 4,177 Hispanic controls	NA	17p13.1	17	7531723	POLR2A, TNFSF12	POLR2A - Y_RNA	ENSG00000181222	ENSG00000280632		17107	5373	rs8073937-G	rs8073937	0	8073937	intergenic_variant	1	0.37	1e-11	11		1.05	[1.04-1.07]	Affymetrix, Illumina [up to 12149979] (imputed)	N	atrial fibrillation	http://www.ebi.ac.uk/efo/EFO_0000275	GCST006061	Genome-wide genotyping array
2018-08-13	29892015	Roselli C	2018-06-11	Nat Genet	www.ncbi.nlm.nih.gov/pubmed/29892015	Multi-ethnic genome-wide association study for atrial fibrillation.	Atrial fibrillation	55,114 European ancestry cases, 482,295 European ancestry controls, 8,180 Japanese ancestry cases, 28,612 Japanese ancestry controls, 1,307 African American ancestry cases, 7,660 African American ancestry controls, 845 Hispanic cases, 4,177 Hispanic controls	NA	18q21.2	18	51182178	MEX3C	MEX3C			ENSG00000176624			rs8088085-A	rs8088085	0	8088085	intron_variant	0	0.57	5e-06	5.30103		1.03	[1.02-1.05]	Affymetrix, Illumina [up to 12149979] (imputed)	N	atrial fibrillation	http://www.ebi.ac.uk/efo/EFO_0000275	GCST006061	Genome-wide genotyping array
2018-08-13	29892015	Roselli C	2018-06-11	Nat Genet	www.ncbi.nlm.nih.gov/pubmed/29892015	Multi-ethnic genome-wide association study for atrial fibrillation.	Atrial fibrillation	55,114 European ancestry cases, 482,295 European ancestry controls, 8,180 Japanese ancestry cases, 28,612 Japanese ancestry controls, 1,307 African American ancestry cases, 7,660 African American ancestry controls, 845 Hispanic cases, 4,177 Hispanic controls	NA	14q24.3	14	76961126	LRRC74, IRF2BPL	LINC01629			ENSG00000258602			rs8181996-G	rs8181996	0	8181996	intron_variant	0	0.38	2e-09	8.69897	(EA)	1.05	[1.03-1.06]	Affymetrix, Illumina [up to 12149979] (imputed)	N	atrial fibrillation	http://www.ebi.ac.uk/efo/EFO_0000275	GCST006061	Genome-wide genotyping array
2018-08-13	29892015	Roselli C	2018-06-11	Nat Genet	www.ncbi.nlm.nih.gov/pubmed/29892015	Multi-ethnic genome-wide association study for atrial fibrillation.	Atrial fibrillation	55,114 European ancestry cases, 482,295 European ancestry controls, 8,180 Japanese ancestry cases, 28,612 Japanese ancestry controls, 1,307 African American ancestry cases, 7,660 African American ancestry controls, 845 Hispanic cases, 4,177 Hispanic controls	NA	6q22.31	6	122068760	GJA1, HSF2	HMGB3P18 - RNU1-18P	ENSG00000220184	ENSG00000199932		209992	142888	rs868155-C	rs868155	0	868155	intergenic_variant	1	0.65	2e-16	15.699	(EA)	1.07	[1.05-1.08]	Affymetrix, Illumina [up to 12149979] (imputed)	N	atrial fibrillation	http://www.ebi.ac.uk/efo/EFO_0000275	GCST006061	Genome-wide genotyping array
2018-08-13	29892015	Roselli C	2018-06-11	Nat Genet	www.ncbi.nlm.nih.gov/pubmed/29892015	Multi-ethnic genome-wide association study for atrial fibrillation.	Atrial fibrillation	55,114 European ancestry cases, 482,295 European ancestry controls, 8,180 Japanese ancestry cases, 28,612 Japanese ancestry controls, 1,307 African American ancestry cases, 7,660 African American ancestry controls, 845 Hispanic cases, 4,177 Hispanic controls	NA	1p36.22	1	10736809	CASZ1	CASZ1			ENSG00000130940			rs880315-C	rs880315	0	880315	intron_variant	0	0.37	5e-09	8.30103		1.04	[1.03-1.06]	Affymetrix, Illumina [up to 12149979] (imputed)	N	atrial fibrillation	http://www.ebi.ac.uk/efo/EFO_0000275	GCST006061	Genome-wide genotyping array
2018-08-13	29892015	Roselli C	2018-06-11	Nat Genet	www.ncbi.nlm.nih.gov/pubmed/29892015	Multi-ethnic genome-wide association study for atrial fibrillation.	Atrial fibrillation	55,114 European ancestry cases, 482,295 European ancestry controls, 8,180 Japanese ancestry cases, 28,612 Japanese ancestry controls, 1,307 African American ancestry cases, 7,660 African American ancestry controls, 845 Hispanic cases, 4,177 Hispanic controls	NA	12q24.21	12	114355435	TBX5	TBX5			ENSG00000089225			rs883079-T	rs883079	0	883079	3_prime_UTR_variant	0	0.69	1e-51	51		1.13	[1.11-1.14]	Affymetrix, Illumina [up to 12149979] (imputed)	N	atrial fibrillation	http://www.ebi.ac.uk/efo/EFO_0000275	GCST006061	Genome-wide genotyping array
2018-08-13	29892015	Roselli C	2018-06-11	Nat Genet	www.ncbi.nlm.nih.gov/pubmed/29892015	Multi-ethnic genome-wide association study for atrial fibrillation.	Atrial fibrillation	55,114 European ancestry cases, 482,295 European ancestry controls, 8,180 Japanese ancestry cases, 28,612 Japanese ancestry controls, 1,307 African American ancestry cases, 7,660 African American ancestry controls, 845 Hispanic cases, 4,177 Hispanic controls	NA	12q24.21	12	114355435	TBX5	TBX5			ENSG00000089225			rs883079-T	rs883079	0	883079	3_prime_UTR_variant	0	0.72	5e-41	40.301	(EA)	1.12	[1.1-1.14]	Affymetrix, Illumina [up to 12149979] (imputed)	N	atrial fibrillation	http://www.ebi.ac.uk/efo/EFO_0000275	GCST006061	Genome-wide genotyping array
2018-08-13	29892015	Roselli C	2018-06-11	Nat Genet	www.ncbi.nlm.nih.gov/pubmed/29892015	Multi-ethnic genome-wide association study for atrial fibrillation.	Atrial fibrillation	55,114 European ancestry cases, 482,295 European ancestry controls, 8,180 Japanese ancestry cases, 28,612 Japanese ancestry controls, 1,307 African American ancestry cases, 7,660 African American ancestry controls, 845 Hispanic cases, 4,177 Hispanic controls	NA	6q22.31	6	118653635	CEP85L	CEP85L			ENSG00000111860			rs9481842-G	rs9481842	0	9481842	intron_variant	0	0.27	2e-16	15.699	(EA)	1.07	[1.05-1.09]	Affymetrix, Illumina [up to 12149979] (imputed)	N	atrial fibrillation	http://www.ebi.ac.uk/efo/EFO_0000275	GCST006061	Genome-wide genotyping array
2018-08-13	29892015	Roselli C	2018-06-11	Nat Genet	www.ncbi.nlm.nih.gov/pubmed/29892015	Multi-ethnic genome-wide association study for atrial fibrillation.	Atrial fibrillation	55,114 European ancestry cases, 482,295 European ancestry controls, 8,180 Japanese ancestry cases, 28,612 Japanese ancestry controls, 1,307 African American ancestry cases, 7,660 African American ancestry controls, 845 Hispanic cases, 4,177 Hispanic controls	NA	11q24.1	11	121758299	SORL1, MIR100HG	ZBED5-AS1 - NA	ENSG00000247271			110849327		rs949078-C	rs949078	0	949078	intron_variant	1	0.27	5e-11	10.301		1.05	[1.04-1.07]	Affymetrix, Illumina [up to 12149979] (imputed)	N	atrial fibrillation	http://www.ebi.ac.uk/efo/EFO_0000275	GCST006061	Genome-wide genotyping array
2018-08-13	29892015	Roselli C	2018-06-11	Nat Genet	www.ncbi.nlm.nih.gov/pubmed/29892015	Multi-ethnic genome-wide association study for atrial fibrillation.	Atrial fibrillation	55,114 European ancestry cases, 482,295 European ancestry controls, 8,180 Japanese ancestry cases, 28,612 Japanese ancestry controls, 1,307 African American ancestry cases, 7,660 African American ancestry controls, 845 Hispanic cases, 4,177 Hispanic controls	NA				NUCKS1	/						rs951366-C	rs951366	0	951366		1	0.39	8e-09	8.09691	(EA)	1.05	[1.03-1.06]	Affymetrix, Illumina [up to 12149979] (imputed)	N	atrial fibrillation	http://www.ebi.ac.uk/efo/EFO_0000275	GCST006061	Genome-wide genotyping array
2018-08-13	29892015	Roselli C	2018-06-11	Nat Genet	www.ncbi.nlm.nih.gov/pubmed/29892015	Multi-ethnic genome-wide association study for atrial fibrillation.	Atrial fibrillation	55,114 European ancestry cases, 482,295 European ancestry controls, 8,180 Japanese ancestry cases, 28,612 Japanese ancestry controls, 1,307 African American ancestry cases, 7,660 African American ancestry controls, 845 Hispanic cases, 4,177 Hispanic controls	NA	13q12.12	13	22799267	LINC00540, BASP1P1	DDX39AP1 - SNORD36	ENSG00000225777	ENSG00000253094		93061	3878	rs9580438-C	rs9580438	0	9580438	intergenic_variant	1	0.32	1e-13	13		1.06	[1.04-1.07]	Affymetrix, Illumina [up to 12149979] (imputed)	N	atrial fibrillation	http://www.ebi.ac.uk/efo/EFO_0000275	GCST006061	Genome-wide genotyping array
2018-08-13	29892015	Roselli C	2018-06-11	Nat Genet	www.ncbi.nlm.nih.gov/pubmed/29892015	Multi-ethnic genome-wide association study for atrial fibrillation.	Atrial fibrillation	55,114 European ancestry cases, 482,295 European ancestry controls, 8,180 Japanese ancestry cases, 28,612 Japanese ancestry controls, 1,307 African American ancestry cases, 7,660 African American ancestry controls, 845 Hispanic cases, 4,177 Hispanic controls	NA	17p13.1	17	7516977	POLR2A	POLR2A - Y_RNA	ENSG00000181222	ENSG00000280632		2361	20119	rs9675122-C	rs9675122	0	9675122	regulatory_region_variant	1	0.36	5e-12	11.301	(EA)	1.06	[1.04-1.07]	Affymetrix, Illumina [up to 12149979] (imputed)	N	atrial fibrillation	http://www.ebi.ac.uk/efo/EFO_0000275	GCST006061	Genome-wide genotyping array
2018-08-13	29892015	Roselli C	2018-06-11	Nat Genet	www.ncbi.nlm.nih.gov/pubmed/29892015	Multi-ethnic genome-wide association study for atrial fibrillation.	Atrial fibrillation	55,114 European ancestry cases, 482,295 European ancestry controls, 8,180 Japanese ancestry cases, 28,612 Japanese ancestry controls, 1,307 African American ancestry cases, 7,660 African American ancestry controls, 845 Hispanic cases, 4,177 Hispanic controls	NA	2q33.1	2	200330879	SPATS2L	SPATS2L			ENSG00000196141			rs295114-C	rs295114	0	295114	intron_variant	0	0.6	2e-20	19.699		1.07	[1.05-1.09]	Affymetrix, Illumina [up to 12149979] (imputed)	N	atrial fibrillation	http://www.ebi.ac.uk/efo/EFO_0000275	GCST006061	Genome-wide genotyping array
2018-08-13	29892015	Roselli C	2018-06-11	Nat Genet	www.ncbi.nlm.nih.gov/pubmed/29892015	Multi-ethnic genome-wide association study for atrial fibrillation.	Atrial fibrillation	55,114 European ancestry cases, 482,295 European ancestry controls, 8,180 Japanese ancestry cases, 28,612 Japanese ancestry controls, 1,307 African American ancestry cases, 7,660 African American ancestry controls, 845 Hispanic cases, 4,177 Hispanic controls	NA	2q33.1	2	200330879	SPATS2L	SPATS2L			ENSG00000196141			rs295114-C	rs295114	0	295114	intron_variant	0	0.59	4e-17	16.3979	(EA)	1.07	[1.05-1.08]	Affymetrix, Illumina [up to 12149979] (imputed)	N	atrial fibrillation	http://www.ebi.ac.uk/efo/EFO_0000275	GCST006061	Genome-wide genotyping array
2018-08-13	29892015	Roselli C	2018-06-11	Nat Genet	www.ncbi.nlm.nih.gov/pubmed/29892015	Multi-ethnic genome-wide association study for atrial fibrillation.	Atrial fibrillation	55,114 European ancestry cases, 482,295 European ancestry controls, 8,180 Japanese ancestry cases, 28,612 Japanese ancestry controls, 1,307 African American ancestry cases, 7,660 African American ancestry controls, 845 Hispanic cases, 4,177 Hispanic controls	NA	16p13.3	16	1955981	RPL3L	RPL3L			ENSG00000140986			rs30252-T	rs30252	0	30252	intron_variant	0	0.69	4e-14	13.3979	(EA)	1.07	[1.05-1.09]	Affymetrix, Illumina [up to 12149979] (imputed)	N	atrial fibrillation	http://www.ebi.ac.uk/efo/EFO_0000275	GCST006061	Genome-wide genotyping array
2018-08-13	29892015	Roselli C	2018-06-11	Nat Genet	www.ncbi.nlm.nih.gov/pubmed/29892015	Multi-ethnic genome-wide association study for atrial fibrillation.	Atrial fibrillation	55,114 European ancestry cases, 482,295 European ancestry controls, 8,180 Japanese ancestry cases, 28,612 Japanese ancestry controls, 1,307 African American ancestry cases, 7,660 African American ancestry controls, 845 Hispanic cases, 4,177 Hispanic controls	NA	6p21.2	6	36679512	CDKN1A	CDKN1A			ENSG00000124762			rs3176326-G	rs3176326	0	3176326	intron_variant	0	0.8	8e-11	10.0969		1.06	[1.04-1.08]	Affymetrix, Illumina [up to 12149979] (imputed)	N	atrial fibrillation	http://www.ebi.ac.uk/efo/EFO_0000275	GCST006061	Genome-wide genotyping array
2018-08-13	29892015	Roselli C	2018-06-11	Nat Genet	www.ncbi.nlm.nih.gov/pubmed/29892015	Multi-ethnic genome-wide association study for atrial fibrillation.	Atrial fibrillation	55,114 European ancestry cases, 482,295 European ancestry controls, 8,180 Japanese ancestry cases, 28,612 Japanese ancestry controls, 1,307 African American ancestry cases, 7,660 African American ancestry controls, 845 Hispanic cases, 4,177 Hispanic controls	NA	3p14.1	3	66361431	SLC25A26	SLC25A26, SLC25A26			ENSG00000282739, ENSG00000144741			rs332388-C	rs332388	0	332388	intron_variant	0	0.4	8e-10	9.09691	(EA)	1.05	[1.03-1.06]	Affymetrix, Illumina [up to 12149979] (imputed)	N	atrial fibrillation	http://www.ebi.ac.uk/efo/EFO_0000275	GCST006061	Genome-wide genotyping array
2018-08-13	29892015	Roselli C	2018-06-11	Nat Genet	www.ncbi.nlm.nih.gov/pubmed/29892015	Multi-ethnic genome-wide association study for atrial fibrillation.	Atrial fibrillation	55,114 European ancestry cases, 482,295 European ancestry controls, 8,180 Japanese ancestry cases, 28,612 Japanese ancestry controls, 1,307 African American ancestry cases, 7,660 African American ancestry controls, 845 Hispanic cases, 4,177 Hispanic controls	NA	1q21.3	1	154839924	KCNN3	KCNN3			ENSG00000143603			rs34292822-C	rs34292822	0	34292822	intron_variant	0	0.31	1e-56	56	(EA)	1.14		Affymetrix, Illumina [up to 12149979] (imputed)	N	atrial fibrillation	http://www.ebi.ac.uk/efo/EFO_0000275	GCST006061	Genome-wide genotyping array
2018-08-13	29892015	Roselli C	2018-06-11	Nat Genet	www.ncbi.nlm.nih.gov/pubmed/29892015	Multi-ethnic genome-wide association study for atrial fibrillation.	Atrial fibrillation	55,114 European ancestry cases, 482,295 European ancestry controls, 8,180 Japanese ancestry cases, 28,612 Japanese ancestry controls, 1,307 African American ancestry cases, 7,660 African American ancestry controls, 845 Hispanic cases, 4,177 Hispanic controls	NA	5q31.2	5	138098483	WNT8A, NME5	WNT8A - NME5	ENSG00000061492	ENSG00000112981		6118	16692	rs34750263-T	rs34750263	0	34750263	intergenic_variant	1	0.31	3e-30	29.5229		1.09	[1.08-1.11]	Affymetrix, Illumina [up to 12149979] (imputed)	N	atrial fibrillation	http://www.ebi.ac.uk/efo/EFO_0000275	GCST006061	Genome-wide genotyping array
2018-08-13	29892015	Roselli C	2018-06-11	Nat Genet	www.ncbi.nlm.nih.gov/pubmed/29892015	Multi-ethnic genome-wide association study for atrial fibrillation.	Atrial fibrillation	55,114 European ancestry cases, 482,295 European ancestry controls, 8,180 Japanese ancestry cases, 28,612 Japanese ancestry controls, 1,307 African American ancestry cases, 7,660 African American ancestry controls, 845 Hispanic cases, 4,177 Hispanic controls	NA	6p22.3	6	18209878	KDM1B	KDM1B			ENSG00000165097			rs34969716-A	rs34969716	0	34969716	intron_variant	0	0.31	3e-25	24.5229		1.09	[1.07-1.11]	Affymetrix, Illumina [up to 12149979] (imputed)	N	atrial fibrillation	http://www.ebi.ac.uk/efo/EFO_0000275	GCST006061	Genome-wide genotyping array
2018-08-13	29892015	Roselli C	2018-06-11	Nat Genet	www.ncbi.nlm.nih.gov/pubmed/29892015	Multi-ethnic genome-wide association study for atrial fibrillation.	Atrial fibrillation	55,114 European ancestry cases, 482,295 European ancestry controls, 8,180 Japanese ancestry cases, 28,612 Japanese ancestry controls, 1,307 African American ancestry cases, 7,660 African American ancestry controls, 845 Hispanic cases, 4,177 Hispanic controls	NA	6p22.3	6	18209878	KDM1B	KDM1B			ENSG00000165097			rs34969716-A	rs34969716	0	34969716	intron_variant	0	0.31	4e-22	21.3979	(EA)	1.09	[1.07-1.11]	Affymetrix, Illumina [up to 12149979] (imputed)	N	atrial fibrillation	http://www.ebi.ac.uk/efo/EFO_0000275	GCST006061	Genome-wide genotyping array
2018-08-13	29892015	Roselli C	2018-06-11	Nat Genet	www.ncbi.nlm.nih.gov/pubmed/29892015	Multi-ethnic genome-wide association study for atrial fibrillation.	Atrial fibrillation	55,114 European ancestry cases, 482,295 European ancestry controls, 8,180 Japanese ancestry cases, 28,612 Japanese ancestry controls, 1,307 African American ancestry cases, 7,660 African American ancestry controls, 845 Hispanic cases, 4,177 Hispanic controls	NA	8q24.13	8	124847575	MTSS1, LINC00964	LINC00964			ENSG00000249816			rs35006907-A	rs35006907	0	35006907	intron_variant	0	0.33	3e-09	8.52288		1.05	[1.03-1.06]	Affymetrix, Illumina [up to 12149979] (imputed)	N	atrial fibrillation	http://www.ebi.ac.uk/efo/EFO_0000275	GCST006061	Genome-wide genotyping array
2018-08-13	29892015	Roselli C	2018-06-11	Nat Genet	www.ncbi.nlm.nih.gov/pubmed/29892015	Multi-ethnic genome-wide association study for atrial fibrillation.	Atrial fibrillation	55,114 European ancestry cases, 482,295 European ancestry controls, 8,180 Japanese ancestry cases, 28,612 Japanese ancestry controls, 1,307 African American ancestry cases, 7,660 African American ancestry controls, 845 Hispanic cases, 4,177 Hispanic controls	NA	8q24.13	8	124847575	MTSS1, LINC00964	LINC00964			ENSG00000249816			rs35006907-A	rs35006907	0	35006907	intron_variant	0	0.31	3e-09	8.52288	(EA)	1.05	[1.03-1.07]	Affymetrix, Illumina [up to 12149979] (imputed)	N	atrial fibrillation	http://www.ebi.ac.uk/efo/EFO_0000275	GCST006061	Genome-wide genotyping array
2018-08-13	29892015	Roselli C	2018-06-11	Nat Genet	www.ncbi.nlm.nih.gov/pubmed/29892015	Multi-ethnic genome-wide association study for atrial fibrillation.	Atrial fibrillation	55,114 European ancestry cases, 482,295 European ancestry controls, 8,180 Japanese ancestry cases, 28,612 Japanese ancestry controls, 1,307 African American ancestry cases, 7,660 African American ancestry controls, 845 Hispanic cases, 4,177 Hispanic controls	NA	10q24.33	10	103720629	SH3PXD2A	SH3PXD2A			ENSG00000107957			rs35176054-A	rs35176054	0	35176054	intron_variant	0	0.13	1e-40	40	(EA)	1.16		Affymetrix, Illumina [up to 12149979] (imputed)	N	atrial fibrillation	http://www.ebi.ac.uk/efo/EFO_0000275	GCST006061	Genome-wide genotyping array
2018-08-13	29892015	Roselli C	2018-06-11	Nat Genet	www.ncbi.nlm.nih.gov/pubmed/29892015	Multi-ethnic genome-wide association study for atrial fibrillation.	Atrial fibrillation	55,114 European ancestry cases, 482,295 European ancestry controls, 8,180 Japanese ancestry cases, 28,612 Japanese ancestry controls, 1,307 African American ancestry cases, 7,660 African American ancestry controls, 845 Hispanic cases, 4,177 Hispanic controls	NA	12q15	12	69703684	BEST3	BEST3 - RAB3IP	ENSG00000127325	ENSG00000127328		4208	35176	rs35349325-T	rs35349325	0	35349325	intergenic_variant	1	0.54	9e-13	12.0458		1.05	[1.04-1.07]	Affymetrix, Illumina [up to 12149979] (imputed)	N	atrial fibrillation	http://www.ebi.ac.uk/efo/EFO_0000275	GCST006061	Genome-wide genotyping array
2018-08-13	29892015	Roselli C	2018-06-11	Nat Genet	www.ncbi.nlm.nih.gov/pubmed/29892015	Multi-ethnic genome-wide association study for atrial fibrillation.	Atrial fibrillation	55,114 European ancestry cases, 482,295 European ancestry controls, 8,180 Japanese ancestry cases, 28,612 Japanese ancestry controls, 1,307 African American ancestry cases, 7,660 African American ancestry controls, 845 Hispanic cases, 4,177 Hispanic controls	NA	12q15	12	69703684	BEST3	BEST3 - RAB3IP	ENSG00000127325	ENSG00000127328		4208	35176	rs35349325-T	rs35349325	0	35349325	intergenic_variant	1	0.53	8e-13	12.0969	(EA)	1.06	[1.04-1.07]	Affymetrix, Illumina [up to 12149979] (imputed)	N	atrial fibrillation	http://www.ebi.ac.uk/efo/EFO_0000275	GCST006061	Genome-wide genotyping array
2018-08-13	29892015	Roselli C	2018-06-11	Nat Genet	www.ncbi.nlm.nih.gov/pubmed/29892015	Multi-ethnic genome-wide association study for atrial fibrillation.	Atrial fibrillation	55,114 European ancestry cases, 482,295 European ancestry controls, 8,180 Japanese ancestry cases, 28,612 Japanese ancestry controls, 1,307 African American ancestry cases, 7,660 African American ancestry controls, 845 Hispanic cases, 4,177 Hispanic controls	NA	2q31.2	2	178556567	TTN	TTN, TTN-AS1			ENSG00000155657, ENSG00000237298			rs35504893-T	rs35504893	0	35504893	non_coding_transcript_exon_variant	0	0.25	7e-25	24.1549		1.09	[1.08-1.11]	Affymetrix, Illumina [up to 12149979] (imputed)	N	atrial fibrillation	http://www.ebi.ac.uk/efo/EFO_0000275	GCST006061	Genome-wide genotyping array
2018-08-13	29892015	Roselli C	2018-06-11	Nat Genet	www.ncbi.nlm.nih.gov/pubmed/29892015	Multi-ethnic genome-wide association study for atrial fibrillation.	Atrial fibrillation	55,114 European ancestry cases, 482,295 European ancestry controls, 8,180 Japanese ancestry cases, 28,612 Japanese ancestry controls, 1,307 African American ancestry cases, 7,660 African American ancestry controls, 845 Hispanic cases, 4,177 Hispanic controls	NA	2q34	2	212401279	ERBB4	ERBB4			ENSG00000178568			rs35544454-A	rs35544454	0	35544454	intron_variant	0	0.82	2e-06	5.69897		1.05	[1.03-1.07]	Affymetrix, Illumina [up to 12149979] (imputed)	N	atrial fibrillation	http://www.ebi.ac.uk/efo/EFO_0000275	GCST006061	Genome-wide genotyping array
2018-08-13	29892015	Roselli C	2018-06-11	Nat Genet	www.ncbi.nlm.nih.gov/pubmed/29892015	Multi-ethnic genome-wide association study for atrial fibrillation.	Atrial fibrillation	55,114 European ancestry cases, 482,295 European ancestry controls, 8,180 Japanese ancestry cases, 28,612 Japanese ancestry controls, 1,307 African American ancestry cases, 7,660 African American ancestry controls, 845 Hispanic cases, 4,177 Hispanic controls	NA	8p23.1	8	11642399	LINC00208, GATA4	LINC00208 - GATA4	ENSG00000170983	ENSG00000136574		59582	34560	rs35620480-C	rs35620480	0	35620480	intron_variant	1	0.16	1e-06	6		1.05	[1.03-1.07]	Affymetrix, Illumina [up to 12149979] (imputed)	N	atrial fibrillation	http://www.ebi.ac.uk/efo/EFO_0000275	GCST006061	Genome-wide genotyping array
2018-08-13	29892015	Roselli C	2018-06-11	Nat Genet	www.ncbi.nlm.nih.gov/pubmed/29892015	Multi-ethnic genome-wide association study for atrial fibrillation.	Atrial fibrillation	55,114 European ancestry cases, 482,295 European ancestry controls, 8,180 Japanese ancestry cases, 28,612 Japanese ancestry controls, 1,307 African American ancestry cases, 7,660 African American ancestry controls, 845 Hispanic cases, 4,177 Hispanic controls	NA	12q24.31	12	123962792	CCDC92	CCDC92, CCDC92			ENSG00000119242, ENSG00000275035			rs3789967-T	rs3789967	0	3789967	non_coding_transcript_exon_variant	0	0.66	6e-09	8.22185	(EA)	1.05	[1.03-1.06]	Affymetrix, Illumina [up to 12149979] (imputed)	N	atrial fibrillation	http://www.ebi.ac.uk/efo/EFO_0000275	GCST006061	Genome-wide genotyping array
2018-08-13	29892015	Roselli C	2018-06-11	Nat Genet	www.ncbi.nlm.nih.gov/pubmed/29892015	Multi-ethnic genome-wide association study for atrial fibrillation.	Atrial fibrillation	55,114 European ancestry cases, 482,295 European ancestry controls, 8,180 Japanese ancestry cases, 28,612 Japanese ancestry controls, 1,307 African American ancestry cases, 7,660 African American ancestry controls, 845 Hispanic cases, 4,177 Hispanic controls	NA	4p16.1	4	10117121	WDR1	WDR1 - STOX2	ENSG00000071127	ENSG00000173320		172	173680571	rs3822259-T	rs3822259	0	3822259	TF_binding_site_variant	1	0.68	2e-09	8.69897		1.05	[1.03-1.06]	Affymetrix, Illumina [up to 12149979] (imputed)	N	atrial fibrillation	http://www.ebi.ac.uk/efo/EFO_0000275	GCST006061	Genome-wide genotyping array
2018-08-13	29892015	Roselli C	2018-06-11	Nat Genet	www.ncbi.nlm.nih.gov/pubmed/29892015	Multi-ethnic genome-wide association study for atrial fibrillation.	Atrial fibrillation	55,114 European ancestry cases, 482,295 European ancestry controls, 8,180 Japanese ancestry cases, 28,612 Japanese ancestry controls, 1,307 African American ancestry cases, 7,660 African American ancestry controls, 845 Hispanic cases, 4,177 Hispanic controls	NA	17q24.3	17	70351197	KCNJ2, CASC17	/						rs3844438-T	rs3844438	0	3844438	intron_variant	1	0.48	3e-09	8.52288	(EA)	1.05	[1.03-1.06]	Affymetrix, Illumina [up to 12149979] (imputed)	N	atrial fibrillation	http://www.ebi.ac.uk/efo/EFO_0000275	GCST006061	Genome-wide genotyping array
2018-08-13	29892015	Roselli C	2018-06-11	Nat Genet	www.ncbi.nlm.nih.gov/pubmed/29892015	Multi-ethnic genome-wide association study for atrial fibrillation.	Atrial fibrillation	55,114 European ancestry cases, 482,295 European ancestry controls, 8,180 Japanese ancestry cases, 28,612 Japanese ancestry controls, 1,307 African American ancestry cases, 7,660 African American ancestry controls, 845 Hispanic cases, 4,177 Hispanic controls	NA	4q25	4	110840331	PITX2, C4orf32	LINC01438 - MIR297	ENSG00000249519	ENSG00000215961		42987	20251	rs3853445-T	rs3853445	0	3853445	regulatory_region_variant	1	0.74	6e-113	112.222	(EA)	1.22		Affymetrix, Illumina [up to 12149979] (imputed)	N	atrial fibrillation	http://www.ebi.ac.uk/efo/EFO_0000275	GCST006061	Genome-wide genotyping array
2018-08-13	29892015	Roselli C	2018-06-11	Nat Genet	www.ncbi.nlm.nih.gov/pubmed/29892015	Multi-ethnic genome-wide association study for atrial fibrillation.	Atrial fibrillation	55,114 European ancestry cases, 482,295 European ancestry controls, 8,180 Japanese ancestry cases, 28,612 Japanese ancestry controls, 1,307 African American ancestry cases, 7,660 African American ancestry controls, 845 Hispanic cases, 4,177 Hispanic controls	NA	4q24	4	102994461	SLC9B1	SLC9B1			ENSG00000164037			rs3960788-C	rs3960788	0	3960788	intron_variant	0	0.42	2e-12	11.699		1.05	[1.04-1.07]	Affymetrix, Illumina [up to 12149979] (imputed)	N	atrial fibrillation	http://www.ebi.ac.uk/efo/EFO_0000275	GCST006061	Genome-wide genotyping array
2018-08-13	29892015	Roselli C	2018-06-11	Nat Genet	www.ncbi.nlm.nih.gov/pubmed/29892015	Multi-ethnic genome-wide association study for atrial fibrillation.	Atrial fibrillation	55,114 European ancestry cases, 482,295 European ancestry controls, 8,180 Japanese ancestry cases, 28,612 Japanese ancestry controls, 1,307 African American ancestry cases, 7,660 African American ancestry controls, 845 Hispanic cases, 4,177 Hispanic controls	NA	4q24	4	102994461	SLC9B1	SLC9B1			ENSG00000164037			rs3960788-C	rs3960788	0	3960788	intron_variant	0	0.41	4e-11	10.3979	(EA)	1.05	[1.04-1.07]	Affymetrix, Illumina [up to 12149979] (imputed)	N	atrial fibrillation	http://www.ebi.ac.uk/efo/EFO_0000275	GCST006061	Genome-wide genotyping array
2018-08-13	29892015	Roselli C	2018-06-11	Nat Genet	www.ncbi.nlm.nih.gov/pubmed/29892015	Multi-ethnic genome-wide association study for atrial fibrillation.	Atrial fibrillation	55,114 European ancestry cases, 482,295 European ancestry controls, 8,180 Japanese ancestry cases, 28,612 Japanese ancestry controls, 1,307 African American ancestry cases, 7,660 African American ancestry controls, 845 Hispanic cases, 4,177 Hispanic controls	NA	8q24.3	8	140736225	PTK2	PTK2			ENSG00000169398			rs4355822-A	rs4355822	0	4355822	intron_variant	0	0.51	2e-10	9.69897	(EA)	1.05	[1.03-1.07]	Affymetrix, Illumina [up to 12149979] (imputed)	N	atrial fibrillation	http://www.ebi.ac.uk/efo/EFO_0000275	GCST006061	Genome-wide genotyping array
2018-08-13	29892015	Roselli C	2018-06-11	Nat Genet	www.ncbi.nlm.nih.gov/pubmed/29892015	Multi-ethnic genome-wide association study for atrial fibrillation.	Atrial fibrillation	55,114 European ancestry cases, 482,295 European ancestry controls, 8,180 Japanese ancestry cases, 28,612 Japanese ancestry controls, 1,307 African American ancestry cases, 7,660 African American ancestry controls, 845 Hispanic cases, 4,177 Hispanic controls	NA	9q22.32	9	94886305	C9orf3	AOPEP			ENSG00000148120			rs4385527-A	rs4385527	0	4385527	intron_variant	0	0.39	2e-36	35.699		1.1	[1.08-1.11]	Affymetrix, Illumina [up to 12149979] (imputed)	N	atrial fibrillation	http://www.ebi.ac.uk/efo/EFO_0000275	GCST006061	Genome-wide genotyping array
2018-08-13	29892015	Roselli C	2018-06-11	Nat Genet	www.ncbi.nlm.nih.gov/pubmed/29892015	Multi-ethnic genome-wide association study for atrial fibrillation.	Atrial fibrillation	55,114 European ancestry cases, 482,295 European ancestry controls, 8,180 Japanese ancestry cases, 28,612 Japanese ancestry controls, 1,307 African American ancestry cases, 7,660 African American ancestry controls, 845 Hispanic cases, 4,177 Hispanic controls	NA	6p21.31	6	34272799	C6orf1, NUDT3	RPL35P2 - NUDT3	ENSG00000220583	ENSG00000272325		9126	6880	rs1307274-T	rs1307274	0	1307274	intron_variant	1	0.08	4e-08	7.39794		1.08	[1.05-1.11]	Affymetrix, Illumina [up to 12149979] (imputed)	N	atrial fibrillation	http://www.ebi.ac.uk/efo/EFO_0000275	GCST006061	Genome-wide genotyping array
2018-08-13	29892015	Roselli C	2018-06-11	Nat Genet	www.ncbi.nlm.nih.gov/pubmed/29892015	Multi-ethnic genome-wide association study for atrial fibrillation.	Atrial fibrillation	55,114 European ancestry cases, 482,295 European ancestry controls, 8,180 Japanese ancestry cases, 28,612 Japanese ancestry controls, 1,307 African American ancestry cases, 7,660 African American ancestry controls, 845 Hispanic cases, 4,177 Hispanic controls	NA	4q25	4	110796991	PITX2, C4orf32	LINC01438			ENSG00000249519			rs13105878-C	rs13105878	0	13105878	non_coding_transcript_exon_variant	0	0.9	2e-39	38.699	(EA)	1.2		Affymetrix, Illumina [up to 12149979] (imputed)	N	atrial fibrillation	http://www.ebi.ac.uk/efo/EFO_0000275	GCST006061	Genome-wide genotyping array
2018-08-13	29892015	Roselli C	2018-06-11	Nat Genet	www.ncbi.nlm.nih.gov/pubmed/29892015	Multi-ethnic genome-wide association study for atrial fibrillation.	Atrial fibrillation	55,114 European ancestry cases, 482,295 European ancestry controls, 8,180 Japanese ancestry cases, 28,612 Japanese ancestry controls, 1,307 African American ancestry cases, 7,660 African American ancestry controls, 845 Hispanic cases, 4,177 Hispanic controls	NA	6q22.31	6	122070990	GJA1, HSF2	/						rs13191450-A	rs13191450	0	13191450	intergenic_variant	1	0.66	9e-21	20.0458		1.07	[1.06-1.09]	Affymetrix, Illumina [up to 12149979] (imputed)	N	atrial fibrillation	http://www.ebi.ac.uk/efo/EFO_0000275	GCST006061	Genome-wide genotyping array
2018-08-13	29892015	Roselli C	2018-06-11	Nat Genet	www.ncbi.nlm.nih.gov/pubmed/29892015	Multi-ethnic genome-wide association study for atrial fibrillation.	Atrial fibrillation	55,114 European ancestry cases, 482,295 European ancestry controls, 8,180 Japanese ancestry cases, 28,612 Japanese ancestry controls, 1,307 African American ancestry cases, 7,660 African American ancestry controls, 845 Hispanic cases, 4,177 Hispanic controls	NA	22q12.1	22	25768112	MYO18B	MYO18B			ENSG00000133454			rs133902-T	rs133902	0	133902	splice_region_variant	0	0.47	1e-07	7		1.04	[1.03-1.06]	Affymetrix, Illumina [up to 12149979] (imputed)	N	atrial fibrillation	http://www.ebi.ac.uk/efo/EFO_0000275	GCST006061	Genome-wide genotyping array
2018-08-13	29892015	Roselli C	2018-06-11	Nat Genet	www.ncbi.nlm.nih.gov/pubmed/29892015	Multi-ethnic genome-wide association study for atrial fibrillation.	Atrial fibrillation	55,114 European ancestry cases, 482,295 European ancestry controls, 8,180 Japanese ancestry cases, 28,612 Japanese ancestry controls, 1,307 African American ancestry cases, 7,660 African American ancestry controls, 845 Hispanic cases, 4,177 Hispanic controls	NA	16p13.3	16	1953015	RPL3L	RPL3L			ENSG00000140986			rs140185678-A	rs140185678	0	140185678	missense_variant	0	0.04	6e-14	13.2218	(EA)	1.2		Affymetrix, Illumina [up to 12149979] (imputed)	N	atrial fibrillation	http://www.ebi.ac.uk/efo/EFO_0000275	GCST006061	Genome-wide genotyping array
2018-08-13	29892015	Roselli C	2018-06-11	Nat Genet	www.ncbi.nlm.nih.gov/pubmed/29892015	Multi-ethnic genome-wide association study for atrial fibrillation.	Atrial fibrillation	55,114 European ancestry cases, 482,295 European ancestry controls, 8,180 Japanese ancestry cases, 28,612 Japanese ancestry controls, 1,307 African American ancestry cases, 7,660 African American ancestry controls, 845 Hispanic cases, 4,177 Hispanic controls	NA	4q25	4	110733185	PITX2, C4orf32	PITX2 - LINC01438	ENSG00000164093	ENSG00000249519		91062	61218	rs143269342-C	rs143269342	0	143269342	intergenic_variant	1	0.99	8e-12	11.0969	(EA)	1.37		Affymetrix, Illumina [up to 12149979] (imputed)	N	atrial fibrillation	http://www.ebi.ac.uk/efo/EFO_0000275	GCST006061	Genome-wide genotyping array
2018-08-13	29892015	Roselli C	2018-06-11	Nat Genet	www.ncbi.nlm.nih.gov/pubmed/29892015	Multi-ethnic genome-wide association study for atrial fibrillation.	Atrial fibrillation	55,114 European ancestry cases, 482,295 European ancestry controls, 8,180 Japanese ancestry cases, 28,612 Japanese ancestry controls, 1,307 African American ancestry cases, 7,660 African American ancestry controls, 845 Hispanic cases, 4,177 Hispanic controls	NA	1p13.2	1	111919280	KCND3	KCND3			ENSG00000171385			rs1443926-A	rs1443926	0	1443926	intron_variant	0	0.68	4e-09	8.39794	(EA)	1.05	[1.03-1.07]	Affymetrix, Illumina [up to 12149979] (imputed)	N	atrial fibrillation	http://www.ebi.ac.uk/efo/EFO_0000275	GCST006061	Genome-wide genotyping array
2018-08-13	29892015	Roselli C	2018-06-11	Nat Genet	www.ncbi.nlm.nih.gov/pubmed/29892015	Multi-ethnic genome-wide association study for atrial fibrillation.	Atrial fibrillation	55,114 European ancestry cases, 482,295 European ancestry controls, 8,180 Japanese ancestry cases, 28,612 Japanese ancestry controls, 1,307 African American ancestry cases, 7,660 African American ancestry controls, 845 Hispanic cases, 4,177 Hispanic controls	NA	4q21.21	4	80243569	PRDM8, FGF5	PRDM8 - FGF5	ENSG00000152784	ENSG00000138675		39240	23070	rs1458038-T	rs1458038	0	1458038	intergenic_variant	1	0.3	7e-06	5.1549		1.04	[1.02-1.05]	Affymetrix, Illumina [up to 12149979] (imputed)	N	atrial fibrillation	http://www.ebi.ac.uk/efo/EFO_0000275	GCST006061	Genome-wide genotyping array
2018-08-13	29892015	Roselli C	2018-06-11	Nat Genet	www.ncbi.nlm.nih.gov/pubmed/29892015	Multi-ethnic genome-wide association study for atrial fibrillation.	Atrial fibrillation	55,114 European ancestry cases, 482,295 European ancestry controls, 8,180 Japanese ancestry cases, 28,612 Japanese ancestry controls, 1,307 African American ancestry cases, 7,660 African American ancestry controls, 845 Hispanic cases, 4,177 Hispanic controls	NA	15q22.31	15	63512308	USP3	USP3			ENSG00000140455			rs146311723-C	rs146311723	0	146311723	intron_variant	0	0.18	6e-09	8.22185	(EA)	1.06	[1.04-1.08]	Affymetrix, Illumina [up to 12149979] (imputed)	N	atrial fibrillation	http://www.ebi.ac.uk/efo/EFO_0000275	GCST006061	Genome-wide genotyping array
2018-08-13	29892015	Roselli C	2018-06-11	Nat Genet	www.ncbi.nlm.nih.gov/pubmed/29892015	Multi-ethnic genome-wide association study for atrial fibrillation.	Atrial fibrillation	55,114 European ancestry cases, 482,295 European ancestry controls, 8,180 Japanese ancestry cases, 28,612 Japanese ancestry controls, 1,307 African American ancestry cases, 7,660 African American ancestry controls, 845 Hispanic cases, 4,177 Hispanic controls	NA	1p32.3	1	51069367	C1orf185	MIR6500 - C1orf185	ENSG00000275816	ENSG00000204006		9264	32854	rs146518726-A	rs146518726	0	146518726	intergenic_variant	1	0.03	2e-10	9.69897		1.18	[1.12-1.24]	Affymetrix, Illumina [up to 12149979] (imputed)	N	atrial fibrillation	http://www.ebi.ac.uk/efo/EFO_0000275	GCST006061	Genome-wide genotyping array
2018-08-13	29892015	Roselli C	2018-06-11	Nat Genet	www.ncbi.nlm.nih.gov/pubmed/29892015	Multi-ethnic genome-wide association study for atrial fibrillation.	Atrial fibrillation	55,114 European ancestry cases, 482,295 European ancestry controls, 8,180 Japanese ancestry cases, 28,612 Japanese ancestry controls, 1,307 African American ancestry cases, 7,660 African American ancestry controls, 845 Hispanic cases, 4,177 Hispanic controls	NA	1p32.3	1	51069367	C1orf185	MIR6500 - C1orf185	ENSG00000275816	ENSG00000204006		9264	32854	rs146518726-A	rs146518726	0	146518726	intergenic_variant	1	0.03	2e-10	9.69897	(EA)	1.18	[1.12-1.24]	Affymetrix, Illumina [up to 12149979] (imputed)	N	atrial fibrillation	http://www.ebi.ac.uk/efo/EFO_0000275	GCST006061	Genome-wide genotyping array
2018-08-13	29892015	Roselli C	2018-06-11	Nat Genet	www.ncbi.nlm.nih.gov/pubmed/29892015	Multi-ethnic genome-wide association study for atrial fibrillation.	Atrial fibrillation	55,114 European ancestry cases, 482,295 European ancestry controls, 8,180 Japanese ancestry cases, 28,612 Japanese ancestry controls, 1,307 African American ancestry cases, 7,660 African American ancestry controls, 845 Hispanic cases, 4,177 Hispanic controls	NA	4q25	4	110859850	MIR297	LINC01438 - MIR297	ENSG00000249519	ENSG00000215961		62506	732	rs149829837-A	rs149829837	0	149829837	intergenic_variant	1	0.05	1e-38	38	(EA)	1.28		Affymetrix, Illumina [up to 12149979] (imputed)	N	atrial fibrillation	http://www.ebi.ac.uk/efo/EFO_0000275	GCST006061	Genome-wide genotyping array
2018-08-13	29892015	Roselli C	2018-06-11	Nat Genet	www.ncbi.nlm.nih.gov/pubmed/29892015	Multi-ethnic genome-wide association study for atrial fibrillation.	Atrial fibrillation	55,114 European ancestry cases, 482,295 European ancestry controls, 8,180 Japanese ancestry cases, 28,612 Japanese ancestry controls, 1,307 African American ancestry cases, 7,660 African American ancestry controls, 845 Hispanic cases, 4,177 Hispanic controls	NA	6q22.31	6	118245024	SLC35F1	SLC35F1			ENSG00000196376			rs17079881-G	rs17079881	0	17079881	intron_variant	0	0.14	4e-16	15.3979		1.09	[1.07-1.11]	Affymetrix, Illumina [up to 12149979] (imputed)	N	atrial fibrillation	http://www.ebi.ac.uk/efo/EFO_0000275	GCST006061	Genome-wide genotyping array
2018-08-13	29892015	Roselli C	2018-06-11	Nat Genet	www.ncbi.nlm.nih.gov/pubmed/29892015	Multi-ethnic genome-wide association study for atrial fibrillation.	Atrial fibrillation	55,114 European ancestry cases, 482,295 European ancestry controls, 8,180 Japanese ancestry cases, 28,612 Japanese ancestry controls, 1,307 African American ancestry cases, 7,660 African American ancestry controls, 845 Hispanic cases, 4,177 Hispanic controls	NA	5q31.3	5	143270839	ARHGAP26, NR3C1	ARHGAP26 - NR3C1	ENSG00000145819	ENSG00000113580		41828	7092	rs174048-C	rs174048	0	174048	intergenic_variant	1	0.16	1e-11	11		1.07	[1.05-1.09]	Affymetrix, Illumina [up to 12149979] (imputed)	N	atrial fibrillation	http://www.ebi.ac.uk/efo/EFO_0000275	GCST006061	Genome-wide genotyping array
2018-08-13	29892015	Roselli C	2018-06-11	Nat Genet	www.ncbi.nlm.nih.gov/pubmed/29892015	Multi-ethnic genome-wide association study for atrial fibrillation.	Atrial fibrillation	55,114 European ancestry cases, 482,295 European ancestry controls, 8,180 Japanese ancestry cases, 28,612 Japanese ancestry controls, 1,307 African American ancestry cases, 7,660 African American ancestry controls, 845 Hispanic cases, 4,177 Hispanic controls	NA	5q31.3	5	143270839	ARHGAP26, NR3C1	ARHGAP26 - NR3C1	ENSG00000145819	ENSG00000113580		41828	7092	rs174048-C	rs174048	0	174048	intergenic_variant	1	0.16	6e-11	10.2218	(EA)	1.07	[1.05-1.09]	Affymetrix, Illumina [up to 12149979] (imputed)	N	atrial fibrillation	http://www.ebi.ac.uk/efo/EFO_0000275	GCST006061	Genome-wide genotyping array
2018-08-13	29892015	Roselli C	2018-06-11	Nat Genet	www.ncbi.nlm.nih.gov/pubmed/29892015	Multi-ethnic genome-wide association study for atrial fibrillation.	Atrial fibrillation	55,114 European ancestry cases, 482,295 European ancestry controls, 8,180 Japanese ancestry cases, 28,612 Japanese ancestry controls, 1,307 African American ancestry cases, 7,660 African American ancestry controls, 845 Hispanic cases, 4,177 Hispanic controls	NA	3q13.2	3	111869032	PHLDB2	PHLDB2			ENSG00000144824			rs17490701-G	rs17490701	0	17490701	intron_variant	0	0.86	5e-11	10.301		1.07	[1.05-1.1]	Affymetrix, Illumina [up to 12149979] (imputed)	N	atrial fibrillation	http://www.ebi.ac.uk/efo/EFO_0000275	GCST006061	Genome-wide genotyping array
2018-08-13	29892015	Roselli C	2018-06-11	Nat Genet	www.ncbi.nlm.nih.gov/pubmed/29892015	Multi-ethnic genome-wide association study for atrial fibrillation.	Atrial fibrillation	55,114 European ancestry cases, 482,295 European ancestry controls, 8,180 Japanese ancestry cases, 28,612 Japanese ancestry controls, 1,307 African American ancestry cases, 7,660 African American ancestry controls, 845 Hispanic cases, 4,177 Hispanic controls	NA	7q31.2	7	116514132	CAV2, CAV1	CAV2 - CAV1	ENSG00000105971	ENSG00000105974		5591	10862	rs17516287-C	rs17516287	0	17516287	intergenic_variant	1	0.66	8e-32	31.0969	(EA)	1.1		Affymetrix, Illumina [up to 12149979] (imputed)	N	atrial fibrillation	http://www.ebi.ac.uk/efo/EFO_0000275	GCST006061	Genome-wide genotyping array
2018-08-13	29892015	Roselli C	2018-06-11	Nat Genet	www.ncbi.nlm.nih.gov/pubmed/29892015	Multi-ethnic genome-wide association study for atrial fibrillation.	Atrial fibrillation	55,114 European ancestry cases, 482,295 European ancestry controls, 8,180 Japanese ancestry cases, 28,612 Japanese ancestry controls, 1,307 African American ancestry cases, 7,660 African American ancestry controls, 845 Hispanic cases, 4,177 Hispanic controls	NA	4q25	4	110815726	PITX2, C4orf32	LINC01438 - MIR297	ENSG00000249519	ENSG00000215961		18382	44856	rs17570669-A	rs17570669	0	17570669	intergenic_variant	1	0.92	1e-15	15	(EA)	1.13		Affymetrix, Illumina [up to 12149979] (imputed)	N	atrial fibrillation	http://www.ebi.ac.uk/efo/EFO_0000275	GCST006061	Genome-wide genotyping array
2018-08-13	29892015	Roselli C	2018-06-11	Nat Genet	www.ncbi.nlm.nih.gov/pubmed/29892015	Multi-ethnic genome-wide association study for atrial fibrillation.	Atrial fibrillation	55,114 European ancestry cases, 482,295 European ancestry controls, 8,180 Japanese ancestry cases, 28,612 Japanese ancestry controls, 1,307 African American ancestry cases, 7,660 African American ancestry controls, 845 Hispanic cases, 4,177 Hispanic controls	NA	11p15.1	11	19988967	NAV2	NAV2			ENSG00000166833			rs1822273-G	rs1822273	0	1822273	intron_variant	0	0.27	9e-17	16.0458		1.07	[1.05-1.09]	Affymetrix, Illumina [up to 12149979] (imputed)	N	atrial fibrillation	http://www.ebi.ac.uk/efo/EFO_0000275	GCST006061	Genome-wide genotyping array
2018-08-13	29892015	Roselli C	2018-06-11	Nat Genet	www.ncbi.nlm.nih.gov/pubmed/29892015	Multi-ethnic genome-wide association study for atrial fibrillation.	Atrial fibrillation	55,114 European ancestry cases, 482,295 European ancestry controls, 8,180 Japanese ancestry cases, 28,612 Japanese ancestry controls, 1,307 African American ancestry cases, 7,660 African American ancestry controls, 845 Hispanic cases, 4,177 Hispanic controls	NA	1p36.22	1	10107367	UBE4B	UBE4B			ENSG00000130939			rs187585530-A	rs187585530	0	187585530	missense_variant	0	0.0053	1e-10	10		1.55	[1.36-1.77]	Affymetrix, Illumina [up to 12149979] (imputed)	N	atrial fibrillation	http://www.ebi.ac.uk/efo/EFO_0000275	GCST006061	Genome-wide genotyping array
2018-08-13	29892015	Roselli C	2018-06-11	Nat Genet	www.ncbi.nlm.nih.gov/pubmed/29892015	Multi-ethnic genome-wide association study for atrial fibrillation.	Atrial fibrillation	55,114 European ancestry cases, 482,295 European ancestry controls, 8,180 Japanese ancestry cases, 28,612 Japanese ancestry controls, 1,307 African American ancestry cases, 7,660 African American ancestry controls, 845 Hispanic cases, 4,177 Hispanic controls	NA	1p36.22	1	10107367	UBE4B	UBE4B			ENSG00000130939			rs187585530-A	rs187585530	0	187585530	missense_variant	0	0.0053	1e-10	10	(EA)	1.55	[1.36-1.77]	Affymetrix, Illumina [up to 12149979] (imputed)	N	atrial fibrillation	http://www.ebi.ac.uk/efo/EFO_0000275	GCST006061	Genome-wide genotyping array
[truncated: 82 more rows]
