# Supplementary material for: Single-cell RNA sequencing reveals the contribution of smooth muscle cells and endothelial cells to fibrosis in human atrial tissue with atrial fibrillation
Source: Mol Med. 2024 Dec 19;30:247. doi: 10.1186/s10020-024-00999-1 (PMC11661033; doi:10.1186/s10020-024-00999-1)
Supplement: Supplementary file 10 — Supplementary Material 10 [file 10020_2024_999_MOESM10_ESM.xlsx]

## Sheet: sheet1
		Gender, m/f	Age, y	LVEF, %	IVS, mm	LA, mm	RA, mm	AF, y/n	Hypertension, y/n	Diabetes, y/n	Hyperlipidemia, y/n	AVD, aortic valve disease	CAD,coronary artery disease	MVD, mitral valve disease	remarks
single-cell	AF-1	f	58	67	8	56*48*62	/	Y(paroxymal AF)	N	N	N	N	N	Mitral stenosis with insufficiency	Tricuspid valve insufficiency, grade III cardiac function (NYHA), hypokalemia, hypoproteinemia
	AF-2	m	56	60	12	63*63*77	32*49	Y(persistent AF)	N	N	N	Aortic insufficiency	N	Mitral stenosis with insufficiency	Tricuspid valve insufficiency, cardiac enlargement, rheumatic heart disease, tricuspid regurgitation, ascending aortic dilatation
	AF-3	f	48	70	8	55*55*67	27*40	Y(persistent AF)	N	N	N	N	N	Mitral stenosis	Tricuspid valve insufficiency, rheumatic heart disease, hypothyroidism
	SR-1	f	64	71	13	40	/	N	N	N	Y	Aortic (valve) stenosis with insufficiency	Y	Mitral stenosis with insufficiency	Tricuspid valve insufficiency, cardiac function grade III (NYHA), enlarged heart
	SR-2	m	48	72	12	34	/	N	N	N	N	N	Y	N	Unstable angina pectoris, gastroesophageal reflux
	SR-3	m	62	64	8	37	/	N	N	N	N	N	Y	Mitral regurgitation (mild)	Unstable angina pectoris, thrombocytopenia
proteomics	AF-4	f	54	43	9	53*56*71	47*61	Y(persistent AF)	Y	N	N	N	Y	mitral insufficiency	Tricuspid valve insufficiency, pericardial effusion
	AF-5	m	69	57	11	75*99*123	46*74	Y(persistent AF)	Y	Y	N	N	Y	Mitral stenosis with insufficiency	Rheumatic heart disease, tricuspid valve insufficiency, unstable angina pectoris, arrhythmia, left atrial thrombosis, reflux esophagitis
	AF-6	m	52	59	9	60*55*79	37*61	Y(persistent AF)	N	N	N	Aortic (valve) stenosis with insufficiency	N	Mitral stenosis with insufficiency	Tricuspid valve insufficiency, rheumatic mitral stenosis with insufficiency
	SR-4	m	66	55	13	40	/	N	Y	N	N	N	N	N	Unstable angina pectoris, cerebral infarction (neoplasm)
	SR-5	m	72	60	9	33	/	N	Y	N	N	Aortic regurgitation (mild)	N	Mitral regurgitation (mild)	Unstable angina pectoris, ventricular aneurysm, carotid stenosis, hypoproteinemia, anemia, tricuspid regurgitation
	SR-6	m	57	65	12	35	/	N	Y	N	N	N	N	N	Unstable angina pectoris
mFISH	AF-7	f	74	50	9	58*54*70	47*61	Y(persistent AF)	Y	Y	N	N	N	Mitral stenosis with insufficiency	Tricuspid valve insufficiency, heart failure, Grade IV (NYHA)
	AF-8	f	46	60	9.5	40*47*55	/	Y(persistent AF)	N	N	N	N	N	Mitral stenosis with insufficiency	Tricuspid valve insufficiency, hypoproteinemia, mild anemia
	AF-9	m	46	62	10	57*69*73	/	Y(persistent AF)	N	N	N	N	N	Mitral valve prolapse with insufficiency	Tricuspid valve insufficiency, enlarged heart, grade III cardiac function (NYHA grade) hypoproteinemia, mild anemia
	SR-7	m	44	65	12	41	/	N	Y	N	N	Aortic (valve) stenosis with insufficiency	Y	N	Aortic root aneurysm, ascending aortic dilatation, hypoproteinemia
	SR-8	m	49	67	12	35	/	N	Y	N	N	N	Y	N	Unstable angina pectoris, restenosis after coronary angioplasty, hypoproteinemia, mild anemia, lung masses
	SR-9	m	56	63	10	35	/	N	Y	Y	N	N	Y	N	Unstable angina pectoris, hypoproteinemia
